# Supplementary material for: Principles of Bayesian Inference Using General Divergence Criteria
Source: Entropy (Basel). 2018 Jun 6;20(6):442. doi: 10.3390/e20060442 (PMC7512964; doi:10.3390/e20060442)
Supplement: Supplementary file 1 [file entropy-20-00442-s001.zip]

Archive with 22 entries (22 files):
- Code for examples/alpha2Bayesnorm.stan
- Code for examples/alphaBayes_linearmodel.stan
- Code for examples/alphaBayesnorm.stan
- Code for examples/condKDEfuncs.cpp
- Code for examples/covtype.data
- Code for examples/default_features_1059_tracks.txt
- Code for examples/HBayes_linearmodel.stan
- Code for examples/HBayesnorm.stan
- Code for examples/HBayest.stan
- Code for examples/KLBayes_linearmodel.stan
- Code for examples/KLBayesnorm.stan
- Code for examples/KLBayesnorm_gamma.stan
- Code for examples/KLBayesnorm_lognormal.stan
- Code for examples/KLBayest_df.stan
- Code for examples/NEBayesnorm.stan
- Code for examples/powerBayes_linearmodel.stan
- Code for examples/powerBayesnorm.stan
- Code for examples/powerBayest_df.stan
- Code for examples/Principles_of_Bayesian_Inference_Using_General_Divergence_Criteria.Rmd
- Code for examples/TVBayes_linearmodel.stan
- Code for examples/TVBayesnorm.stan
- Code for examples/TVBayest.stan
