# Supplementary material for: Principles of Bayesian Inference Using General Divergence Criteria
Source: Entropy (Basel). 2018 Jun 6;20(6):442. doi: 10.3390/e20060442 (PMC7512964; doi:10.3390/e20060442)
Supplement: Supplementary file 1 [file entropy-20-00442-s001.zip › Code for examples/default_features_1059_tracks.txt]

7.161286	7.835325	2.911583	0.984049	-1.499546	-2.094097	0.576	-1.205671	1.849122	-0.425598	-0.105672	1.728885	1.788986	0.849798	-1.109353	0.537904	-0.115368	5.069512	6.00771	0.820869	0.89619	0.131699	0.859286	2.059065	0.266773	1.192932	-1.421091	2.128661	-1.288109	1.458738	-0.734508	-0.092678	-0.571314	-0.142634	2.748619	3.099077	0.31727	-0.13058	2.048282	-0.173489	0.324616	-0.300817	0.471089	-0.538577	-0.979124	-0.679165	0.135963	-1.094049	-0.072197	-0.752002
0.225763	-0.094169	-0.603646	0.497745	0.874036	0.29028	-0.077659	-0.887385	0.432062	-0.093963	0.029105	0.407297	-0.034418	-6.07E-4	-1.587712	-0.134767	0.67905	0.867759	0.549205	-0.357172	-0.578459	0.293603	-0.369997	-0.360397	-0.088276	-0.68448	-0.420736	0.263	0.074617	0.277973	0.468588	0.978996	0.586847	0.760345	1.400111	0.943587	-0.402494	0.058298	-0.221967	-0.302481	-0.539966	0.179847	-0.634147	-0.252916	-0.441251	-0.342925	0.628843	0.212837	-0.038171	-0.44029
-0.692525	-0.517801	-0.788035	1.214351	-0.907214	0.880213	0.406899	-0.694895	-0.901869	-1.701574	-0.903893	-0.791393	-1.667463	-0.334004	-0.151747	1.210807	1.045059	-0.672476	-0.463102	-0.747421	0.069946	0.305318	0.551537	-0.705611	-0.301218	-0.365297	0.062184	0.366565	0.870098	1.483239	0.61404	1.568182	1.743709	1.388536	-0.694375	-0.285767	-0.291778	-0.274901	-0.351297	0.43917	-0.663293	0.056928	0.801809	0.326462	0.579646	0.991642	1.612214	0.472009	1.060355	1.070834
-0.735562	-0.684055	2.058215	0.716328	-0.011393	0.805396	1.497982	0.114752	0.692847	0.052377	0.024625	0.429205	0.576029	0.400389	0.519513	0.509497	1.303073	-0.055956	0.001966	2.255016	0.332082	-0.051894	0.376492	1.169377	-0.733187	0.672438	0.979776	0.390647	-0.519658	-0.675643	0.292994	0.349806	-0.058874	-0.521205	1.658281	1.254224	2.535289	0.53778	0.19026	-0.156088	0.707729	-1.073155	-0.428863	-0.663483	-0.304159	-0.203572	-0.200971	1.212091	1.193691	0.609952
0.570272	0.273157	-0.279214	0.083456	1.049331	-0.869295	-0.265858	-0.401676	-0.872639	1.147483	-0.287746	1.824638	-0.861848	-0.229361	-0.966604	0.278767	0.060231	0.035642	-0.044704	-0.718237	-0.733049	-1.136788	-1.301985	-0.312192	-0.671557	-0.57933	-0.772117	-0.371718	-0.48382	0.068485	0.682731	0.867177	0.769446	1.226698	0.557925	0.175588	-0.324638	-0.089385	-0.186612	-0.415299	1.094179	0.298009	-0.479234	0.239411	-0.388596	-0.013394	0.517086	0.120622	0.31707	0.287059
0.059217	0.034537	-0.703441	0.188652	-0.270353	1.420526	0.467766	0.209594	-0.496505	1.239908	0.241493	-0.258381	1.944521	-1.037235	0.250967	-0.106169	0.012665	1.208937	1.136594	-0.499356	-0.812315	0.707096	0.155801	0.451774	0.854111	1.211973	0.227121	-0.626188	-0.094155	-0.057997	-0.074075	-0.289063	-0.685688	-0.422618	1.791713	1.39226	-0.166716	0.290893	0.28494	1.040583	0.056155	1.119458	1.65977	-0.302015	0.164696	1.381299	-0.241382	0.089011	-0.454603	-0.398362
-0.280628	-0.310082	-0.756816	0.839033	-0.19667	1.153469	-0.473974	1.491603	-0.105328	1.365001	-1.786353	-1.681866	-1.83653	-0.074443	1.324338	-1.292025	-0.498635	0.234003	0.192691	-0.503408	0.841805	1.107755	1.071172	1.600782	0.542038	2.716828	2.359561	0.543736	3.124184	2.729691	-0.308099	0.783713	-0.401309	-0.57936	1.255379	0.895717	-0.546966	-0.175978	-0.264429	0.537875	0.639666	0.304387	0.219421	0.525801	-0.166239	0.17712	0.788395	-0.951622	-0.827131	-0.883213
-0.50384	-0.63308	-0.142764	-0.065937	0.259608	0.338967	-0.196791	1.638602	0.93385	0.415837	1.030814	0.066638	0.110161	-0.33842	0.25071	-0.393713	-0.464238	0.204039	-0.070484	0.724351	-0.287228	-0.060067	-0.014404	0.306607	-0.074772	0.058382	-0.234756	-0.36806	0.106773	0.030839	-0.355673	-0.19157	-0.707671	-0.602817	0.562453	0.416244	0.431276	-0.01092	0.670835	0.520563	0.455719	-0.256288	0.379334	-0.610514	-0.405134	0.210483	-0.30205	-0.584585	-0.474667	-0.446593
0.358054	0.224749	-0.418566	0.010736	0.160657	-0.046321	-0.302215	0.53456	-0.561671	-0.335905	-1.521909	1.397751	-0.698096	-1.014879	-0.043816	-1.296258	-0.250795	0.301849	0.339704	-0.675542	-0.277438	0.133157	-0.316026	-0.618837	-1.232046	-0.547585	-0.634372	-0.921439	-0.797222	-0.803877	-0.343827	-0.534766	-0.465054	-0.882002	1.127116	0.749075	-0.566006	0.556556	-0.465549	-0.420091	-1.003737	-1.167636	-0.948876	-0.898707	-0.760429	-0.723658	-0.411123	-0.354424	-0.771981	-0.82892
-0.905772	-0.576675	-0.715466	-0.60378	0.247513	1.131966	-0.389026	0.129503	1.017126	1.191	0.341688	-0.428769	0.069222	-0.681996	1.290348	-0.145094	-0.89865	-0.862128	-0.48049	-0.806471	-0.406467	0.354059	-0.665856	-0.932781	-0.585612	-0.004336	-0.534425	-0.328952	-0.750312	-0.799325	-0.844569	-1.07144	-0.914841	-1.022768	-0.662961	0.308584	0.204624	-0.842376	0.871609	1.284289	-0.038567	-0.656155	0.106748	0.217741	-0.259326	-0.617619	-1.066196	-0.716968	-0.514969	-0.836516
2.834796	2.245864	1.170607	-0.246254	-1.352507	-2.369317	2.48075	-0.391462	-0.133333	-0.363592	-0.305596	-1.594865	-0.134674	0.373479	1.029952	1.023386	1.462987	1.68197	1.539295	0.661773	-0.404155	-0.307166	0.554804	1.165859	0.278173	0.213137	1.014698	2.121636	1.237162	0.045092	-0.292814	-0.17709	0.022118	0.353721	3.567926	1.559539	0.439985	-0.054076	0.312897	3.887376	0.975458	1.427704	-0.015619	3.699058	3.354002	0.589308	0.350348	-0.432713	0.251023	0.969021
0.166401	-0.092392	-0.168411	0.528951	0.938844	-0.666654	0.162325	0.48118	0.216269	0.383661	0.415766	0.082902	-0.306643	-0.521139	-0.458459	-0.284271	-0.621623	0.464581	0.354073	0.595112	-0.11034	0.530374	-0.500604	1.058951	-0.129792	-0.231145	-0.357787	-0.260211	-0.002969	0.258025	-0.083526	-0.46414	-0.151682	-0.145981	0.931976	0.62007	-0.472399	-0.057439	-0.445602	-0.746246	-0.831348	-0.946463	-0.98324	-0.652648	-0.868869	-0.549396	-0.848974	-0.431176	-0.68684	-0.439471
1.816623	2.314939	0.320243	-1.506632	-1.401168	-0.443857	-0.198815	-0.605441	-1.023288	1.349803	-0.381358	0.896502	0.109724	-0.138158	0.848028	1.513742	-0.420469	0.280107	0.309456	-0.703351	-1.4028	-1.453902	-1.334807	-1.343036	-1.174618	-0.87217	-0.812623	-0.590866	-1.207514	-0.986371	-0.903471	-0.969917	-0.501116	-0.837911	4.473582	4.402149	1.645095	0.032797	2.304181	0.21135	-0.513749	-0.218238	0.850746	0.888488	1.10227	-0.442413	0.612427	0.0904	0.039	0.147679
0.408663	0.310245	-0.348831	-0.036002	0.670316	-0.301304	-0.625013	0.498223	0.267789	-0.878057	-6.44E-4	0.099317	-0.152029	1.154452	-1.118209	1.038318	-0.074337	0.298926	0.467397	-0.634768	0.761995	0.584488	-0.322004	-0.603692	-0.842209	-0.760446	-0.283138	-0.670069	-0.03113	-1.05218	-0.166154	0.450834	-0.352735	-0.435296	1.004182	0.777809	-0.669449	0.71713	-0.019573	-1.104031	-0.891788	-1.137722	-1.20939	-0.796631	-0.926801	-0.989849	-0.912343	-1.041048	-0.555346	-0.724091
-0.335598	-0.342826	-0.813587	0.480236	0.396853	-0.84053	-0.916457	-2.690871	-5.281537	-5.593823	-0.250353	2.127152	1.557309	1.169599	-0.942691	-1.268196	2.189773	-0.976077	-0.989452	-0.893772	0.216378	-0.892049	-0.298104	-0.808163	-0.204905	0.014142	0.659131	3.202406	2.270745	1.277401	2.719877	1.576198	3.675778	0.072887	-0.745945	-1.237239	-1.279794	0.618207	-0.974029	-0.83942	-0.520347	1.590612	1.871461	4.19312	5.168508	3.338359	2.036214	1.643742	3.307745	3.304175
-0.289956	0.05392	-0.182638	-0.248795	1.034917	-0.235852	-0.108221	-0.755215	-0.172411	0.122527	1.031463	1.858341	-0.068947	-3.29333	-2.705601	0.276273	0.469756	-0.463944	-0.030395	-0.155666	0.238947	0.440913	0.468462	-0.600577	-0.629412	-0.556102	-0.514601	1.678163	1.879864	0.11656	2.534516	1.249474	1.408006	-0.47228	-0.401385	0.724333	0.71588	0.756083	0.450997	-0.154278	-0.111709	-0.25007	-0.231031	-0.915577	0.199305	0.866806	-0.966264	0.518204	0.630246	1.207495
-0.653092	0.102789	-0.364969	0.130759	-0.979429	0.63726	0.074198	0.139111	0.228952	-0.283815	-1.122621	0.057079	0.437997	1.914875	0.255395	-0.808074	-1.603465	-1.091671	-0.453322	-0.781381	0.622361	2.143432	0.738241	0.244063	-0.241928	3.31E-4	1.758778	0.966494	0.287002	-0.013792	4.689995	3.705892	-0.379895	-0.524327	-0.308824	0.980389	1.427939	-0.235107	1.29221	1.505312	0.332601	-0.46007	1.829722	4.725548	1.957283	1.098716	0.079183	2.920049	1.955079	0.605915
1.408058	1.221156	0.51058	-2.147835	1.025566	-1.602165	-1.412918	0.032037	0.21879	-0.16964	-1.729427	0.975385	-2.68964	0.047101	-1.70757	-2.653819	0.024189	-0.684657	-0.887297	-0.739264	-0.766631	-1.314055	-1.988273	-1.290292	-2.585651	-2.478489	-0.407715	-2.67485	-1.373013	-0.499953	1.513488	-0.057343	0.243808	-0.083892	0.126053	-0.93937	0.912236	1.080314	2.180155	-1.392069	0.872749	-1.419567	-0.707608	0.793565	-0.142422	0.13557	1.375151	1.878511	0.607254	1.265709
-0.297982	0.007223	-0.29322	-0.321797	0.570778	0.200308	0.309072	-0.96686	-0.765954	0.282643	-0.480574	0.550611	-0.643941	0.223954	-0.650946	-0.523167	-1.020654	-0.342808	-0.167989	-0.211913	0.364305	1.423632	0.913199	0.379544	0.734644	0.357251	-0.534674	-0.294651	-0.470594	-0.326516	-0.579515	-0.422606	-0.207812	0.928541	-0.303374	0.629865	0.179917	0.08408	1.061294	1.636774	-0.079199	0.173546	1.047377	-0.390216	0.041524	-0.242853	0.217772	-0.173377	-0.283178	0.007334
-0.259215	-0.016307	-0.469867	-1.164638	0.355255	-0.305824	-0.414179	0.476125	-0.313978	-0.231573	-1.457465	-0.709127	-0.427116	-1.76241	-1.290911	-0.529342	-0.56163	-0.552741	-0.364389	-0.756974	-0.589608	-0.417023	-1.135847	-0.732902	-0.610322	-0.738172	-0.024776	-0.846625	-0.286634	-0.290173	0.639327	0.365651	0.592047	0.49505	-0.442978	0.586099	0.205627	-0.729722	0.503166	0.093178	-0.271616	0.086896	-0.558365	-0.350713	-0.722	-0.337902	-0.556144	0.3077	0.831215	0.460309
0.423201	-0.021046	0.039721	-0.176358	0.461363	-0.910318	0.045498	-0.207033	0.20416	0.855065	-0.94873	0.057739	-1.239894	-2.553978	0.385915	-0.119612	1.392977	-0.106018	-0.337402	-0.457669	-0.445896	0.654793	-0.230594	-0.534771	-0.079596	-0.082245	0.080981	0.266623	0.590584	0.466102	0.754884	0.75722	2.552448	2.305454	-0.111721	-0.950552	0.190495	0.399904	2.929461	0.582119	-0.973168	-0.470246	-0.503804	-0.329601	-2.3E-4	0.008369	1.056889	1.211418	0.804263	0.936865
-0.162056	0.055434	0.261841	-0.9301	0.135137	-0.652575	-0.511935	-0.6007	0.111859	0.310616	0.277425	-0.013952	0.888363	-0.057846	0.620991	-0.285095	1.204538	-0.36717	-0.176382	0.736991	-0.271456	-0.806174	-0.748163	-1.30907	-1.033618	-1.172366	-0.677778	-0.797449	0.362531	0.789597	0.422352	0.020164	-0.115945	0.035067	0.053527	0.791624	0.382542	-0.272939	0.755092	1.258332	-0.586692	-0.206672	0.055266	1.869674	0.533165	1.515005	2.208237	2.392891	0.285096	1.328766
-0.478641	-0.120857	-0.579869	-0.700363	0.5875	0.190436	-0.205028	-0.615283	-0.210278	0.53856	-0.778032	0.101447	0.230749	-0.050601	-0.077129	-0.734427	0.047783	-0.745133	-0.339756	-0.705429	-0.451742	0.669939	-0.244712	-0.612518	0.68195	-0.123588	-0.124756	-0.093096	0.105076	-0.97252	-0.163659	0.132567	-0.325354	0.053765	-0.457523	0.555185	0.202894	-0.7513	0.479381	0.160403	-0.32206	1.07878	-0.776128	-0.286922	0.346666	0.380314	0.929118	0.371515	-0.583016	0.139751
-0.154697	0.151264	-0.37143	0.680462	1.141912	-0.07324	-0.648382	-0.444531	-0.171143	-0.267857	-0.661321	-0.485826	-0.520944	0.19929	0.013959	0.786355	0.570942	-0.389277	-0.056537	-0.609311	0.513184	0.203752	0.198541	-0.505862	-0.116862	0.056493	1.027493	1.178407	1.916329	2.297691	1.816125	2.808833	2.370871	2.15833	-0.581659	0.734269	0.290494	0.131159	0.366601	-0.065905	-1.335293	-0.515812	-0.204213	-0.354787	-0.804615	-0.651149	-0.100241	0.165915	-0.525471	-0.257711
-0.188648	0.114571	-0.355735	-0.357522	1.556737	-0.315409	-0.226563	-0.966326	-0.012959	0.308683	-0.686661	-0.300032	-1.574348	-0.423867	-1.415257	-0.061581	0.495549	-0.51425	-0.138768	-0.608607	0.098906	-0.152828	-0.623747	-0.904584	-0.16613	-0.590807	-0.23189	-0.397148	0.38962	1.62889	-0.095485	0.675407	1.04773	1.337488	-0.577612	0.676151	0.524033	-0.15468	0.198849	-0.610573	-1.224655	-0.945943	-1.191827	-0.957413	-1.008467	-0.563573	0.060768	-0.928108	-0.412637	0.545258
-0.362523	0.092226	-0.511917	0.137678	0.090534	0.586497	0.226988	0.400583	1.104687	-0.969183	-0.567788	-0.224945	0.363139	1.126844	-1.402581	-2.531357	-0.552089	-0.319483	-0.011437	-0.710657	0.237316	0.195727	1.060302	-0.197489	-0.259883	0.491522	1.986246	0.469909	2.117967	2.92713	3.398337	1.705238	2.647531	0.671176	-0.315836	0.67448	0.294216	0.066705	0.908476	1.565386	-0.835416	-0.589792	-0.175539	0.432749	-0.265631	0.180298	0.734853	1.433436	0.412159	1.176886
0.732153	0.744112	0.567454	-0.018775	0.584802	-1.71528	1.657293	-0.073149	0.783554	0.569386	0.25704	0.27147	0.30233	0.70691	0.255524	0.930615	0.183893	1.088227	1.199565	0.726692	0.202373	1.143107	0.380104	2.801954	-0.543494	0.937811	0.545713	0.280371	0.624233	-0.058874	0.417665	-0.014488	-0.055717	-0.519056	0.00364	0.812233	0.26429	0.449506	0.902793	-0.973633	0.368366	-0.85099	-0.536671	-0.518135	-0.886745	-0.262591	-1.11691	-0.689618	-0.659233	-0.638944
0.56367	0.437996	2.021175	1.170578	-0.560945	-1.086076	0.466353	0.667055	1.126942	0.613098	1.138943	0.074505	0.380977	-0.117629	0.188689	0.916329	0.028482	2.415728	2.731762	2.329782	2.075664	3.547071	1.783655	1.986134	1.16246	0.306774	1.180921	0.134215	-0.330921	-0.185246	-0.167952	-0.684485	7.74E-4	0.250201	0.572831	0.343971	1.202353	-0.416139	1.05017	-0.424302	-0.345164	-0.397017	-0.727971	-0.442333	-0.773018	-0.804444	-0.43213	-0.656508	-0.6854	-0.71194
-0.98164	0.444809	-0.303359	4.54293	-1.1816	2.848345	0.616573	-0.995275	0.250624	-0.732346	-1.214839	-0.618964	-0.659646	0.64936	0.556033	-0.345549	-0.862884	-1.151416	-0.452959	-0.897163	5.34026	-0.242	0.178178	0.449371	-0.91348	-0.529288	-0.673615	-1.290864	-1.018886	-1.542358	-0.817731	-0.742084	-1.182064	-1.368389	-0.883264	2.142736	1.799218	2.667003	1.790537	3.60126	0.43868	-0.486409	-0.104319	0.162113	0.113426	-0.331067	-0.408012	-0.165014	0.084442	-0.129922
4.701566	4.302355	3.354509	2.352447	0.131287	-1.464572	0.302351	-0.577926	0.568539	-0.95585	0.514416	-0.125673	0.21222	-0.092346	0.432368	0.469969	0.869984	8.617715	8.610597	2.059031	2.308024	0.870001	1.25851	0.782324	1.523358	0.344957	1.399781	1.148786	0.294403	1.069337	0.547124	0.425156	-0.005761	-0.192583	1.046616	0.280869	-0.314879	-0.863113	-0.67569	-0.942391	-0.634698	-0.582404	-0.799312	-0.742631	-0.627745	-1.297572	-0.887335	-0.678264	-1.032605	-0.410328
-0.512168	-0.87045	-0.985644	-0.65659	0.326136	0.422961	0.940682	-0.036177	0.560791	-0.498851	-0.016128	0.909182	-0.188163	-1.648931	-0.185596	-0.211022	-1.410282	-0.272648	-0.784297	-0.914925	-0.656094	-1.172005	-0.731091	-1.370757	-1.179172	-1.43367	-1.398513	-1.272704	-1.305896	-1.058363	-0.921881	-1.084323	-0.927875	-0.751103	-0.401345	-0.931132	-1.43699	0.364595	-1.524316	-1.502722	-1.172131	-0.871099	-1.127707	-0.97176	-0.644249	-1.024491	-0.742017	-0.630837	-0.48391	-0.442328
1.211226	0.263976	0.935591	0.746263	1.041137	-1.294486	0.535344	0.503073	0.570819	-0.044764	0.301857	0.250023	0.342459	0.168098	-0.135496	-0.36854	-0.316061	2.515304	2.036664	1.734678	0.325963	-0.227353	-0.383363	0.725585	-0.231733	-0.115788	0.142982	-0.160536	0.459565	-0.185416	0.160129	0.025296	0.026053	-0.00524	0.188442	-0.625477	-0.499514	-0.252762	-1.384926	-1.108068	-0.857073	-1.071837	-1.131187	-1.175724	-1.117102	-1.036498	-1.254827	-0.729242	-0.729963	-0.904506
-0.757822	-1.005112	-1.042816	-0.558171	-0.160917	0.577645	0.813478	0.179122	0.307675	0.663167	-0.260001	-0.597351	-0.446095	-2.592839	-0.927639	0.145925	-0.200973	-0.813101	-1.134473	-0.946314	-0.890901	-1.514713	-0.673741	-0.654709	-0.592603	-0.750385	-0.210632	-0.255845	-0.141366	0.021273	-0.267291	-0.649998	-0.289884	-0.251875	-0.631987	-1.118142	-1.624806	0.249418	-1.342926	-0.903173	-0.604978	-0.765236	-0.602239	-0.17381	0.03241	-0.42112	-0.431122	0.135035	0.115706	0.917834
0.661132	-0.162882	0.154434	0.263772	0.550972	-0.149746	1.229439	-0.342453	0.30488	-0.574486	-0.385696	1.134003	0.387055	-1.512288	-0.268065	-0.468032	-0.972561	1.806699	1.044039	1.081279	0.211075	-1.261848	-0.442726	-0.837129	-1.140854	-1.120499	-1.061304	-0.981947	-0.948496	-0.644814	-1.194746	-0.397413	-0.24059	-0.498697	0.021912	-0.867946	-0.680413	-0.19055	-1.742318	-0.957656	-1.160203	-1.143314	-1.145856	-0.951535	-0.468038	-0.042259	-0.446351	-0.22666	-0.032246	0.388626
0.011607	0.443591	0.402823	-1.048004	-0.195513	-0.889745	-2.263715	0.495972	-1.193488	1.261249	-0.249052	-1.14192	1.010391	-2.865793	-2.062962	-4.171775	-2.897239	-0.39555	-0.209467	-0.390545	-0.317955	0.450624	-0.35997	1.230979	-0.058956	-0.369374	-1.132693	-1.356505	-1.730221	-0.776176	-0.644497	-0.596274	0.131791	1.760125	-0.138207	0.286022	1.984193	-0.869839	1.515135	-0.11052	3.13784	2.24869	1.506892	2.061452	1.361701	0.215659	1.172229	0.846154	1.434208	3.889623
-1.188315	-0.765504	-0.941674	3.129064	-1.019739	1.727933	1.466804	1.438862	1.863335	0.959939	0.097627	-0.257614	-0.996617	-1.437202	-0.518768	-0.499848	-1.026842	-1.185461	-0.606614	-0.901477	3.789064	1.316156	0.424048	-0.310453	-0.860987	-0.811632	-0.392585	1.407007	0.612535	0.384835	-0.811696	0.295047	1.685942	2.087085	-0.93832	0.30748	-0.072646	2.064499	0.873953	0.37679	-0.584322	-0.463954	-0.637264	0.13936	0.832292	0.012614	0.492218	0.083399	-0.158604	1.012654
-1.121049	-0.723282	-0.244419	1.574136	-2.27506	1.522599	1.293187	0.988877	1.159074	0.061926	0.183226	0.109945	0.073686	-0.460528	-0.880365	-0.474887	-0.468017	-0.994652	-0.378577	-0.11275	2.113734	2.610777	1.773031	2.188987	1.353745	2.050468	3.397827	3.009826	1.955862	1.65339	2.07565	1.247536	2.393946	1.884591	-0.782248	0.26462	1.569493	0.50163	1.168436	0.581308	1.031087	1.029384	0.743679	0.65589	0.48858	0.166528	0.633172	0.829994	0.374161	0.75396
0.089049	-0.114276	-0.486493	-0.273506	1.29057	-0.579015	-0.16506	-1.48042	-0.185079	-0.05148	-0.095397	-0.408814	-1.861157	-0.526082	-0.676057	1.660922	1.234429	-0.025382	-0.049353	-0.38073	0.023311	-0.708225	-0.692139	0.327836	-0.077416	0.011763	1.000797	0.891831	1.058413	2.243298	0.953911	1.601799	1.480374	2.658183	-0.420298	-0.422699	-0.924282	-1.054514	-0.915009	-0.43313	1.224327	0.087576	-0.468458	1.002141	-0.132119	0.978274	2.565113	2.011917	0.440358	0.451403
1.048012	0.791073	0.196031	-1.033884	-1.442366	-1.876785	-0.671078	-0.184037	-1.674234	-0.224743	-2.784083	0.454322	-1.838576	-0.494878	2.095093	1.11929	2.374092	-0.031777	-0.508987	-0.673001	-1.291175	-0.58962	-1.307369	-0.750319	-0.621646	-0.253173	-1.095932	-0.016424	0.073161	1.294843	1.338309	0.895146	0.972983	1.236466	-0.028336	-0.985316	-0.434628	0.408031	0.158086	-0.30856	-0.161025	0.47569	1.265207	1.425839	3.345025	0.957058	5.509376	5.691365	5.080732	3.147418
0.044528	-8.07E-4	-0.38279	-1.267999	-0.186318	-0.054285	-1.690234	-0.307383	-0.633677	-0.583574	-1.300158	2.097039	1.011624	-0.25144	-1.830248	-0.651683	-0.665875	-0.176726	-0.585362	-0.764343	-1.133322	-0.806747	-1.270628	-1.246698	-2.006868	-2.372394	-1.916016	-2.431875	-2.744188	-3.068453	-1.641733	-1.787717	-1.057546	6.18E-4	0.060739	-0.863388	-0.282806	0.39486	0.499368	-0.142012	1.162811	-0.27994	0.249229	1.13491	-0.05605	-0.577755	-1.033146	0.256391	1.204279	3.946738
0.207894	1.168502	0.041949	-0.654613	0.3476	-0.907685	-0.335696	-0.631203	0.44203	0.677759	0.590085	-0.330312	0.514714	-0.96302	-0.907248	0.434189	1.676581	0.024741	0.307766	-0.56102	0.307472	0.37163	1.009986	0.376288	0.365953	-0.174202	0.804221	-0.475945	1.309983	0.859921	0.943942	0.942196	2.633986	2.312674	-0.166416	1.496437	1.188409	1.880384	2.209834	0.755655	0.275461	0.069584	0.561865	0.473314	0.187792	0.775871	-0.146172	1.162711	1.509573	2.11681
0.611704	1.62116	0.183613	-1.364017	0.539343	-2.343884	-2.063948	-2.220285	-0.031481	-1.377739	-0.166438	-2.711357	-1.892257	-1.976471	-1.569029	0.127473	-0.844441	-0.490437	-0.286204	-0.612271	-0.388112	-0.139589	-0.938125	-0.700794	-0.72158	-0.920595	-0.508384	0.424402	-0.263757	0.28283	1.197061	1.100394	2.108743	1.340673	-0.154836	1.098325	0.875902	1.458071	1.525674	-0.386058	0.06836	0.194786	0.295989	1.182065	0.618124	1.217281	1.137032	1.566705	3.836975	7.124747
-0.687346	-0.359083	-0.164664	-1.084011	-2.164294	1.107123	1.352739	-0.406754	-0.762662	0.836213	0.273795	-0.160229	0.772186	0.698801	-0.048201	0.790471	0.493359	-0.426428	-0.365416	-0.060649	-0.469145	1.152667	0.059818	-0.564528	-0.578663	1.035116	1.801439	0.157113	-0.579314	-0.902828	-0.347603	0.713329	-0.286123	-0.272621	-0.516305	0.791878	1.36923	-0.481714	1.675926	1.736211	0.671542	-0.796834	0.587322	1.205683	-0.548809	-0.725317	-0.941806	-0.550371	0.636775	-0.710566
-0.295317	-0.643808	-0.797269	-0.352015	-2.640916	1.042835	0.644827	-0.746275	-0.104698	-0.702137	0.111991	-1.093032	-0.628045	1.127717	0.927652	0.076815	-0.842151	-0.240613	-0.728451	-0.575738	-0.910751	-0.540058	0.262041	-0.501815	-0.192674	0.16069	1.33391	0.725168	0.035036	0.451362	0.37053	-0.852097	-1.335251	0.075248	-0.331864	-0.958365	-1.020947	-0.290594	0.074535	0.132082	2.151916	-0.540467	0.432419	2.295794	0.697876	0.100389	1.579988	-0.163168	-0.628667	-0.593772
-0.426427	-0.727725	-0.770232	-0.462012	-2.702024	0.755206	0.648073	-0.565472	-0.302031	0.911326	0.360564	-0.598292	0.072722	-0.611172	-3.144013	-3.593317	-5.465138	0.032171	-0.517863	-0.33583	-0.811091	0.230378	-0.246611	0.274641	-0.023019	0.832343	-0.068227	-0.558492	0.175538	1.210047	0.204028	0.767471	1.343425	2.018525	-0.167177	-0.864803	-0.886002	0.037841	-0.870063	-0.597923	-0.19976	-0.375857	-0.295961	-0.661922	-0.385647	-0.649545	-0.540055	-0.561999	0.500136	0.456625
-0.530431	-0.682081	-0.893232	-0.841424	-0.975061	1.16122	0.926434	-2.001433	-2.825578	-2.474068	0.75371	-1.117848	-1.477936	-0.364483	-1.868434	1.134254	2.651407	-0.938134	-1.228718	-0.927061	-1.251202	-1.843745	-1.440499	-1.425637	-1.035598	-0.875929	-1.410665	-1.203301	-1.337595	-1.534933	-1.209604	-1.259786	-1.705496	-1.010877	-0.41577	-1.298613	-1.310322	0.266233	-1.382669	-0.338716	-0.784555	-0.633297	0.885471	0.174636	-0.634974	-0.38065	-0.534169	-1.01928	-0.344416	-1.117555
0.241875	0.060469	-0.457902	-0.46653	0.382004	-0.372972	-1.444396	-1.897188	-1.77836	-0.036436	-1.349277	-1.095666	0.818719	0.038433	0.806002	-0.895402	0.718586	-0.494213	-0.806998	-0.736251	-1.076354	-0.783865	-0.871889	0.60495	1.59056	0.459923	0.478454	0.388511	0.079106	0.824138	-0.189991	-0.198441	-0.230573	-0.288447	-0.495469	-1.187217	-0.790419	0.399344	-0.622597	-0.540714	1.104154	1.551896	0.407973	0.995346	0.645474	-0.347052	0.641555	0.060691	0.027844	-0.240697
0.388856	0.13866	-0.326726	-0.710529	0.182224	-0.464855	-1.314101	-0.565815	-1.725065	0.606808	-0.753904	0.087546	0.919128	0.142874	0.107721	-0.280471	0.992257	-0.432397	-0.757672	-0.744229	-1.009732	-0.975043	-0.947745	0.217311	0.581996	0.717631	0.497545	0.530278	0.089131	0.17262	-0.568242	-0.536814	-0.590291	-0.585555	-0.376542	-1.107215	-0.520669	-0.053235	0.165704	-0.094649	1.784209	2.287143	1.88491	1.835702	1.401397	0.792878	0.401529	0.030207	0.288674	-0.083229
-0.549512	-0.725751	-0.846991	-0.780848	-0.324383	0.014011	0.751075	1.827381	1.232126	-1.734788	1.6022	-0.563612	0.177556	-0.573292	-0.846446	0.824629	-1.627914	-0.557918	-0.866226	-0.898979	-1.156708	-1.117771	-1.026804	-0.69123	-0.3382	-0.141031	-1.331931	-1.243582	-1.210944	-1.13812	-0.649116	-1.376548	-1.528063	-1.105792	-0.235136	-0.977219	-1.25342	0.237368	-0.921466	0.044606	0.206695	4.428505	2.422386	0.986374	-0.199563	0.380427	-0.258082	1.755899	0.612568	-0.195086
-0.440965	0.899178	-0.164254	-1.438996	-1.41376	0.353875	-1.727725	-3.426896	-2.413393	-0.913774	1.609195	0.960258	0.585809	1.619655	2.436395	1.993685	1.509015	-0.864137	-0.461291	-0.661034	-0.798175	0.987547	-0.196625	1.195019	2.475553	0.969919	2.575894	2.348981	1.128274	1.454722	3.325139	4.568166	2.214841	1.122778	-0.5246	1.81953	1.732371	1.876461	3.517129	1.305317	2.410573	2.511883	1.6136	3.679911	2.528891	1.18018	2.514761	3.096812	3.840044	2.088214
-0.623653	0.587171	-0.133342	0.683427	0.360146	0.730315	-1.293924	-0.38741	-0.72164	-0.321837	-0.262343	-1.171393	-1.457752	-0.975308	0.039867	-0.326229	-1.967801	-0.815537	-0.378396	-0.579938	2.221008	0.648984	-0.382143	-0.088209	-0.352473	0.067317	0.079289	-0.046092	-0.282254	0.486439	1.055644	1.435167	-0.279705	4.026903	-0.499556	1.813415	1.684826	4.026422	2.573203	1.996438	0.821448	0.557898	0.262054	0.219318	0.162074	-0.054275	0.400102	1.517124	1.988296	1.840287
-0.126712	-0.271052	-0.314326	0.606189	-0.233665	-0.444623	0.006035	-1.759854	-1.13819	-1.068943	-1.187391	-0.5851	-0.672231	-0.38527	-1.062513	-0.001941	-0.24806	-0.343966	-0.587535	-0.191663	-0.005785	0.07822	-0.443767	0.243618	0.419962	0.034836	1.040829	2.155229	2.12118	3.123121	3.008555	3.491383	1.997248	0.938932	-0.729436	-1.004764	-0.079162	-0.830606	0.749637	-1.105256	-1.163991	0.635839	0.330522	0.626675	-0.161421	0.089051	0.475894	0.366835	0.182921	-0.092661
0.756625	0.271676	0.095673	-0.062266	1.179028	-1.171003	-0.112877	0.144532	-0.418196	0.582397	-0.729052	0.555119	-0.047834	0.176338	1.139276	-0.269472	-0.226687	0.380962	0.351537	0.038902	-0.522035	-0.97024	-0.744051	-0.786814	-0.486461	-0.260256	0.097421	0.102852	0.059995	0.666267	0.395289	0.599914	0.787146	-0.068903	-0.382713	-0.621684	-1.158346	-1.274778	-1.429688	-1.357426	-1.091436	-0.852068	-1.00044	-0.860175	-0.762139	-0.404023	-0.232035	0.279026	0.685144	0.2978
0.826859	1.021104	0.109269	-0.166897	0.977581	-1.068751	-0.820668	-1.064933	-0.128866	-0.416481	-0.475445	-1.195918	0.744906	0.665276	0.572663	0.777585	-1.839521	0.004704	0.200358	-0.635776	-0.222237	1.718141	-0.418611	0.005181	1.324564	1.700522	0.132963	0.809725	1.304399	0.062034	0.871486	0.009473	0.557494	0.470668	0.610737	0.318068	0.494911	-0.549811	0.033268	1.494398	1.016587	0.705516	1.857871	-0.512099	0.549644	-0.808829	-0.695086	0.736809	0.079105	-0.365121
-0.405287	-0.279707	-0.175161	-0.374748	1.01873	0.397132	0.265128	-0.358383	0.347957	-0.511641	0.056207	-0.18506	-0.573527	-0.153545	-0.460527	-0.104685	-0.199819	0.304955	0.301366	0.567397	-0.132774	0.508634	0.323337	0.720601	1.199844	0.852183	1.13316	2.084258	1.313677	0.682041	0.68671	0.051998	-0.103873	0.263753	-0.305939	0.403618	0.255241	-0.85975	0.195595	0.165493	0.580505	0.659107	-0.303993	-0.570059	0.379216	-0.637167	-0.6159	-0.138768	-0.827482	-0.504282
0.872532	0.701562	-0.091745	-0.622418	1.367135	-0.763224	-0.348296	-0.1216	0.506552	-0.778856	0.530058	-0.366418	-0.677054	0.699745	-0.023654	-0.293729	-0.838845	0.623782	0.455262	-0.492774	-0.642633	0.006461	-0.071787	0.483232	2.689783	1.204418	0.496789	0.658471	-0.13932	0.289049	0.796816	0.273587	-0.016764	-0.335073	0.361022	0.087546	-0.171287	-0.963437	-0.608126	0.917606	0.837713	1.261348	-0.060073	0.031871	-0.286043	-0.511689	-0.317427	-0.519822	-0.683716	-0.584306
-0.61272	0.262166	3.112324	-0.998725	1.284028	-0.954539	0.008105	-0.411734	-0.018007	0.946492	0.269658	-0.438059	1.066	0.387315	0.430585	-0.070778	-0.250701	-0.476673	-0.160201	1.101099	-0.440729	-0.672226	-1.36063	-1.369736	-1.038761	-1.331299	-1.029621	-1.115841	-1.663357	-1.476415	-0.886141	-0.937786	-0.907633	-1.131472	0.016222	1.779841	3.289596	1.738586	1.6719	0.260311	0.173631	0.148128	-1.108524	1.428397	-0.639357	-0.308897	0.778062	-0.505379	-0.673242	-0.47173
0.213103	0.20112	-0.339682	-0.132585	-0.498057	-0.302854	-0.555174	-0.754983	-0.573877	0.182066	0.074887	0.443778	-0.046359	1.944977	0.853337	2.548561	-1.610569	-0.237507	-0.13744	-0.626475	-0.601029	-0.200633	-0.140155	-0.846961	-0.699091	0.221446	0.380459	0.890194	0.429202	0.78883	0.037324	0.603471	-0.033966	0.394177	-0.408678	-0.183401	-0.343955	-1.158761	-0.387659	-0.328115	-1.159113	-0.695081	-0.292568	-1.015624	0.207913	-0.708328	-0.701261	-0.089031	0.219009	0.346014
1.33425	1.131973	0.129607	0.119039	1.576747	-1.320771	-0.316459	-0.412032	-0.554962	-0.774335	-0.914438	-0.385629	-0.509908	0.881474	1.875958	0.728871	-1.303948	0.250142	0.282468	-0.437292	-0.172067	-0.137186	-0.812546	-0.44216	0.437466	0.069487	-0.490003	0.085968	0.014445	0.718505	0.395952	0.873685	0.587567	1.213134	-0.324211	-0.333978	-0.856756	-1.369497	-1.009498	-1.016304	-1.112134	-0.854987	-1.193189	-0.812398	-0.450414	-0.753603	0.231997	-0.438523	0.490964	0.702127
-0.964498	-1.086495	-1.092248	-0.760656	0.43711	0.64725	-0.279039	0.636676	-0.246331	1.338412	1.110219	1.109448	1.63922	1.682625	0.449858	0.095246	-0.237876	-0.856281	-1.084361	-1.016125	-0.252557	-0.964921	-0.139676	-0.55947	-0.64347	-0.279697	0.014603	-0.495499	-0.553981	-0.713288	-0.380982	-0.676645	-0.45087	-0.213929	-0.589072	-1.210119	-1.793506	0.524609	-1.275882	-1.023818	0.08611	-0.329009	-0.689104	-0.47682	-0.443185	-0.723576	-0.513197	-0.580099	0.003511	-0.471786
-0.451838	-0.601915	-0.863028	0.033046	-1.402219	1.194997	-0.349074	0.383695	-0.648629	-0.118318	-0.481417	0.551267	0.307157	-0.164355	1.702728	-0.288376	0.691398	-0.118747	-0.418183	-0.788436	-0.701913	-0.569648	0.336824	0.444911	2.648724	2.02449	0.616763	1.451143	1.24478	0.707856	0.03947	0.390669	-0.171054	0.002766	0.03826	-0.731552	-1.482898	-0.049592	-1.153308	-0.430964	-0.281984	1.274304	-0.051231	-0.430624	-0.227357	-0.416215	0.164178	-0.409671	-0.12833	-0.368107
-0.370912	-0.024139	-0.481253	0.401021	1.096636	0.576305	-1.145914	0.275642	-0.224446	-0.97225	0.271652	-1.740196	-0.398083	-0.965406	-0.480638	0.375292	-0.758955	-0.755974	-0.316995	-0.733543	1.338476	-0.818979	-0.714107	-1.116688	-0.659742	-0.910317	-1.009785	-0.232854	-0.443673	-0.365573	-0.493662	-0.326071	-0.105823	-0.554342	-0.55918	0.46437	0.029145	-0.053795	0.117845	-0.281951	-0.551799	-0.04687	-0.326356	-0.805693	-0.337056	-0.18487	-0.670886	-0.389338	-0.413879	0.450128
1.538199	0.950482	0.086721	0.062558	-0.245025	-1.171182	0.431028	0.023007	0.782175	0.071879	0.260346	0.345426	-0.167366	0.621774	0.748248	-0.754216	0.099266	1.698657	1.685885	0.082983	-0.458812	1.368375	1.488385	1.70357	3.254556	1.371524	1.484495	1.64745	0.163721	0.10327	0.539864	0.58931	0.369394	0.334498	0.473218	-0.329647	-0.609566	-0.933172	7.12E-4	-0.634049	1.70886	0.948343	-0.758797	0.333265	-0.422745	-0.096069	-0.520397	0.106544	-0.436401	-0.297265
-0.068683	-0.022	1.884	-0.004514	0.347765	-1.418083	-0.260722	-0.318906	0.043488	0.596438	0.271394	0.264188	-0.281908	0.571109	0.870132	1.345449	1.041682	0.439489	0.563273	2.169962	-0.230531	1.835081	0.151239	-0.098784	0.098309	-0.922738	0.027973	0.022661	-0.10584	0.126176	0.311594	0.093257	0.126104	0.122299	-0.083031	0.428049	0.988023	-0.819397	0.502404	-0.830792	-0.821567	-0.502479	-1.189972	-0.844285	-1.082796	-0.724607	-0.392325	-0.612474	-0.198835	-0.411172
0.110371	-0.0246	-0.43369	-0.105192	1.469503	-0.169321	-1.293755	1.162049	0.535614	-1.303874	-0.57761	-0.735488	-0.730376	0.201922	-0.330694	-0.136719	-0.218616	-0.380081	-0.062092	-0.6367	-0.442089	0.416121	0.125475	-0.005211	0.969258	1.169241	1.209569	0.470814	-0.485156	-0.008266	-0.267685	-0.301098	-0.068542	-0.323207	-0.551086	-0.546438	-1.021796	-1.258524	-1.146511	-0.942744	-0.552544	0.715179	0.708057	0.513585	0.592857	-0.760995	-0.734224	-0.496665	-0.482029	-0.54957
-0.460802	-0.677539	0.722629	0.468234	0.426997	-0.032538	-0.146006	0.231408	0.049328	-0.397954	0.336176	0.222715	0.262937	0.445748	0.19506	0.44337	-0.118874	0.068225	0.092046	2.076153	-0.058131	1.745605	0.869431	1.431748	0.21671	0.273522	1.125747	0.169816	0.154189	0.418354	-0.33995	0.400645	0.212783	-0.028522	-0.366364	-0.395154	0.197196	-1.168849	-0.510686	-0.495881	0.390836	-0.431504	-0.475444	-0.066181	-0.595846	-0.745023	-0.493225	-0.877335	-0.303716	-0.473359
-0.447749	-0.358885	-0.554684	-1.361475	-0.792107	0.549602	0.226684	-1.019272	-0.931221	-0.109303	1.040638	0.381631	-0.185425	-0.378458	0.031173	0.881805	-0.406717	-0.7483	-0.538028	-0.773508	-0.877169	0.110172	-1.017663	-0.639867	-0.312147	-0.430921	-0.34946	-0.192294	0.069803	-0.737192	-0.982862	-0.518535	-0.924509	-0.197779	-0.518389	-0.218929	0.529067	-0.880208	0.049896	0.449255	-0.879585	1.257506	0.151791	-0.751518	-0.313555	0.319546	-0.156388	-0.033635	-0.402072	0.021488
-0.237772	-0.337692	-0.703176	-0.412167	0.328508	-0.179243	0.260001	0.504469	0.48062	-0.466359	-2.2885	-0.210083	0.703132	1.676638	-1.398068	-2.729113	-1.435305	-0.422713	-0.409006	-0.801863	-0.88016	-1.259823	-0.070204	-0.740173	-0.44599	-0.319069	-0.504717	0.902537	0.18578	0.229849	0.688676	0.065398	0.395869	-0.034592	-0.733804	-1.109961	-1.487283	0.318636	-1.391204	-1.19059	-0.826791	-0.108572	0.672939	-0.079701	0.738251	1.141731	0.81082	1.258887	2.155981	2.124678
-0.463589	-0.609649	-0.789921	1.831549	0.554678	0.167744	0.555452	0.882322	0.041374	-0.181673	0.682574	-0.240319	0.259455	0.07978	-0.287926	0.258913	-1.439989	0.447407	0.240749	-0.385853	1.431066	0.039064	1.415291	-0.011064	0.10557	-0.597708	-0.322888	-0.034921	-0.65779	-0.766208	-0.430186	-0.503968	-0.9511	0.315113	-0.778522	-0.997715	-1.606477	-0.127497	-1.489428	-1.492994	-1.56983	-1.117319	-1.399797	-0.847673	0.415564	-0.476721	-1.262707	-0.578428	-0.672559	-1.0161
-1.059628	-1.059148	-1.123596	0.549143	-1.579158	2.354751	1.216905	0.326192	0.781814	-0.128104	-0.159343	-1.21429	-0.418213	0.926917	0.203224	-0.635772	-0.543131	-1.00257	-0.996576	-1.042401	-0.13998	-0.039848	1.470797	0.006663	-0.352888	-0.90643	-0.765979	-1.12822	-0.861065	-0.658969	-0.567264	-0.488585	-0.224631	-0.136813	-0.838586	-1.036329	-1.639322	-0.201479	-1.404793	-1.121438	-0.968283	-0.825423	-0.653475	-0.030662	-0.171612	-0.685051	-0.58093	-0.095773	-0.482893	-0.158385
-0.954594	-0.994318	-1.072943	1.778598	-0.037051	1.22862	0.322307	1.054353	0.65465	1.007648	0.800754	-0.58767	-0.39282	-0.818266	-0.474303	0.238483	-0.832193	-0.709688	-0.737084	-0.869669	0.845476	-0.382394	2.037663	0.30511	0.023051	0.099243	-0.512118	-0.653313	-0.028374	-0.494817	-0.308234	0.275712	-0.321896	3.31E-4	-0.752516	-0.977729	-1.5688	0.04793	-1.361781	-1.2134	-1.244986	-0.943122	-0.806309	-0.848875	-0.755466	-0.735186	-1.216981	-0.868154	-0.74491	-0.598162
-0.768392	-0.352139	0.526915	2.447477	0.136452	0.623722	0.423794	1.339318	-1.875873	0.825042	0.857676	0.841222	0.657639	1.144402	-0.08489	0.168194	-0.257807	-0.255291	0.070733	1.705305	3.983218	1.63889	2.055509	1.833868	1.481379	1.756638	1.648428	1.030231	1.190913	1.76831	1.242949	0.656005	1.238198	1.048585	-0.557056	0.7294	0.956924	3.215142	1.149696	0.517185	-0.191338	0.758817	2.541005	0.468941	1.165692	0.371557	0.71561	0.657911	0.012877	-0.056067
1.132026	0.610207	2.01346	1.613249	-1.309448	-0.37515	0.660815	-0.197218	1.315968	0.316262	-0.11609	1.112317	2.463729	-1.968496	-0.749679	0.705459	0.12332	2.760987	2.542003	1.642087	1.21611	0.742427	3.649476	1.718752	3.060073	4.203777	1.641252	1.339345	5.051581	2.352972	2.753739	0.934015	1.288061	0.132616	0.881008	-0.267593	1.526611	1.091804	-1.206114	0.096222	0.953239	1.228937	2.772679	-0.301908	0.027816	2.387844	1.200658	1.332123	0.095086	-0.120283
0.532444	0.211552	-0.346048	-0.577516	0.689009	-0.711358	-1.056719	-0.539135	-0.84074	-0.608614	-0.313329	-0.319024	-1.256892	-0.619962	-0.135988	0.45229	0.098056	-0.270821	-0.569845	-0.768144	-0.898379	-1.028101	-0.380242	-0.274284	-0.341024	0.112064	0.777164	-0.045999	0.183361	0.781479	0.349918	0.842743	1.366964	0.740098	-0.705715	-1.249865	-1.403976	-0.231184	-1.11591	-0.960271	-0.846765	-1.046202	-0.474075	-0.632346	-1.070816	-0.244526	-0.439561	-0.083095	0.188483	0.483356
-0.304009	-0.499866	-0.795315	-0.617335	-1.66909	0.517031	-0.201491	-1.055674	-0.422029	-0.535475	-1.418853	-2.210095	-2.231607	-2.802728	-2.482058	-0.982682	-0.20566	-0.133607	-0.772283	-0.745531	-0.943654	-0.35518	-0.124499	-0.177354	1.057931	1.215832	-0.059539	1.395883	2.40286	1.482691	4.093465	2.09924	2.603251	3.270198	-0.075858	-1.00901	-1.018322	0.282486	-0.473903	-0.899709	0.405425	-0.252437	0.179571	-0.862647	-0.294407	0.564286	0.649435	1.961278	1.169571	0.37268
0.257594	0.040066	-0.461273	-0.520752	1.561767	0.202587	-0.742545	0.716907	-1.159767	0.857673	-1.209777	-0.368117	-1.714511	-0.423556	0.08709	-0.728221	-0.225252	0.801131	0.499879	-0.493068	-0.407418	-0.38563	0.874465	1.586375	2.230764	2.053919	0.643154	1.335618	0.531892	2.190744	1.53574	0.514643	0.116946	0.021889	-0.344606	-1.049776	-1.609566	0.138726	-1.245305	-0.291159	0.447294	2.17207	-0.043734	-0.310842	0.739237	0.612292	0.363168	-0.092782	0.043821	-0.586516
-1.206184	-1.359669	0.983717	2.987579	-0.612252	1.173227	1.282346	0.73833	-0.048107	0.71767	1.688209	1.27172	0.489475	0.108585	-0.399809	0.045198	0.404254	-0.762734	-0.926843	2.643228	2.973425	1.697925	2.670311	0.870772	0.856616	0.692088	-0.534944	0.368968	0.287628	-0.553579	0.265392	-0.068993	-0.062983	-0.581708	-0.882022	-1.370688	0.664074	0.559078	-1.401334	-0.815451	-1.085475	-1.07799	-0.805257	-1.153125	-1.144635	-0.887788	-1.422133	-1.092935	-0.879828	-0.927208
-0.525918	0.826022	-0.144522	0.40328	0.301003	1.016161	-0.337163	-0.131466	-0.108616	-0.478091	1.083528	1.319256	-0.186962	-0.622762	-0.262434	0.378719	1.317975	0.372983	0.205732	-0.599233	1.278109	0.945147	1.67511	-0.913694	-0.928133	-0.258304	-0.345726	-0.180032	-0.86973	0.102174	-0.724348	-0.759119	-0.923465	-0.491403	0.521301	2.747166	2.18864	3.474079	2.596658	2.369947	-1.401632	-0.507497	-0.072749	-0.47919	0.177096	-0.105061	-0.876823	-0.501479	-0.882625	-0.52903
0.150228	-0.005513	-0.049618	0.407517	0.962361	-0.227251	-0.117822	-1.082546	-0.981808	0.271485	0.418477	-0.29553	-1.296861	-0.942331	-0.749472	0.073445	0.069186	0.548384	0.317003	0.052424	-0.447799	-0.240923	-0.700868	0.311953	-0.72621	-0.009022	0.059837	-0.485385	1.846168	0.190719	1.948202	0.717645	0.569147	0.056887	0.337902	-0.005931	0.092379	-0.144592	-0.984801	-0.015369	-0.675421	-1.030132	0.090457	-0.219388	-0.74783	-0.101128	0.375569	-0.506958	-0.441305	-0.817743
0.397942	1.042659	0.445265	-0.341142	1.464442	-1.032785	0.383575	0.554673	0.087243	0.201116	-0.305931	0.088755	0.682677	-0.399779	-0.487269	-0.137085	-0.728271	0.181809	0.395672	0.108797	0.957917	-0.678556	-0.66346	-0.742472	0.244784	0.087475	-0.707272	-0.538427	-0.925666	-0.318288	0.558779	-0.502922	-0.273437	-0.430287	0.202907	1.80263	1.404978	2.864008	1.786658	-0.210542	-0.61982	0.251368	-0.187285	-0.457711	-0.119993	-0.868842	-0.377999	0.940062	-0.146134	-0.191496
-0.503204	-0.6031	-0.902082	0.185122	-1.042867	1.376834	0.867034	-0.00948	0.187775	1.263615	0.144174	0.015918	-0.751981	-0.240302	1.341545	0.324003	-0.371417	0.145755	-0.068974	-0.773865	0.130313	0.711217	1.713774	0.918753	0.083068	0.320876	0.608921	1.187058	-0.477273	0.216217	-0.127998	-0.195765	-0.614132	-0.3812	1.144386	0.354218	-0.729085	0.622971	-1.085331	0.02617	-0.427287	-0.472818	-0.692353	-0.452426	-0.837716	-1.023451	-0.618291	-0.600558	-0.779906	-0.51744
-0.796135	-0.924584	-0.702254	1.298931	-0.448788	1.115745	-0.291167	-0.019507	0.476023	0.913683	-0.194412	1.043345	0.239631	-0.084875	-0.132264	-1.149334	-1.680074	-0.641233	-0.888686	-0.715161	1.166755	0.274962	1.179645	1.152132	-0.175875	-0.150166	-0.180055	-0.369349	-0.037352	-0.19435	-0.398987	-0.881563	-0.286518	-0.538854	-0.768184	-1.286384	0.083808	-0.273219	-0.727568	-0.821671	-1.317359	-0.955709	-0.862642	-0.995838	-0.991842	-0.920681	-1.056788	-0.876711	-0.839901	-0.383455
-0.400017	-0.760272	-0.794939	0.678626	0.925812	0.345083	-0.08774	0.318676	1.057361	0.180494	-0.010851	0.347328	0.165567	-1.104691	-0.837484	-0.97073	-0.176154	0.076386	-0.153379	-0.324251	0.103937	-0.395972	-0.477077	-0.583034	-0.227497	-0.06068	0.411262	-0.18081	-0.293879	0.584502	0.716773	-0.018088	-0.207209	-0.322158	-0.653825	-0.79471	-1.281107	-0.151878	-1.4416	-1.053105	-1.078442	-0.920269	-0.779049	-0.946326	-0.951173	-0.968588	-0.650769	-0.574338	-0.794672	-0.711518
-0.801041	-0.960948	-1.011239	-0.023576	0.297664	1.322626	-0.403395	0.785274	-0.261475	-0.151797	0.12165	-0.042459	-0.05583	0.13632	-0.32868	-0.770922	-1.197973	-0.914565	-1.166894	-1.063208	-0.155616	-1.117606	-0.487304	-0.520358	-0.504872	-0.101133	0.069394	-0.561871	-1.245255	-0.681996	-0.112152	-0.337225	-0.435236	-0.193145	-0.827968	-1.335896	-1.907929	0.424565	-1.610503	-1.134812	-0.627777	-0.035705	0.087243	0.117665	-0.321397	-0.650196	-0.124241	-0.162659	0.302241	0.297951
-0.069803	0.061456	-0.41633	-0.572715	1.360466	0.233521	-1.60146	0.531339	-0.681104	-0.116892	-0.251562	0.831086	0.409518	0.531604	-0.006268	-0.092647	0.395794	-0.628809	-0.368434	-0.819184	-0.456773	-0.490177	-1.256676	-0.925755	-0.768909	-0.942497	-0.504863	0.156799	-0.887686	-0.43608	-0.490245	-0.413621	0.078992	-0.029983	-0.752917	0.117978	-0.277031	-1.417698	-0.889769	-0.712611	-0.708334	-1.084546	-1.058274	-1.299073	-1.048039	-1.051001	-0.888932	-1.006625	-0.923393	-0.717343
-0.338627	-0.483083	-0.574279	0.040953	0.832016	0.162513	-0.003108	0.273903	0.019965	-0.899066	0.531647	-0.533296	0.720846	0.825228	-0.57544	-0.539624	-0.38818	-0.173316	-0.11492	-0.269095	-0.075398	0.671217	0.36837	-0.520034	-0.79326	-0.263135	-0.565747	-0.440552	0.152613	-0.759502	-0.056767	-0.514682	-0.350437	-0.376329	-0.64529	-0.073052	-0.390002	-1.226858	-0.532412	-0.46854	-0.855829	-1.158965	-0.715909	-0.982646	-0.916345	-1.061842	-1.205391	-0.433018	-0.991893	-0.610705
-0.119655	-0.421609	-0.031483	-0.299205	1.23997	-1.042833	1.099682	1.02886	0.611285	-0.017493	0.103106	0.178077	0.397007	-0.502695	0.27678	-0.121439	0.462527	-0.072034	-0.19069	1.395009	-0.669282	-0.348331	-1.076914	-0.244757	-0.355705	-0.221193	-0.797143	-1.320521	-0.491197	-0.857138	-1.015814	-0.816113	-0.82909	-0.721675	-0.351258	0.187874	-0.360323	-1.206961	-0.465684	-1.180473	0.182385	0.570438	0.40929	-0.065039	-0.513649	-0.434375	-0.542416	-0.710195	-0.697996	-0.871692
0.099862	-0.055698	-0.240886	0.14389	0.58601	-0.632888	0.609778	0.405392	0.342669	0.173244	0.569002	-0.436294	0.922228	-1.076886	-1.281066	-0.148878	0.191648	0.264394	0.540632	-0.252624	-0.068056	0.408966	0.364433	0.313575	0.616071	-0.564683	-0.468577	-0.383283	-0.286731	-0.553689	-0.662794	0.352339	0.055279	-0.637627	-0.423023	-0.230225	-0.075271	-1.472904	-0.652457	-1.266289	-1.355949	-0.683052	-1.101389	-1.173507	-0.772215	-1.106669	-1.261961	-1.095952	-0.798163	-0.931366
1.155559	0.519511	-0.029767	-0.144023	0.588555	-1.572155	0.862222	1.032204	1.115021	-0.022015	0.138285	0.19987	-0.15265	0.280879	0.301755	0.754552	1.410821	0.915811	0.798916	-0.356501	-0.224821	-1.187892	0.675984	-0.43981	-1.0382	-1.315599	-1.166351	-0.640192	-0.414357	-0.849093	-1.252963	-0.853297	-0.837911	-0.959417	0.169168	-0.848412	-1.334118	-0.090226	-1.648514	-0.047502	-0.832111	-1.039767	-0.839472	-0.275741	-0.234743	0.07581	-0.085588	-0.967667	-0.058125	0.811898
-0.671536	-0.44198	-0.676292	0.012995	-0.756542	0.219578	1.088737	0.440144	0.165116	0.850556	-0.179702	-0.062027	0.183076	-0.212689	0.095051	0.190719	0.55871	-0.601585	-0.430319	-0.800204	-0.271728	0.037382	-0.613122	0.451784	-0.732557	-0.740778	-0.034919	-0.740029	-0.803384	-0.370295	-1.082111	-0.727351	-0.929256	-0.281165	-0.521074	0.250607	0.203527	3.238402	0.113553	-0.206839	0.637304	-0.023682	-0.883153	-0.255282	-0.849614	-1.04002	-0.264763	-1.105761	-0.870404	-1.113729
0.050071	-0.4611	0.385395	1.300485	0.732693	-0.308304	0.659743	-0.086726	0.387822	0.144881	0.27403	0.422881	0.077575	-0.183922	-0.229496	-0.128673	0.286771	1.208023	0.588811	1.593051	1.207952	0.782695	0.170174	0.21206	0.127359	-0.359504	-0.311436	0.217087	0.258504	-0.299557	0.096945	-0.200125	-0.103479	0.075123	-0.056425	-0.504342	0.025362	0.021588	-0.283269	-1.274248	-0.42095	-0.980872	-1.047646	-1.329149	-0.631697	-0.453611	-1.301011	-1.184564	-1.082269	-1.10135
-0.537003	-0.384949	-0.753436	-0.06156	0.149974	0.862047	0.269771	0.63703	-1.236987	0.97686	-1.040688	0.232406	1.435053	-1.059157	-0.013451	-0.192382	0.015832	-0.118747	-0.016448	-0.701965	-0.421694	0.139366	0.372343	0.910177	2.104937	1.489831	2.015176	1.202734	0.514514	0.528844	-0.236092	-0.16261	-0.286541	1.291373	-0.233773	-0.271783	-0.637593	-1.012198	-0.540441	0.659005	1.33756	0.901527	0.579938	0.730592	0.108218	-0.264788	0.673902	-0.805244	-0.345205	0.011065
-0.902986	-1.011891	-0.749971	0.472611	-0.582338	1.640532	0.706278	-0.018315	1.085308	1.260706	0.136176	-1.100277	-0.774251	0.145506	0.236838	-0.390974	0.619897	-0.361749	-0.673268	-0.141682	-0.045214	-0.411944	1.596336	0.6853	-0.360986	-0.772232	-0.550289	-0.422194	0.211991	-1.036783	-0.517994	-1.350122	-1.408258	-1.159263	0.104135	-0.468333	-0.537006	0.045408	-0.708565	-0.543541	-0.371911	-1.059576	-0.537998	-0.275652	-0.371851	0.035756	-0.597716	-0.047972	-0.725548	-0.833586
0.261501	0.333512	-0.147125	-1.220413	-0.790249	0.027322	-1.031257	0.114164	-0.346689	-2.978292	-2.810252	0.127482	0.305149	0.690867	1.767029	0.720025	2.846304	-0.186653	-0.481638	-0.724399	-0.687773	0.124491	-0.539179	-0.502909	-0.571098	-1.558733	-0.768055	0.115473	-0.620159	-1.590336	-0.654432	-0.855455	-1.076802	-1.423484	0.927168	0.248823	1.433236	0.679579	1.953874	0.652769	0.992339	0.103854	-0.433753	2.17316	6.688693	-0.028511	0.450999	-0.230477	-0.182633	-0.377784
-0.212968	0.101506	-0.477625	-0.077516	0.290503	0.16721	-0.361001	0.271167	0.29073	0.34257	-0.766529	0.264627	0.557156	-0.079885	-1.347577	-1.242866	-0.735716	-0.536358	-0.007633	-0.693157	-0.221014	0.420295	0.289432	1.534405	0.53106	0.10737	0.48906	0.317923	0.056457	0.666754	0.24723	0.140726	-0.450046	-0.061097	-0.248519	0.344792	-0.081772	-0.798659	0.375594	0.677317	0.826181	0.699931	-0.868808	-0.172361	-0.115349	0.007271	1.014274	0.230213	-0.422542	-0.507009
-1.223205	-0.814966	-0.945045	-0.618606	-0.717852	1.303017	1.179853	0.323031	0.971101	0.177035	0.530404	1.044447	1.001973	1.282159	0.822591	1.001483	0.843683	-0.986857	-0.596471	-0.881773	-0.20429	0.575981	0.609433	-0.827716	-1.265969	-1.151472	-1.189255	-1.186499	-1.429984	-1.328962	-1.172842	-1.019709	-1.068712	-1.167894	-0.844477	0.45415	0.052647	-0.694692	0.463526	0.198243	-0.238283	-0.964828	-0.766593	-0.748743	-0.510004	-0.085712	-0.316607	-0.796128	-0.559405	-0.210067
0.414206	0.613399	-0.213345	-0.707423	0.690693	-1.015767	-0.674008	0.836213	0.535744	0.64818	-0.488696	0.345395	1.612686	1.26546	-0.994322	0.466824	-0.0283	-0.214851	0.150549	-0.637015	-0.674857	-0.312247	-0.274778	0.234545	0.067986	0.609021	0.239465	0.717505	0.403099	0.693762	0.359201	0.582054	0.457664	0.552855	-0.320925	0.148694	-0.33012	-1.236946	-0.044948	-0.477424	-0.543307	-0.599445	-0.278278	-0.451028	0.425959	0.875675	1.324676	0.419685	0.502239	0.831459
-1.099576	-1.283288	2.6995	-0.137386	-0.765231	2.444008	-0.017515	-0.860953	0.712438	-0.206199	0.400059	0.51457	0.199525	0.780577	-1.006634	-0.350518	0.492256	-0.803478	-1.069026	3.04621	-0.244535	-0.360115	-0.322631	0.959985	0.461277	2.712715	0.762214	0.561699	0.048502	-0.281434	0.049686	-0.525671	-0.964193	-0.294729	0.431184	-0.664148	1.422473	0.34638	-0.164588	1.701151	-0.076071	-0.415754	0.401576	0.21388	-0.480085	-0.574613	-1.02019	-0.492872	-0.708478	-0.886294
-1.288715	-0.947785	-0.731203	-0.21067	-2.10017	2.552856	1.329079	0.50352	1.673294	0.375997	0.77365	0.600265	0.064488	-0.400288	-0.314693	-0.364877	-0.768465	-1.231565	-0.650929	-0.399783	-0.086003	-0.150976	-0.169408	-0.482314	-0.722929	-1.000502	-1.090776	-1.544173	-1.348811	-1.475964	-1.296636	-0.61942	-0.923906	-0.979102	-0.905663	0.166868	0.707094	0.228401	0.472606	0.856502	0.871113	-0.975524	-0.697694	-0.616477	-0.998222	-0.953104	-0.91874	-1.13179	-0.092194	0.411561
0.478322	0.468898	-0.340168	0.284105	-0.372977	-0.745782	-2.374776	0.968003	-0.486294	-0.791509	0.959481	0.875699	1.081767	1.364176	-0.017589	0.832837	0.124229	-0.507734	-0.471193	-0.76743	0.081503	0.099734	0.801548	1.99006	1.57401	1.37511	1.914248	0.890333	0.709112	-0.058009	0.051215	-0.079828	0.366457	-0.412526	-0.473951	-1.139855	-1.560631	0.399904	-0.785542	-0.781676	1.643168	-0.439174	0.417167	0.204762	-0.633557	-1.066213	-1.029807	-1.036569	-0.660708	-0.958179
-1.125228	0.665592	0.566114	-1.009032	1.357034	1.560867	-1.009441	-1.064754	0.786251	0.427421	0.414895	-1.144478	-0.98094	-0.173578	-0.39087	-0.256494	-0.633608	-1.100319	-0.589286	0.555083	-0.05949	-0.909761	-0.827562	-0.839804	-0.533977	-1.598069	-2.126368	-1.756818	-2.083867	-2.090969	-1.938976	-1.891442	-1.704428	-1.852591	-0.62249	2.857883	2.496762	4.071539	2.947535	3.523089	0.853288	-0.217576	0.00812	0.443674	0.822506	0.381584	-0.486479	-0.672062	-0.381018	0.179378
1.221129	1.029825	0.92791	-0.348908	-2.083373	0.0135	0.482777	0.854047	0.392935	0.354896	0.229557	0.159446	0.567522	0.05674	0.052023	-0.039317	-0.609936	1.188108	1.611503	0.555272	-0.182944	0.67504	0.731787	1.023304	0.781787	0.730117	0.462116	0.365659	-0.178685	-0.327501	-0.020061	0.111271	-0.284591	0.057699	2.059339	0.681812	1.324481	0.018225	1.95114	3.792863	-0.385511	0.201159	-0.080136	-0.551117	-0.720078	-0.326284	-0.937512	-0.555455	-0.427079	-0.137014
-0.671627	0.450732	-0.353678	-0.826033	-2.962756	0.51847	1.059118	-1.514302	-0.410684	-0.646368	-0.915312	-2.687475	-3.065542	-1.609355	1.150753	2.465412	2.916832	-0.818521	-0.39832	-0.806818	-0.832981	0.332118	-0.464627	-0.219681	-0.181946	-0.332481	0.268068	0.324623	0.377104	0.161301	0.275495	0.322928	-0.193176	-0.317174	-0.540668	1.60455	1.546346	1.491979	3.738082	1.393995	3.090398	2.352705	1.311584	2.606675	2.328846	1.591672	0.739509	0.472135	0.146769	0.44008
-0.27554	0.952062	0.231902	0.206161	0.897201	-0.380788	-0.853907	-2.787978	-1.281701	-0.509583	0.681803	-1.36045	0.762356	-0.454629	-0.619305	-0.708838	-2.686293	-0.326121	0.042599	-0.233024	0.935211	1.237574	-0.176751	0.775429	0.110657	0.289839	0.368409	-0.261349	-0.456778	0.741947	-0.200926	-0.250171	0.315364	0.735402	-0.107073	1.847896	1.94792	3.361144	2.201799	1.388013	0.91692	1.034488	0.458572	1.425081	0.466181	1.835494	0.958476	0.352715	0.855141	1.812703
-1.098879	-0.720781	-0.863557	-0.701775	-1.23767	1.817738	-0.167254	0.202017	0.842355	1.554367	1.282363	1.126361	0.264614	-0.811245	0.444421	0.715888	0.91295	-0.88655	-0.509229	-0.807605	-0.498785	1.378625	1.753035	3.008702	0.813357	0.065446	-0.718849	-0.592212	-1.063822	-0.646469	-0.786431	-0.802194	-0.552372	-0.26444	-0.737811	0.351756	-0.079765	-1.150914	0.484006	0.827818	-0.152331	-0.325832	-0.360053	-0.689031	-0.144456	-0.342884	-0.668765	-0.926121	-0.88947	-0.147682
0.36923	1.382704	0.172638	-1.410896	-2.702093	-1.466305	-1.389671	-3.607801	-1.301866	2.862695	5.912188	3.50615	-2.125539	-5.703061	-0.551926	5.798595	1.843845	-0.199626	0.171137	-0.818638	-0.974926	-0.321706	-0.893407	-1.056368	-1.481209	-2.27015	-1.789351	-2.317547	-1.584002	-2.118415	-1.805021	-1.829317	-1.49481	-1.194711	2.131425	1.182177	2.048723	-0.764751	1.632	-0.10402	1.367883	2.101294	1.456128	1.915315	3.759249	5.442565	2.559117	3.825224	3.306356	2.383265
0.690843	1.496535	0.925939	-1.493218	-1.853383	-0.180398	-0.408869	-0.390112	0.7287	1.547456	-0.495324	0.299508	1.301301	1.05439	0.928989	0.482298	0.126331	0.084486	0.636809	-0.256141	-0.913199	-0.558217	-2.012579	-1.808272	-1.845686	-2.003006	-1.915564	-1.803497	-1.599586	-1.897108	-2.00316	-1.355033	-1.352208	-1.883118	2.327887	2.378523	2.904065	-0.868998	3.061483	1.08621	0.990127	-0.156112	-0.427284	0.439658	0.718242	-0.473118	0.486427	-0.11388	-0.039564	0.519088
1.22546	1.43154	0.160911	-1.25049	0.791384	-1.402756	-0.05074	-2.421063	-1.117356	-0.296096	-0.225016	-2.010073	-0.14539	0.120353	1.854502	1.281999	-0.229542	0.458552	0.321893	-0.385118	-0.846441	-0.759367	-0.854295	0.012626	0.050938	-0.052716	-0.748772	-0.329405	-0.287898	-0.85345	0.255546	-0.701717	-0.779366	-0.648144	0.077649	0.408204	-0.151275	-1.034337	-0.044969	1.580071	1.654959	2.666456	1.512482	0.506442	1.856668	1.882148	-0.022717	2.011008	2.298284	1.849998
-0.686255	-0.50681	0.008485	2.210538	0.676049	0.207297	-0.834283	0.079455	0.158801	0.582645	0.291182	0.407781	0.2618	0.775349	0.399991	0.594695	-0.265725	-0.177883	-0.037942	1.425736	2.80252	0.866381	1.308113	1.182292	0.278007	0.233169	0.255115	0.058518	0.241391	0.08808	0.397458	0.474078	0.585513	-0.10886	-0.39285	0.407723	-0.174453	0.653797	-0.265473	1.262322	0.300591	-0.687631	-0.206465	-0.474688	0.119967	0.075864	-0.309132	-0.612767	-0.053506	-0.549091
-0.132042	0.079029	-0.086718	-0.694573	-2.25288	-0.173248	0.692203	0.543234	0.688313	-1.308878	0.359931	0.911124	2.831257	3.213022	-0.011415	-1.367361	1.287379	-0.64647	-0.242553	0.208296	-0.136853	-0.439969	-0.887657	-0.24548	-0.48057	0.041492	-0.516959	-0.810814	-0.754103	-0.484362	-0.618345	-0.855213	-0.837156	-0.974505	0.383021	0.369675	0.374142	0.140968	1.215914	3.386386	5.44108	0.686031	0.265209	2.56582	0.379585	1.877858	4.692304	4.06651	1.622123	1.954957
-0.054236	0.274901	-0.452491	-0.571868	-0.306754	0.037089	-1.587422	-2.089321	-1.53526	-1.528177	-0.58339	-0.196165	-0.631421	1.189619	-0.424453	0.286661	0.089769	-0.380995	-0.308241	-0.711497	-0.057859	1.019364	-0.030057	0.668422	-0.111505	0.571992	0.439594	0.615449	-0.623637	0.614114	0.933917	0.131025	-0.233266	-0.141885	-0.691971	0.230875	0.048339	-0.687126	-0.19317	-0.155835	-0.783655	-0.455836	0.124745	0.15641	0.538803	-0.534853	-0.387677	0.346053	-0.201513	0.039653
-0.930274	-0.527904	-0.850243	-1.093613	-1.147675	2.039281	0.41778	-0.536008	0.579012	0.228367	-0.274109	-0.188583	-0.696365	-1.10837	-0.849103	-1.592	-1.798055	-1.070233	-0.6237	-0.878067	-0.441817	0.282532	0.079514	-0.152508	-0.829591	-1.639893	-2.104738	-0.899051	0.154827	-1.773596	-1.438424	-1.956783	-1.569708	-1.207676	-0.818391	0.277614	-0.155938	-0.996505	0.941705	0.65008	1.740485	-0.248776	0.457854	-0.304785	-0.544645	-0.086896	0.248204	-0.423239	-0.737588	-0.462686
-1.484184	-1.098473	4.310803	5.698536	-1.014745	1.364225	1.35008	1.017813	1.112163	1.051882	1.072523	0.999037	0.922651	0.616864	0.3972	0.34685	0.239744	-1.297096	-0.670913	3.261679	5.708582	1.785743	1.291981	-0.234193	-0.627308	-0.701623	-1.190542	-1.730506	-1.958467	-1.999601	-1.737611	-1.62506	-1.41333	-1.344882	-0.983999	0.308018	0.573539	4.100964	0.210469	0.073709	-0.842027	-0.688735	-1.234456	-0.660439	-0.951562	-0.829434	-0.969755	-1.039263	-1.055348	-0.929841
0.061277	0.011336	0.141393	-0.185819	0.688644	-1.026659	0.005713	0.564248	-0.245874	-0.444378	-0.894888	-0.141779	0.880435	1.232029	2.177043	0.091743	-2.007632	0.010368	0.281985	0.032667	-0.253509	1.346067	0.067885	0.113623	0.302046	0.450107	1.025936	1.232332	0.773244	0.225918	1.154938	2.363167	1.534961	1.11682	-0.258777	0.232602	1.175886	-0.756904	0.338144	-0.010109	-0.283969	-0.170089	-0.397424	0.040174	0.370902	-0.094473	-0.464543	1.431256	3.681089	0.997574
-0.885692	-0.750629	0.979015	1.92079	0.22606	0.154353	0.603523	0.863123	1.24568	0.496739	0.465756	0.168361	0.527747	-0.021778	-0.505803	-0.219544	-0.057963	-0.151391	-0.025323	2.353329	2.143374	2.705569	1.262704	0.841994	0.895336	0.950532	0.376454	0.55717	0.37702	0.45275	-0.099205	0.238979	0.038124	-0.350374	-0.68576	0.208398	0.979654	0.193932	0.12753	-0.354847	-0.295558	-0.423724	-0.037499	-0.433237	-0.679918	-0.764733	-0.927707	-0.753898	-0.806515	-0.91411
-0.776085	-1.195982	-0.377353	0.589386	0.396193	0.308834	0.585371	0.85428	0.058816	-0.344306	1.501715	0.339305	0.597467	0.411352	-0.327727	-0.540302	-0.580132	-0.461326	-0.957332	0.966338	0.019232	-0.447356	0.220172	-0.012022	-0.081873	0.185878	1.099152	-0.301084	-0.589832	0.123997	-0.625504	-0.777441	-0.09222	-0.441329	-0.809656	-1.33935	-0.58852	0.162546	-1.344131	-1.449726	-0.170185	-0.032691	-0.086298	-0.184356	-0.805754	-0.823209	-0.888635	-1.01164	-0.984082	-0.867878
0.138416	-0.221196	-0.501343	0.366568	0.871133	-0.018514	0.392956	-0.656594	-0.269291	-0.476504	0.947333	0.696215	-0.348519	-0.140367	-0.421131	0.088757	-0.185215	0.613794	0.505132	-0.210433	-0.407554	0.020196	0.781242	1.349085	1.280743	1.165355	0.408114	1.032193	1.150068	0.701417	0.487379	-0.115846	-0.142791	-0.155849	-0.229927	-0.780244	-1.081061	-0.925886	-0.488692	-0.436726	0.31868	-0.137592	0.377617	-0.076125	-0.422235	-0.230534	-0.611881	-0.400714	-0.416905	-0.421857
0.13142	-0.045595	0.11241	0.248663	-1.019078	-0.415207	0.488903	0.027434	0.573765	0.710219	0.355803	0.810297	1.864914	0.993084	0.101426	1.275814	-0.995403	-0.070999	-0.293811	0.379758	-0.43162	-0.272697	0.282674	0.870269	0.03389	4.67E-4	0.079029	-0.5628	-0.020082	-0.072688	-1.199714	-0.628812	-0.436455	-0.275407	1.651028	0.451687	0.533777	0.119109	0.341847	2.958218	0.372615	0.369382	-0.068704	1.39937	0.077889	0.017632	0.380911	-0.516116	-0.374978	-0.308377
-0.086552	-0.211257	-0.299612	-0.758821	-0.391385	-0.073477	1.323752	2.265846	-0.687091	0.367666	0.253408	-1.052143	1.642135	-1.117525	0.087878	-0.441982	1.702615	0.317257	0.060771	-0.618895	-1.026048	-0.795379	0.069978	-0.038758	1.517593	0.401563	-0.041779	0.725075	-0.821604	-0.299301	-1.691701	-1.365339	-0.846152	-1.43525	1.011675	-0.143117	0.747783	0.303784	0.205679	1.757647	0.898663	2.871066	1.326074	0.55187	1.487765	-0.238283	0.2496	-0.468262	-0.445553	-0.182323
-0.880695	-1.056976	-0.700786	-0.168168	-0.603872	1.49491	0.360934	0.028079	1.121735	0.86883	-0.126177	-1.644403	0.966522	-0.004028	-0.128225	-0.279142	-0.746579	-0.830397	-1.10501	-0.818565	-0.616801	-0.326118	0.298634	-0.531891	0.132363	-0.339055	-1.355423	0.167169	0.214338	-0.435617	-0.654724	-0.626082	0.708672	-0.37102	-0.666727	-1.268974	0.531384	0.09585	0.189241	0.542118	0.357923	0.508119	1.269296	-0.095822	0.542357	0.825174	0.94515	-0.218811	0.454888	0.948227
-0.248948	-0.382843	-0.478709	-0.656731	-0.053088	0.663059	-1.282025	-0.428975	-2.956955	0.302086	1.271611	-4.06203	-0.33717	1.433912	0.764348	0.660295	0.04599	-0.87242	-1.062807	-0.774862	-0.825367	-0.893153	-1.049436	-0.182673	-0.757703	0.153807	-0.590886	-0.224424	0.12864	-0.607728	-0.250242	-0.297409	-0.786226	-0.998874	-0.636595	-1.236418	0.337082	-0.34552	0.081488	-0.419668	1.844964	-0.207887	0.920593	0.330678	1.631924	1.056044	0.279962	-0.071338	0.767239	0.034474
-0.189526	-0.419437	-0.562262	0.849623	-0.067636	0.73474	-1.443068	0.247066	2.308598	1.90792	-1.717955	0.914653	1.553174	0.890067	-0.150988	1.232119	-0.309873	-0.459011	-0.542073	-0.83321	0.778174	-0.789023	0.01167	-0.447139	-0.0759	1.632029	2.257652	1.651862	1.058341	1.672974	3.155479	2.686224	1.317136	-0.003204	-0.580136	-1.188349	-0.325441	-0.460976	-1.226399	-0.311734	-0.866282	0.061276	1.109904	0.936905	1.110295	0.640416	0.335983	0.666195	-0.069443	0.987862
-1.039003	-1.131645	-0.729889	-0.173252	-1.295916	1.791677	0.776696	0.226876	0.755088	0.480382	0.60526	-0.059113	-0.736018	-0.530002	-0.931136	-0.679047	0.239885	-1.07072	-1.202032	-0.806545	-0.523394	-0.702539	0.197149	-0.39897	-0.061801	0.367185	-0.784652	-0.605879	0.728596	0.302108	-0.601048	-0.436007	-0.477589	-0.615545	-0.761733	-1.330405	0.607217	-0.07089	-0.593888	0.092534	-0.147849	0.041428	0.476707	-0.578593	-0.75317	1.090583	1.440714	-0.03725	0.623074	-0.751925
-0.261154	-0.354377	-0.476448	-0.853568	0.026805	0.021854	-0.56651	-1.402168	-1.991736	-0.073729	-0.875347	-1.503709	-0.741778	-0.420773	1.092613	-0.28623	1.007281	-0.833381	-1.059306	-0.749636	-0.794911	-1.190079	-1.13128	-1.146638	0.655801	0.297031	-0.497834	-0.502593	-0.278619	-0.608666	-1.091181	-0.894732	-0.434679	-0.765816	-0.497472	-1.174817	0.237066	0.402146	-0.375014	-0.746311	-0.310941	1.248286	1.312484	0.821995	1.23558	1.248203	0.712498	0.287058	1.018633	0.46002
-1.250736	-1.33581	-0.889297	-0.732133	-2.289442	1.916143	1.47633	1.022474	1.700241	1.399853	0.924693	0.170218	-0.484991	-0.956675	-0.054281	-0.46558	-0.362697	-1.255073	-1.354721	-0.909267	-1.004973	-1.883779	-1.343585	-1.219046	-1.171392	-0.972317	-1.454399	-1.18435	-1.170857	-1.115676	-1.05688	-1.068147	-0.962847	-0.77421	-0.934473	-1.389457	0.312653	0.242413	-1.105128	-0.278595	0.429864	0.178125	2.601817	0.214868	0.846211	0.128174	-0.577836	-0.591403	-0.706573	-0.95702
-0.78926	-0.926164	-0.320889	-0.640775	-1.275826	0.583772	1.09223	0.296421	-1.494136	-1.138742	0.6103	-2.224066	-3.234398	0.262907	-2.31887	0.562763	1.259267	-0.937221	-1.195693	-0.494558	-0.876353	-1.309143	-1.376019	-0.931603	-0.419259	0.418662	-1.266466	-0.37267	-0.13583	0.152295	-0.323294	-0.148406	-0.166318	-0.302548	-0.476316	-1.211902	1.204391	0.124714	0.153069	-0.134909	1.392936	3.78261	3.334577	-0.173278	1.791354	1.511727	2.803546	0.732776	2.183296	0.807516
-0.559537	-0.638016	-0.596657	0.260807	-0.688001	0.126161	0.46005	0.446131	1.062274	0.474176	0.859663	1.281258	0.975059	-0.165544	1.108891	1.430527	0.726303	0.029856	-0.119327	-0.019109	0.890072	1.855287	0.472633	0.181753	0.145563	0.77866	1.107795	0.665554	0.56607	0.338816	0.036042	-0.124864	0.551238	0.747917	-0.35827	-0.243105	-0.400796	-1.019204	0.782481	0.126691	0.412204	-0.528271	0.243132	-0.596367	-0.423267	-0.749494	-0.449026	-0.54009	-0.902611	-0.362631
0.127271	1.063951	0.27134	-1.090507	1.011555	-0.773674	-0.152975	-0.084534	-0.510111	1.137685	1.00554	-1.55706	1.526334	-1.479352	0.015508	-1.763168	-1.655303	-0.459194	0.094944	-0.468996	-0.312924	-0.228579	-0.557119	-0.285571	-0.365298	-0.019065	-0.062924	0.477491	1.155327	0.561121	-0.445099	0.599595	0.833713	0.38687	0.092314	1.727582	1.383854	2.166784	2.219679	0.525974	0.726895	0.458503	0.776736	0.341581	-0.073176	1.77262	0.372493	-0.479239	0.117071	1.258483
1.44528	1.215166	0.097816	-1.764751	-0.011772	-1.947486	-2.336567	0.263682	-1.051023	0.021956	1.130278	-2.788361	0.08787	-2.045246	1.557126	1.182086	-3.341092	-0.21948	-0.597256	-0.854111	-0.365814	0.217816	0.289501	-0.901941	-1.324401	-1.162986	-1.228871	-1.296961	-1.037298	-1.026876	-0.211817	-0.502558	0.094081	0.504617	-0.0769	-0.964508	-0.265218	-0.09499	1.958273	0.599652	0.213663	-0.361096	-0.154425	1.948042	1.810899	1.545592	0.654611	0.242031	1.193087	2.745474
-0.229292	-0.639102	-0.336985	-0.404542	-2.05402	0.232638	0.644703	0.181012	0.219679	-0.278543	-0.296216	-0.408828	0.254768	-0.051063	0.724873	0.746726	0.408525	-0.123741	-0.58669	0.068863	-0.7064	1.243399	0.06834	-0.26997	-0.191795	-0.177089	0.509279	-0.211024	0.380378	0.314292	0.782745	-0.076811	-0.014594	0.346339	0.149574	-0.886658	0.135368	-0.521227	1.624682	0.626254	0.213326	0.257634	0.346585	1.989085	0.894197	0.60415	1.472294	1.089327	0.225866	0.815526
0.883192	0.686259	0.184987	-1.158425	0.110028	-0.94154	-0.085837	-2.01225	-1.428345	-0.374832	-1.651853	-1.196331	-0.356391	0.305003	4.024007	-1.804224	1.204882	0.287598	-0.049353	-0.398461	-0.883695	0.458343	0.244059	-0.358732	2.615722	0.460958	-0.232725	-0.205288	0.074725	0.898479	0.230237	0.085934	-0.08557	0.772711	0.010252	-0.75887	-0.268276	-0.928968	1.962978	0.598228	-0.179588	2.06896	0.372161	0.134885	1.620959	0.641297	0.58388	0.493746	1.147842	0.121254
0.510244	0.155344	-0.085233	-0.73524	0.266474	-0.437697	0.372655	-1.742673	-0.900717	-0.544884	0.18888	-1.054682	0.800936	-0.010429	0.975533	-0.058857	0.020006	0.343324	-0.141545	-0.225581	-0.752899	1.075534	0.096113	0.016604	1.495167	1.211047	0.467565	1.486442	0.134874	0.63158	0.439187	-0.251834	0.054571	0.023863	-0.391127	-1.003348	-0.038458	-0.579796	2.272683	-0.201205	1.100226	1.37603	0.763425	0.456	1.966733	0.376951	0.371642	-0.261692	-0.584286	-0.258526
-0.710151	-1.164258	1.937819	0.162529	-1.351592	0.204742	1.033958	0.389619	1.40931	0.407238	0.612471	-0.232368	1.078621	-0.249299	0.611822	0.084474	0.647883	-0.029646	-0.666808	2.22368	-0.493347	1.697348	-0.056738	0.347667	-0.364502	0.481897	0.187946	0.42424	-0.247209	0.176722	-0.305941	-0.071228	-0.01146	0.822947	-0.403469	-1.181215	2.36049	-0.850503	1.360783	0.286569	0.602439	-0.469044	-0.001274	-0.139076	-0.573259	-0.216298	-0.319906	-0.617695	-0.131265	-0.490102
-0.484214	-0.312583	-0.513778	0.695288	0.503501	0.606231	-0.14056	-0.668408	-1.049519	-1.174683	0.244403	-1.518927	-1.102064	-0.706023	-0.129956	-0.230452	-1.290409	-0.555969	-0.47397	-0.506767	-0.114555	0.643779	-0.272609	0.721941	-0.294179	0.434225	0.348167	-0.325562	1.11376	0.55792	0.311302	0.268026	0.339402	-0.077796	-0.568997	0.178871	0.161943	0.228961	-0.013724	-0.495852	0.935199	-0.496861	0.156808	1.01012	0.170923	0.699809	0.130102	0.435075	-0.478593	-0.08762
-0.177684	-0.371193	0.433334	1.569477	0.83648	-0.182053	1.38282	-0.266872	0.213604	-0.061819	-0.161958	-0.001531	1.26E-4	0.155177	-0.02179	-0.28376	-0.48029	1.72923	1.419088	1.61264	0.890344	0.768775	0.438879	-0.288324	0.067536	0.187921	1.543585	0.633889	0.288591	0.691449	0.991212	0.443027	-0.596025	-0.113119	-0.440814	0.125282	0.841312	-0.492363	0.379131	-0.782114	-0.599588	-0.281338	-0.842169	-0.001708	-0.295119	-0.514781	-0.460794	-0.276249	-0.20203	-0.789569
-0.606632	-0.536131	-0.36724	-0.048287	0.670089	0.371401	-0.514672	0.974882	0.140505	0.684833	0.212981	0.936908	0.3769	0.327629	-0.734392	-0.097377	-0.191231	-0.493178	-0.139794	-0.156327	-0.103406	-0.06903	0.118335	0.091619	-0.592118	0.122116	-0.123142	-0.644651	-0.775717	-0.562829	-0.150037	-0.634131	-0.342556	0.128332	-0.540387	0.004175	0.22669	1.071627	0.004553	0.159746	-0.245753	-0.400694	0.040148	-0.817291	-0.712323	-0.927932	-0.507171	-0.083198	-0.381187	-0.19543
1.70108	0.893616	1.732196	0.458773	0.420868	-1.171479	0.804815	-0.745818	0.490242	0.683735	1.255505	0.458028	-0.44352	0.084641	0.202866	0.244943	-0.319223	2.652031	2.529868	1.874394	-0.59627	0.590828	0.345947	-0.010394	-0.339986	-0.53332	-0.159305	0.176876	-0.42585	1.969376	-0.122132	-0.309576	0.838669	0.526176	0.671723	-0.111354	0.150485	0.142929	-0.441135	-0.745968	-1.267629	-1.072657	-1.088113	-1.101558	-0.808928	-1.214046	-1.032491	-0.805225	-1.115343	-1.023192
0.227641	1.252057	0.105181	-0.157437	-0.57415	-0.437991	0.322156	-0.30425	-0.198701	0.445938	0.578666	0.417425	0.472	-1.12577	-0.902689	-0.33783	-0.637744	0.385408	0.316399	-0.488952	0.561994	1.478691	0.545484	-0.316893	-0.535431	-0.319896	0.494352	0.312431	1.360118	1.262188	1.403517	1.269779	1.275653	1.220403	0.194973	2.010787	1.321392	-0.300122	1.961768	1.781244	-0.196417	-0.283132	0.237535	0.235925	-0.04479	0.292562	0.494574	0.343233	1.093268	1.482347
-0.917099	-0.899179	-0.896261	1.232142	-0.655668	1.651685	0.415905	0.673326	0.561085	-0.112198	0.075015	0.199336	0.539824	0.483545	-0.39853	-0.3873	0.315999	-0.415831	-0.253843	-0.480932	1.040718	0.257475	2.267723	1.466217	0.503761	-0.14885	-1.122493	-0.509398	-0.893691	-0.284586	-0.637147	-0.700033	-0.936337	-0.697906	-0.508612	-0.381877	-0.896611	0.080437	-0.644516	0.669127	0.613468	-0.377672	-0.841696	-1.014375	-0.973838	-0.562407	-0.148686	-0.751893	-0.76084	-0.383687
0.140234	-0.369877	0.20425	-0.014822	0.754052	0.14378	-0.914504	0.654049	0.637431	0.416385	1.339345	0.683515	0.697791	0.019654	-0.291877	-0.626429	0.057931	1.573075	0.921598	1.707867	0.161177	0.086924	1.148409	0.337903	1.131147	0.827648	-0.662873	-0.106739	-0.584861	0.577382	-0.23226	-0.041939	-0.135351	-0.01166	-0.380909	0.071183	-0.57646	0.333769	-0.614851	-1.159886	-0.835879	-1.065776	-0.694687	-0.415177	-1.060438	-0.720046	-0.661888	-0.12733	-0.966278	-0.953517
-0.697643	-0.538797	-0.838815	0.819123	0.28925	1.686046	-0.592359	-0.558365	-1.082511	-0.004084	0.633017	-0.496611	-0.893937	-0.590084	0.264773	0.244103	0.194816	-0.976016	-0.696754	-0.95509	0.447922	-0.516977	-0.514928	-1.197273	-1.242858	-0.452305	-0.805267	-0.697008	-0.082048	-0.437589	-0.170009	-1.04727	-0.868785	-0.697444	-0.88675	-0.339725	-0.881941	0.062502	-0.90285	-0.29266	-1.01883	-1.143804	-0.595901	-1.023493	-0.968399	-0.657302	-0.618479	-0.608377	-0.782888	-1.171064
-0.155787	-0.025587	-0.478539	1.865438	0.604074	0.009083	-0.926195	0.244536	-0.288021	-1.04115	-0.371104	-0.16749	0.050249	0.439481	-0.156826	1.043213	0.987369	-0.47241	-0.006305	-0.611232	1.562814	0.068263	0.235446	-0.187877	0.2246	0.010265	0.583602	-0.031263	0.060272	-1.095582	-0.707625	0.05845	0.150559	-0.001867	-0.585145	-0.106514	-0.756895	-0.069489	0.279548	-0.53048	-1.06973	-0.92875	-1.154926	-0.748871	0.017239	-0.644445	-1.451461	-0.967811	-0.877982	-0.856719
0.041045	0.201614	-0.160695	0.54406	0.586544	0.114337	0.276958	-0.079854	0.455392	0.8191	0.582241	0.182186	-0.137538	-0.213024	-0.41204	-0.664826	-0.848051	0.861242	0.76402	0.225639	-0.408098	0.240859	1.224817	0.121847	-0.718513	-0.92272	0.512427	-0.310153	-0.559252	-1.131012	-1.103442	-0.919254	-0.568238	-0.496774	1.62883	1.235342	0.387422	0.200097	0.520804	2.090898	-0.314639	-0.528723	-1.095482	-0.239626	-0.257872	-0.802622	-0.736777	-0.943715	-0.514855	-0.355388
-0.72802	-0.654865	-0.037901	0.567782	0.519953	0.563912	-0.146993	-0.050045	-0.207542	-0.171842	0.852044	0.63202	0.502101	-0.677361	0.049742	0.253473	-0.140456	-0.306754	-0.315908	0.836143	-0.431484	-0.319926	-0.054375	-0.352691	-0.35729	-0.346583	-0.099358	-0.607644	-0.362452	0.053356	0.15297	-0.040915	-0.276002	-0.22552	-0.560182	0.329618	0.273709	0.205422	-4.28E-4	0.249231	-0.486622	-0.856549	-0.899181	-0.849566	-0.505853	-0.719277	-0.113511	0.203534	-0.516875	-0.49728
0.473083	0.563806	-0.121052	0.459762	-1.325833	-0.672117	-0.561458	-0.184837	-0.338952	-0.824679	-0.135734	0.54485	0.714745	-0.08296	-0.626743	-0.635508	0.097204	0.246488	0.40026	-0.246966	0.886944	1.742963	0.222489	-0.076645	-0.571783	-0.411425	0.758919	-0.365703	0.305475	0.18641	0.362067	1.565825	1.602141	0.174372	-0.069648	0.065776	-0.448449	0.140407	0.444825	0.213191	-0.82253	-0.657019	-0.184447	0.700751	-0.202235	-0.739083	-0.283491	-0.064972	0.705835	0.14303
-0.901138	-0.808483	1.259502	1.489838	0.361297	0.502769	0.448119	0.463714	0.787552	0.827262	0.839198	0.098143	0.514306	0.693427	0.223567	0.52463	-0.015203	0.049528	-0.062092	2.29852	1.123383	0.21561	1.907963	0.451873	0.314138	-0.528552	-0.417362	-0.425062	-0.186772	-0.353122	-0.588517	-1.03681	-0.577466	-0.4791	-0.075778	0.403137	1.278094	0.928147	0.224183	-0.054988	1.361606	-0.641385	-0.337056	-0.391227	-0.481986	-0.272645	-1.055902	-0.766028	-0.983412	-0.95867
-0.730898	-0.831288	-0.575781	0.306415	1.219272	-0.449637	0.356223	2.112278	-0.733569	1.541117	0.025724	2.265302	-0.041471	-0.289003	-0.763989	-0.65341	1.17934	-0.471192	-0.344103	0.648861	-0.163774	-0.673345	-0.188725	-0.735278	-0.023089	-0.403871	0.137093	-0.31791	0.145958	0.355393	-0.235845	-0.145389	-0.303116	-0.726834	-0.719339	-0.299073	-0.956663	-0.1544	-0.637329	-1.423895	-1.045109	-0.138052	-0.718802	-1.058022	-1.023982	0.106551	-0.518839	-0.334011	-0.718065	-0.832979
0.7191	0.332097	-0.168897	0.402574	-0.003699	-0.883494	-0.245639	0.677424	1.162753	1.530222	0.861978	1.293288	-0.168056	0.765172	1.1117	0.191253	1.302864	1.657852	1.44505	0.201147	-0.592327	1.364737	1.169412	0.942122	1.309572	1.114478	2.206189	0.877363	0.842418	0.960661	-0.084178	-0.005216	1.134956	0.594498	0.567462	-0.327325	-0.601799	0.660242	-1.067301	0.57229	0.339828	-0.252559	-0.161294	0.04728	-0.758494	-0.8441	0.229462	-0.787944	-0.664077	0.093907
0.187087	-0.16637	-0.347866	0.518785	-0.040111	-0.429568	-0.963353	0.124057	-0.240642	-0.655742	1.259753	-0.515183	0.514371	1.486703	0.53073	0.021738	-0.240402	-0.170575	0.097419	-0.340344	0.291021	-0.19101	0.210864	0.368362	-0.143185	-0.623687	0.048305	0.727142	0.49213	1.271949	0.503821	1.036749	0.293056	-0.383373	-0.414849	-0.394191	-0.844433	0.068667	-1.000528	0.140577	0.035196	-0.798731	-0.9263	-0.808348	-0.027051	0.266794	-1.245973	-0.607882	-1.070118	-1.086326
-0.643188	-0.665199	-0.756005	0.851177	-2.004711	1.26027	0.603111	1.370213	1.32104	0.59126	0.628579	-0.831522	0.119108	1.256587	-0.113879	-1.0138	-0.215652	-0.334526	-0.258552	-0.336586	1.129909	0.546952	0.893257	0.959001	0.385866	0.36299	0.469168	0.81171	0.989299	0.158916	0.314269	-0.150927	-0.322534	-0.486169	-0.167618	-0.506381	-0.882821	1.271995	2.039201	1.804971	1.662207	1.563777	1.319978	1.277866	0.463952	0.427434	-0.044382	-0.081862	-0.314158	0.259811
0.152772	0.093641	-0.274017	-0.491241	0.269766	0.020177	-0.783969	2.048886	-0.665989	-0.283704	0.083305	-2.205011	1.761308	-1.126027	0.184988	-0.192419	0.465065	-0.095055	0.054432	-0.598477	-0.759833	-0.684696	-0.38151	-0.294973	1.293077	0.49125	-0.184591	-0.197369	0.652201	-0.330763	-0.268662	0.210405	-0.054254	-0.431112	-0.368488	-0.305669	-0.729996	-1.463096	-0.326362	-0.117899	0.560239	0.543336	0.400387	-0.088644	0.120721	0.273606	-0.62176	-0.410371	-0.398024	-0.835895
-0.164388	0.092259	-0.390155	0.754735	1.523111	0.229696	-1.04018	0.451922	-0.67722	-0.087853	-1.204877	-1.521075	-1.754636	-2.509505	-0.84664	0.263259	-1.090906	-0.415344	-0.007513	-0.580022	1.021819	0.743559	0.070057	-0.565952	-0.44779	-0.255307	-6.52E-4	-0.255787	0.330158	1.18114	1.097014	0.953186	0.606672	0.080806	-0.158442	0.313029	-0.093415	-0.114606	-0.270485	0.126478	-0.894083	0.251802	-0.285282	-1.114452	-0.670738	-1.029062	-0.809466	-0.297279	-0.402888	-0.30044
-0.514531	-0.525765	-0.71492	-0.558454	0.874141	0.242481	-0.257839	0.548632	-0.853727	0.240697	-0.460874	0.210398	-0.943317	0.118205	-0.030979	-0.8382	-0.354441	-0.720467	-0.545937	-0.645423	-0.509798	-1.209045	-0.905633	-0.948057	-0.42598	-0.483051	-0.532643	-0.728847	0.316414	-0.153078	-0.362888	-0.226497	0.111711	-0.363276	-0.794029	-0.334233	-0.844511	-0.995384	-0.704775	-0.63774	-1.064806	-0.487463	-0.238152	-0.433816	-0.425003	-0.874267	-0.638119	0.084677	0.604359	-0.221765
-0.934787	-0.525633	-0.217749	1.131323	-2.22715	1.362882	0.387787	-0.722361	-0.265438	-0.173881	0.514472	0.160698	0.282501	-0.417622	-0.236646	0.212907	-0.474681	-0.911703	-0.315184	0.321327	1.844256	2.606223	0.931026	1.693712	1.707431	2.835989	2.45865	2.036197	1.810281	1.296644	0.887197	1.200001	1.39937	1.293996	-0.673379	0.401098	0.706754	1.556433	1.309041	0.236741	1.129698	1.749157	1.807028	1.286523	0.827167	1.375137	0.733173	0.684344	1.232032	1.083053
-0.238136	0.229619	-0.512182	0.050273	0.033099	-0.971792	-1.652381	-1.941119	-4.627742	-5.54063	-1.368162	2.290019	1.513618	2.287747	0.675826	0.401336	1.706717	-0.740017	-0.411784	-0.732146	-0.165949	-0.724637	-0.58774	-0.74033	-0.435172	0.234485	0.072214	1.430555	1.970593	-1.385874	1.482469	1.565792	2.769542	0.428151	-0.59368	0.47725	0.118984	0.183563	0.623648	-0.601055	0.491403	1.369928	2.350694	4.927377	5.23347	2.776362	0.950744	0.823191	4.165892	3.528142
0.324224	0.229915	-0.341738	-1.05803	0.639419	-0.052593	-0.963444	-0.490468	-0.850502	0.556639	-0.160604	-1.161637	-1.198883	-0.381518	2.219732	-2.894214	2.630771	-0.509195	-0.440764	-0.768123	-0.967584	-0.529649	-0.820032	0.28295	0.491012	1.778713	0.164443	0.723856	-0.258089	-0.870441	0.417463	-0.640936	-0.913634	-0.120501	-0.40976	-0.670064	-0.794094	0.398784	-0.465251	-0.022107	1.052779	1.866654	0.897109	0.891902	0.701596	1.555339	0.735381	0.573519	-0.40047	1.238745
0.43792	0.358226	-0.418993	0.295401	0.746718	-0.18252	-0.547154	0.090116	0.03112	0.159427	-0.089715	0.566946	-0.198981	-0.408526	-0.600844	-0.095253	-0.29667	0.14003	0.213581	-0.776384	-0.495658	-1.062974	-1.228394	-0.971778	-0.714423	-0.973525	-0.673976	-0.509375	-0.062347	-0.451744	-0.462137	-0.143021	-0.094681	0.138362	1.912083	1.510903	-0.159412	0.385612	0.2822	-0.184185	-1.180942	-0.718593	-1.212314	-1.044289	-0.858429	-0.730407	-0.590451	-0.909228	-0.365975	-0.952259
0.073997	-0.120364	-0.151316	1.675096	0.161677	0.062809	0.991176	0.173909	0.482686	0.096678	-0.014852	0.268914	0.15191	0.176195	1.104933	0.137429	0.263381	1.4749	1.056114	0.767865	0.397615	0.225439	1.004909	0.027776	0.667104	-0.298203	0.205751	-0.228349	-0.636068	-0.505017	-0.553239	-0.668948	-0.104639	-0.585518	1.800809	1.533438	0.311433	-0.14291	-0.158085	-0.828735	-0.818219	-0.824247	-0.714302	-0.004308	-0.335561	-0.964193	-0.591699	-0.213819	-0.076876	-0.203612
-0.614204	-0.584178	0.274438	-0.427982	-2.344246	0.980952	1.534065	1.661218	1.627136	0.338433	1.30746	0.572014	-0.312469	0.571282	0.855991	1.189486	0.41815	0.011464	-0.132308	1.766928	-1.134954	-0.250142	0.084303	-0.882827	-1.257746	-1.72849	-1.219122	-1.567141	-1.599935	-1.320333	-0.479231	-1.639826	-1.095002	-0.380313	2.110668	1.581676	0.628172	-0.021288	-0.766185	-0.022826	-0.85314	-0.72865	-0.99194	-0.968423	-0.951161	-1.314972	-1.031374	-0.651828	-0.706068	-0.597947
-0.600575	-0.524679	-0.541549	3.02175	0.004346	0.96024	-0.122396	1.503664	0.167305	0.426259	0.797073	-0.16224	0.956715	0.049084	0.001969	0.077655	-0.321338	0.005617	0.072424	0.166273	3.183215	0.315586	1.854562	1.170324	1.338926	0.27068	0.367709	0.689137	0.747298	-0.040726	0.181506	-0.026754	-0.640758	-0.794344	-0.05943	0.313425	-0.239539	1.538778	0.049614	0.981913	-0.657324	0.397291	-0.761479	0.025047	0.178595	1.113322	-0.336649	-0.503826	-0.458809	-1.005108
-0.21318	-0.039145	-0.615526	-1.044474	-0.564456	0.095835	-0.872959	-0.043418	-1.206967	-1.115337	0.408431	1.28624	0.624737	1.185116	0.353684	-1.680932	-3.753734	-0.538185	-0.335107	-0.754874	-0.890629	-0.722247	0.150882	0.076882	0.249463	-0.392311	-0.529179	-1.126489	-0.635623	0.803435	-0.479411	0.762714	0.076682	0.256871	-0.785173	-0.45984	-0.966222	0.452028	0.367133	-0.760764	-0.228295	-0.965173	-0.940579	-0.618698	-0.243414	-0.382567	-0.6819	-0.829299	-0.437411	-0.435973
-0.108237	-0.276778	-0.53211	-0.018634	0.605185	0.761889	-0.989566	0.656955	-0.55471	1.162389	0.30753	0.603762	0.119368	-1.028883	-0.049709	-0.667848	-0.52398	0.27493	0.195227	-0.301366	-0.664252	-0.7593	-0.185655	0.382183	1.072161	-0.364417	1.085229	0.257972	0.137943	0.926534	-0.089483	-0.25408	0.064982	0.279591	1.187541	0.81345	-0.114431	-0.215491	0.038018	-0.351542	-0.256422	0.507029	-0.462154	0.916846	-0.540768	-0.421884	0.307772	-0.769992	-0.12113	0.253447
-0.491119	-1.006231	0.282964	0.215198	-0.066915	-0.291792	0.650618	0.376093	0.814664	0.991888	0.381769	-0.122273	0.329032	-0.237745	0.612503	-0.214643	-0.990274	-0.151573	-0.538149	1.478656	0.24425	0.009746	-0.586529	-0.592703	-0.254449	-0.127638	0.59423	0.300947	-0.579446	-0.27188	0.218346	0.468418	0.06309	-0.074524	-0.414328	-1.178384	0.200655	0.211307	-0.355011	-0.147825	-0.08883	-0.974031	-0.945973	-0.12689	-0.759161	-0.456373	-0.918792	-0.291899	0.682726	-0.649875
0.900304	-0.022132	0.049049	0.219575	0.346187	-0.968766	-0.039434	-1.291721	-0.603399	-0.361141	-0.095252	-0.166418	1.378008	1.654608	1.439327	-0.156191	0.693673	0.99261	0.256447	0.027512	-0.301776	-0.634665	0.203576	-0.342995	-0.234577	0.211467	0.066765	0.339289	0.446026	0.858668	1.796367	1.107992	-0.477972	0.641649	-0.285263	-1.0348	-0.722645	-0.160004	-0.586363	-0.161589	-1.209084	-0.471523	0.368865	-0.41042	0.481111	-0.577705	0.475614	0.390288	0.139743	-1.131817
1.093169	0.310509	0.443021	0.114097	0.332201	-1.294424	1.102829	0.137955	0.363409	0.045306	-0.154858	-0.757585	-1.180831	-1.088062	-0.195393	-0.580033	1.046457	1.295358	0.61604	0.400523	0.01964	0.055635	0.02968	1.382695	2.013115	0.70214	2.084805	2.185628	1.999162	0.65451	4.267261	1.479993	0.214907	3.724124	-0.13993	-0.899114	-0.738983	0.114626	-0.353468	-1.552921	-1.054699	-0.264591	-0.479282	-0.567843	-0.170419	0.216482	0.246594	-0.162331	-0.496826	-0.227586
-0.529159	-0.547715	-0.640302	1.260101	-0.198454	1.454493	0.006968	0.021474	-0.331302	-0.266652	0.055123	0.442743	0.657942	0.368093	0.884258	0.172786	0.755211	-0.085676	-0.007271	-0.002302	0.705299	0.118001	0.981943	0.426582	0.056821	-0.113146	-0.039873	0.428455	0.01915	-0.16475	-0.154286	-0.540007	-0.116978	0.152888	0.948285	0.513996	-0.292905	0.787469	0.263913	0.473326	1.26602	-0.402573	-0.980509	-0.164041	0.033881	-0.208676	-0.178542	0.158393	0.321149	-0.223363
0.54362	1.038447	-0.037849	-1.40426	0.902263	-0.597507	-1.1728	-0.794927	-1.572736	1.383293	-1.333017	-0.40839	-3.62166	0.739094	2.218475	-2.455745	2.87785	-0.101389	-0.004252	-0.668981	-0.963913	-0.742553	-1.119858	-1.138477	-0.448316	0.235511	-1.956624	-0.769941	-1.41245	-1.043222	-1.885086	-1.692779	-0.96612	-2.260939	0.027121	0.816111	0.372042	0.727219	1.30959	0.100821	0.254463	1.581884	2.633184	-0.477681	0.680506	-0.084699	1.880634	-0.307693	0.173658	0.831623
1.832675	1.466226	0.041957	-3.222673	1.739507	-1.450518	-1.49798	0.221934	0.483345	-0.569391	-1.566942	1.112989	-4.009762	0.964155	-1.387961	-2.738004	-0.175947	-0.779848	-1.0648	-1.003433	-1.460584	-1.920239	-2.496498	-2.44943	-3.092878	-3.200774	-2.798258	-3.124942	-3.213401	-2.260038	-1.918746	-2.516073	-1.67367	-1.444068	-0.322728	-1.142432	-1.487283	1.342614	-1.149753	-1.618252	0.527815	-1.394187	-0.87416	0.559602	-0.570537	-0.504049	1.01797	2.354907	-0.315081	1.461213
1.47908	1.246199	0.016123	-2.925864	1.513379	-1.352995	-1.051083	-0.014724	0.139964	-0.232767	-0.638648	1.011614	-3.29749	0.890745	-2.63795	-1.476744	1.114471	-0.879363	-1.08744	-0.955468	-1.390563	-1.955967	-2.008342	-1.975787	-2.796399	-2.978133	-2.116992	-3.07262	-2.375511	-2.217512	-1.602229	-1.523614	-1.523351	-1.291998	-0.476796	-1.031601	-1.549729	1.169709	-1.169543	-0.815113	0.15556	-0.895353	-0.343004	2.2124	-0.686713	0.489432	2.496704	1.927335	0.305318	1.663417
-0.973281	-0.721078	0.324723	0.335644	-0.552242	0.088092	0.930208	0.915862	2.101451	1.018631	1.000693	0.51497	-0.432754	-0.924128	-0.319928	0.242426	-0.683628	-0.301394	-0.059435	1.06738	0.800336	1.531251	0.852289	0.038027	-0.467578	-0.688984	-0.696745	-0.544337	-0.792481	-0.785852	-0.693801	-0.518249	-0.274134	-0.706574	-0.706236	0.468135	1.530997	-0.277983	0.64691	-0.344085	-0.99281	-0.566324	-0.616315	-0.941361	-0.951045	-0.619821	-0.606749	-0.644496	-0.896535	-0.804382
0.068394	0.251635	1.142212	0.620027	0.966479	-1.267331	0.57038	-0.228579	0.408696	0.180113	0.396275	0.6431	0.43527	0.430219	-0.120833	0.325243	-0.052783	0.597898	0.823006	1.587151	0.505978	0.973923	1.092054	1.298775	0.380073	0.253173	0.846736	-0.39594	-0.249616	-0.380726	-0.45309	-0.456465	-0.682925	-0.363501	0.03237	0.751878	0.802569	0.118829	0.382643	0.059878	1.935277	-0.509707	-0.807005	0.014067	-0.705251	-0.805474	-1.173367	-0.908794	-0.946045	-0.964452
0.596076	0.727625	0.222471	-0.606039	1.272478	-1.204255	-0.352405	-0.560663	-0.148158	0.153792	0.327297	0.459464	0.474175	0.242096	0.25953	0.327849	-0.290622	0.070235	0.413361	0.028803	0.097138	0.106461	-0.438322	-0.164973	-0.886465	-0.105745	-0.112502	-0.75358	-0.864543	-1.100353	-0.418475	-0.590152	-0.604417	-0.622639	0.353689	0.626015	0.107249	0.435494	0.406765	-0.243735	-0.557921	-1.122581	-0.624733	-0.648185	-0.843921	-0.809688	-0.861956	-0.892848	-0.614075	-0.772507
-0.003415	0.324593	-0.046665	-0.372207	0.532043	-1.136849	0.25441	2.393688	-0.600247	0.898876	-0.443129	-0.323524	-1.827805	-0.08215	-0.621694	-1.473162	0.65503	-0.184644	0.256568	-0.363356	-0.323258	-0.043679	0.049509	-0.520175	-0.94669	-0.203431	-0.111442	-0.718594	-0.604526	-0.519719	0.349154	-0.530483	-0.235785	0.874357	0.08414	0.306801	0.369849	0.305185	1.049368	1.243177	0.355289	0.23101	0.165095	-0.489926	0.768899	0.266721	0.985064	0.925474	0.533081	0.84367
-0.048906	0.140799	-0.544587	-0.427841	-0.396586	0.028281	-1.662516	1.181475	0.331712	0.172253	-0.599522	0.813518	3.002732	1.988472	0.209534	-1.239187	0.838087	-0.68149	-0.399286	-0.779271	-0.71347	-0.681382	-0.169729	-0.32518	-0.345613	-0.022106	-1.233914	-0.394291	-0.607799	-0.327185	-0.417711	0.228066	-0.846535	0.158222	-0.252045	-0.240954	-0.799298	-0.010639	-0.228335	1.629662	1.230703	0.118487	0.309076	1.147531	-0.139315	0.783041	5.236475	4.351982	1.303547	2.161172
-0.924398	-0.729338	0.217274	1.167048	0.0201	0.162058	1.159202	1.69538	0.346181	0.311109	0.239891	0.572338	-0.592971	0.223638	-0.003543	-0.539758	0.363177	-0.767789	-0.429655	0.487991	0.812981	0.176171	0.379388	1.020472	0.214329	-0.27266	0.249936	-1.237381	-0.147094	0.011913	-0.293185	-0.015204	-0.079267	-0.188723	-0.336232	0.06923	1.435691	0.156661	0.329165	0.669358	1.386751	-0.043533	-0.298761	0.458664	-0.308944	-0.186665	-0.42801	-0.397705	-0.341631	-0.544373
1.843548	1.419002	0.115969	-2.366417	1.477976	-1.407847	-1.229241	-0.340879	0.019113	-0.502605	-1.169126	0.371959	-3.133331	-0.103343	-2.202868	-4.237721	0.214151	-0.139332	-0.635232	-0.819552	-1.064117	-1.676581	-1.781891	-0.136446	-1.742236	-1.792515	-1.696716	-2.266618	-1.381052	-1.345564	0.710569	-0.52577	0.186262	-1.373286	-0.256252	-1.016541	-1.652663	0.476128	-1.066977	-1.493078	-0.164774	-0.974675	-0.902133	-0.548134	-0.939267	-0.844809	0.076355	0.198545	0.055084	-0.039053
-1.055751	-1.239915	0.25206	-0.391551	-0.404603	0.930888	0.727326	0.791094	0.120269	0.293419	-0.103985	1.108306	0.78495	0.001443	0.637577	0.278225	-0.465143	-0.734719	-0.988607	1.419322	-0.630261	-0.107814	0.910542	0.365252	-0.681961	-0.161081	-0.431207	-0.555717	-0.319152	-0.246588	-0.208018	-0.41829	-0.853696	-0.504817	-0.51314	-1.01671	0.906692	0.28669	-0.810843	0.169333	0.216408	-0.604496	-0.432346	-0.543373	-0.323974	-0.20506	-0.487308	0.135309	0.120799	-0.769013
-0.883178	-1.261174	-0.860416	0.030787	0.674086	0.083019	0.992266	0.601504	0.602525	0.901641	0.983679	0.38584	-0.098065	0.015819	0.293946	-0.300872	0.65331	-0.583558	-1.00853	0.118151	-0.820608	-1.404057	-1.205483	-0.606812	-0.766812	-0.933353	-0.917985	-1.014042	-0.635202	-0.546167	-0.46543	-0.597409	-0.377806	-0.329815	-0.846961	-1.263057	-1.279084	0.222516	-1.874057	-1.578336	-1.406499	-1.18384	-1.411008	-1.181691	-1.076255	-1.549771	-0.922244	-1.175067	-1.107	-1.066657
0.07218	-0.504901	2.588859	2.092351	0.796202	-1.049654	0.255499	-0.242913	0.305611	0.854288	0.075524	0.064646	0.669531	0.213629	0.521963	0.351665	0.288774	1.788672	1.415043	2.858624	1.377905	0.14107	0.421249	1.4871	1.138325	0.535525	0.909166	0.498868	-0.007639	0.153439	0.210861	0.186334	0.04676	0.107086	-0.21466	-0.892122	0.581461	0.044567	-1.289905	-0.39637	-0.047559	-0.703262	-0.782028	0.110099	-0.998806	-1.139296	-0.869575	-0.705918	-0.977679	-1.233048
-1.0387	-1.264794	-1.115863	-0.732839	0.333706	1.153082	0.586141	-0.200617	0.511601	-0.129513	0.873054	0.430035	-0.138728	0.239598	0.215882	0.041893	0.224673	-0.838193	-1.160192	-0.871201	-0.535767	-1.711128	-0.687086	-1.249724	-1.095677	-1.064628	-0.764546	-0.454428	-0.755643	-0.669509	-0.155623	-0.393261	-1.191744	-0.214379	-0.808013	-1.245505	-1.794371	0.734785	-1.770099	-0.82442	-1.043759	-0.740284	-0.671979	-0.599201	-0.517079	-0.429945	-0.424965	-0.422079	-0.624399	-0.756423
0.832372	0.115064	3.721784	0.985884	0.055385	-1.242249	1.399459	-0.497785	1.120477	-0.015384	0.817483	0.623315	0.807476	0.078162	0.382827	-0.03315	0.921742	3.761073	3.125226	2.05627	0.373142	0.019232	1.783579	1.805373	0.296066	0.45738	-0.060137	-0.570255	-0.230301	-0.581244	-0.775237	-0.36352	-0.481791	0.187362	0.271226	-0.663157	1.769431	-0.431552	-0.705548	1.923077	2.491889	-0.595434	0.363585	-1.094257	-0.953878	-0.886201	-0.948482	-1.175554	-0.90306	-1.076731
-0.939481	-0.642591	-0.113747	1.237508	-0.603096	1.166911	1.317205	0.260681	1.86181	0.220813	0.631623	-0.280079	0.710629	0.6152	1.139041	-0.065079	-1.130633	-0.320579	0.016879	0.6132	2.308296	1.299181	1.571174	0.906497	0.879382	0.677151	1.141317	-0.231252	0.324177	0.593788	-0.650858	-0.107587	-0.019353	-0.132392	-0.17459	0.390483	0.972782	1.3981	0.437894	0.457575	1.181935	0.528881	1.15293	0.642374	0.287036	0.240365	-0.481474	-0.281104	-0.526729	-0.043042
-0.968465	-0.54913	-0.800145	0.021609	-0.836382	1.765751	1.521727	0.097745	-0.297368	-1.864848	-0.844889	0.896348	1.532892	1.012073	-0.764398	-2.120055	-3.264577	-1.123279	-0.568396	-0.704012	1.65758	1.235375	1.197988	0.036629	-0.418636	-0.85134	0.332709	-0.630438	0.165321	0.921349	0.580672	0.944949	0.064065	0.317174	-0.666887	0.291683	-0.046565	-0.386154	0.574496	0.799439	-0.319873	0.237626	0.675925	1.732851	0.682071	0.365265	1.408781	2.077532	3.444919	1.382753
-0.797679	-0.402753	-0.754895	-0.345661	0.180155	1.013426	0.076329	0.032151	0.525093	-0.486732	-0.75525	-1.242357	0.466399	0.652608	0.307737	-0.346004	-1.285139	-0.886732	-0.422772	-0.760354	0.47593	0.866394	0.326227	-0.121359	1.935061	1.843673	0.544325	1.41964	0.813921	1.15692	1.751524	1.050568	0.525656	1.376433	-0.700386	0.247097	-0.130027	-0.467982	0.187204	0.002444	-0.064016	1.446061	1.172106	0.537928	1.625424	-0.046933	1.215682	1.602479	0.956882	0.870133
0.265559	-0.091371	-0.450366	0.181168	0.929184	-0.715174	1.184184	-0.377576	-0.397732	-0.871423	-1.274527	-0.709192	0.389128	0.359269	-0.39722	0.262871	-1.730505	0.196182	0.03324	-0.317354	0.15533	-0.670259	-0.998862	-0.644081	-0.506768	0.347281	0.038602	0.130638	0.30302	0.347787	0.10996	0.225952	0.748635	0.745182	-0.360754	-0.323447	-0.616716	-0.872641	-0.983261	-0.91537	-0.25459	-0.719175	-0.599556	0.617383	0.528131	0.538039	0.447356	0.342275	-0.085251	0.861163
-0.501417	0.698468	-0.084542	-1.091354	1.235754	-0.100725	0.008335	0.066519	1.618517	-0.396573	-0.015999	-0.453214	-0.682529	0.733148	-1.555147	-0.384066	-1.515066	-0.380873	-0.144987	-0.671626	0.141598	0.04807	-0.146433	-1.081115	-1.118262	-0.985048	0.106978	-0.302814	-1.1662	-0.293824	-0.850694	-1.16988	0.15533	0.140036	-0.517828	1.997397	1.729097	2.456267	2.15495	1.383955	-0.757624	-0.443931	0.129862	-0.437107	-0.581006	-1.047027	0.720453	-0.311383	-0.733549	0.38804
0.113127	0.026639	-0.528278	-0.740464	-1.307495	-0.437794	-2.158464	-1.583876	-0.285457	0.783847	-0.663107	0.053305	0.386686	1.119156	0.551545	1.295553	1.214564	-0.805975	-1.00038	-0.784289	-1.222513	-1.248102	-1.099106	-0.345377	-0.485049	0.016085	0.002913	-0.36647	-0.557507	0.363816	0.547832	0.541081	-0.533755	0.631882	-0.5591	-1.142148	-0.975332	-0.03502	-0.426714	0.320883	1.683642	0.511127	0.077388	0.255736	0.03236	0.453275	-0.11934	0.435654	1.329749	0.89614
0.492012	-0.035855	-0.414965	-1.729027	-0.474563	0.515172	0.008591	-0.505597	-1.629538	1.628805	-0.456549	0.243037	0.355297	0.953837	0.765309	0.167903	1.309334	-0.031046	-0.458635	-0.733196	-1.285056	-1.165141	-1.203506	-0.603242	-1.192337	-0.901518	-2.205892	-2.662553	-2.95703	-2.571994	-2.472569	-1.798155	-1.900676	-2.297061	1.068614	-0.291344	-0.145731	0.052694	-0.517021	0.961311	2.457586	2.081348	1.785496	1.272858	0.035575	-0.678749	1.008165	0.203903	0.082651	0.812428
-0.177775	0.662696	0.269548	-1.764045	-0.240629	-0.306501	-0.372197	-0.194543	-0.41785	-0.688723	0.34177	0.018358	-0.56117	0.402557	0.801277	-0.430616	-1.445074	-0.641903	-0.266944	-0.056555	-0.608507	0.191614	-0.371889	-0.441281	-0.583252	-0.055213	-0.70752	-0.197972	-0.535002	-0.334305	-0.366237	-0.738814	-0.545536	0.043785	0.048999	1.304303	1.226982	1.193529	2.70878	1.702311	3.29472	1.1366	1.650653	0.988002	1.324015	-0.056562	0.723931	0.934027	-0.280093	0.185617
0.452427	1.318203	-0.036441	-2.283955	-0.371215	-1.280878	-2.19991	-0.601503	-0.350169	-1.176873	-0.054586	-0.180481	-2.631972	-2.240808	-0.076731	0.640946	0.711445	-0.519731	-0.403331	-0.831729	-0.812451	-0.645586	-1.485219	-0.908621	-1.144017	-0.736111	-0.272893	-0.899284	-0.118115	-0.265417	-0.527603	-0.529117	0.761449	0.188748	-0.3182	1.07766	0.836356	1.040801	1.843822	-0.110324	-0.061622	-0.157647	-0.066235	1.508709	0.81623	1.329265	1.653877	1.2393	1.731947	3.875198
-0.184983	-0.495226	-0.649289	-0.406237	-2.139892	0.361369	0.177044	-1.246949	-1.197068	0.778117	0.656348	0.369574	1.069062	-0.775963	-3.413677	-3.384306	-4.36451	-0.170514	-0.694097	-0.524425	-1.045898	-0.449466	-0.247345	-0.456986	0.125885	0.428568	0.443171	1.246359	0.859989	0.882036	0.871935	1.623304	1.43664	2.209266	-0.499796	-1.074206	-0.655536	-0.242954	-0.260932	-0.255999	-0.359139	-0.175286	2.593124	-0.015122	1.330987	0.193273	0.234794	1.771845	0.892168	1.377156
0.110523	-0.41177	-0.459276	-0.616064	-2.410613	0.27387	0.431996	-0.771409	-0.758149	0.289479	0.234548	0.943687	0.461268	0.194833	-0.575904	-0.33025	-1.157626	0.21488	-0.323093	-0.054172	-0.985939	-0.41692	-0.532013	-0.800394	-0.183551	1.413329	0.868242	-0.07245	0.890328	0.667813	-0.70014	0.585192	0.299254	-0.108773	-0.139449	-0.876976	-0.571549	0.15526	-0.643519	-0.581509	-0.442088	-0.808385	0.811516	-0.395655	-0.078243	0.71272	0.220285	-0.444116	0.919412	0.763288
2.018755	2.836837	0.867699	-0.874042	-0.309035	-3.070128	-0.335944	0.963156	0.157873	-0.756033	-0.194602	-1.196063	-0.875245	0.761472	-0.940725	0.949993	2.475329	0.774882	1.114738	-0.148758	-0.302727	0.801745	0.913839	0.107655	0.219464	-0.153753	0.212633	0.10875	-0.34653	-0.704172	0.529401	1.29778	0.009595	1.219167	1.219116	0.847506	0.988008	0.810448	2.161329	3.68758	4.771437	1.561176	0.592711	0.570893	0.804763	0.347001	0.091859	0.436552	1.500255	0.868944
0.27407	0.741447	0.189707	-0.995477	-1.392961	1.127504	0.222594	-1.152644	0.205611	-1.04256	-0.300514	0.001779	0.189955	-0.104727	-0.362037	-0.839301	-0.072307	0.236317	0.312958	-0.265589	-0.387568	1.429774	1.851839	1.886718	0.250466	0.56618	0.916839	0.764903	0.36383	0.27515	0.512464	0.025119	-0.511516	-0.394078	1.570969	1.423541	1.791296	0.742351	2.581192	3.469354	4.110147	0.098619	0.751131	2.295457	1.154523	0.306391	2.143686	2.504758	0.860794	0.222279
-0.212695	-0.464193	-0.796604	-0.78579	-0.634513	0.564996	0.416282	0.028114	-0.642403	-2.435567	-0.42133	-0.856363	-0.744965	0.181839	-1.851063	-0.117783	0.167503	-0.6525	-1.027367	-1.031829	-1.111024	-2.003091	-1.272441	-1.548905	-0.941208	-0.522478	-0.933026	-0.733712	-0.538914	-0.662778	-0.69696	-0.876432	-0.649219	-0.746731	-0.276969	-1.13476	-1.493089	-0.007277	-1.469581	0.120577	1.173792	2.416051	4.976045	0.627485	1.224925	0.374293	0.058565	-0.014641	0.181406	0.214657
-0.188405	-0.441716	-0.76395	-0.716883	-0.386956	0.360364	0.364259	-0.90774	-0.906215	-1.747168	-0.445956	-0.88247	-2.031681	-1.409241	-2.242862	0.314701	2.061725	-0.492447	-0.979067	-0.966459	-1.131283	-1.710087	-1.251951	-0.594572	-0.027975	0.208842	-0.863375	-0.503639	-0.869826	-0.693754	-0.65822	-0.723828	-0.604266	-0.190472	-0.230568	-1.152821	-1.424868	-0.284429	-0.991733	-0.251167	-0.164696	2.260564	3.657559	0.121335	0.278705	0.988459	1.15998	0.662778	0.193178	-0.119267
0.070938	-0.063728	-0.508213	-0.863735	0.421705	0.166028	-1.966406	-0.539458	-1.094789	0.335794	-1.213111	0.290222	1.108488	-1.126164	-0.390436	1.410527	0.883068	-0.504262	-0.797399	-0.836044	-1.045082	-1.057963	-0.854498	1.021791	0.616071	1.339606	0.812097	0.713603	1.369614	0.362234	0.609983	0.446308	-0.181848	0.076222	-0.682955	-1.268238	-0.685709	0.217752	-0.70138	-0.39729	1.0135	1.079264	0.175509	0.417673	-0.015915	0.700677	-0.330981	0.019819	0.049336	0.435871
-0.069652	-0.279773	-0.46752	-0.632585	0.465818	0.092461	-0.927635	-0.914715	-0.920572	0.074404	-0.852259	0.258612	0.422434	1.266732	-0.61517	1.207783	0.129054	-0.718945	-0.932941	-0.798441	-1.136993	-0.868994	-0.668212	0.673819	1.217895	0.080138	0.746553	0.324333	0.244797	-0.204975	-0.003597	-0.157721	-0.354604	-0.061447	-0.690128	-1.30453	-0.471071	-0.098913	-0.417503	-0.207342	1.024836	2.754401	0.15117	0.431364	-0.173099	-0.51017	0.189544	-0.755526	0.723327	-0.437429
-0.038033	-0.298992	-0.632595	-0.966954	0.310829	0.260385	-0.518475	-0.215747	-0.563662	0.099687	-0.093596	-1.136407	0.686278	0.526478	-0.181175	0.731453	-0.012646	-0.171184	-0.51098	-0.83005	-1.154124	-1.035781	0.164954	0.831032	1.69329	1.654485	0.51922	-0.10019	0.094426	-0.045376	0.446762	-0.043767	-0.274308	-0.450484	-0.313913	-1.070668	-1.3146	0.022989	-0.585787	0.289207	1.120536	1.656277	0.706454	0.49975	0.838141	0.770939	-0.452403	0.1609	-0.415702	0.144835
1.408694	0.848795	0.321839	-0.106039	-0.011393	-1.071927	1.549514	-0.925237	-0.003283	0.582561	-0.458676	1.002658	1.464411	0.15343	0.310369	-0.249966	-0.364051	1.255162	1.354004	-0.0204	0.100809	0.432322	0.937035	0.51758	-0.061739	0.824407	1.415397	2.515505	7.117363	5.364158	2.964084	3.752095	5.17988	2.373952	0.234402	-0.522659	-0.961064	-1.07413	-0.136014	0.257579	-0.053808	-0.147768	0.187665	0.402435	1.609139	4.132745	2.420336	1.244322	1.611898	2.093035
-0.467132	-0.814472	2.592016	0.106754	-2.293059	0.083809	2.038633	0.706485	1.440349	1.202267	1.455385	0.831735	1.591246	1.344044	1.199843	1.499445	0.527775	0.488516	-0.04887	2.825513	-0.662076	1.582026	1.798359	1.018703	0.105971	0.23513	-0.415771	-0.325341	0.353926	-1.186098	-0.372677	-0.663299	0.048385	-0.583182	0.431305	-0.223742	1.507757	-1.138864	0.031374	0.492587	-1.072071	-0.379492	0.658342	-0.75454	-0.152841	2.198185	-1.161969	-0.924957	-0.860664	0.600715
-0.182378	-0.341444	-0.747026	-1.014398	0.865434	0.128302	-0.967953	-0.464618	-0.727881	-1.151753	-0.461378	0.998279	-0.011589	1.779174	-0.683823	-0.153716	-0.683587	-0.665411	-0.951838	-0.984358	-0.906129	-1.471954	-1.065911	-0.374569	-0.249957	-0.058836	0.64189	0.305859	0.015516	1.03516	1.405292	0.455965	1.31189	0.341505	-0.575488	-1.172921	-1.80955	0.104537	-0.882042	-0.6845	0.627202	0.397416	0.771649	1.516756	0.399433	0.351372	0.848212	1.750176	0.999768	2.038212
0.563972	1.163697	0.298949	0.896362	-1.656574	0.978902	0.250467	-0.431539	-1.107247	-1.389322	-0.032345	1.463967	0.648588	0.247269	1.132817	0.989533	0.573161	0.086618	0.083412	0.025371	1.732631	2.578425	1.313309	0.298917	0.380433	1.245026	2.897295	3.397447	1.750602	3.169031	2.629472	0.815502	1.290034	-0.144795	4.07	3.20651	2.207185	1.402864	1.269056	2.011969	2.269578	2.019445	3.273144	3.730135	3.615003	2.181314	2.943863	3.609986	3.305472	1.69213
-0.487909	-0.786302	-0.083722	-0.616347	-0.030607	0.090908	0.035745	0.311298	0.582869	-0.192947	-0.213851	0.109519	-0.014334	-0.810186	-0.157222	1.313578	0.0945	-0.429839	-0.757672	0.577055	-0.924756	-1.19017	-0.832803	-0.779264	-0.77147	-0.855717	-0.618485	-0.555914	-0.245886	-0.180864	-0.349581	0.320175	0.004557	0.146843	-0.102585	-0.586496	0.243506	0.146012	-0.222862	0.120323	-1.036107	-0.275833	0.755152	-0.176952	1.649527	1.893577	0.397999	0.44036	2.175706	1.107375
0.69481	0.650257	0.635457	0.11565	1.394449	-1.226617	-0.669469	-0.403938	0.430559	-0.169769	-0.243488	-0.123543	0.819642	-0.371344	1.555294	-0.224439	0.865985	0.671651	0.953537	0.699545	-0.396949	0.514749	0.635825	2.276964	1.724133	1.011589	0.814162	0.904488	1.251266	-0.001402	-0.271337	0.076751	-0.163103	-0.461363	0.263092	0.284493	0.388194	-0.65658	-0.351138	0.211882	1.4122	0.328745	-0.367657	-0.608566	-0.17737	0.418424	0.198633	-0.482363	-0.578294	-0.781551
1.110796	0.845273	-0.041775	-0.256138	0.658162	-0.531559	0.983063	-0.4598	0.436257	-1.350151	1.031513	-1.964349	0.736523	-0.103776	0.083301	0.179646	-1.020369	2.185028	2.102111	0.014694	-0.828902	0.710968	0.656292	1.910894	4.352298	2.412002	1.646803	2.417049	1.524161	0.993328	1.29867	0.809875	0.811486	0.507015	0.719046	-0.181929	-0.602139	-1.175295	-0.486526	-0.598136	0.527354	1.698398	0.207334	-0.830747	-0.258274	-0.132226	-0.267023	-0.240438	-0.401863	-0.408221
0.499038	0.790316	-0.042799	-0.188925	0.849166	-1.162252	0.094825	0.682868	0.706094	0.328435	-0.250274	-0.507994	0.429865	1.070659	0.077707	-0.119874	-0.495383	1.081163	1.441548	-0.262041	-0.140252	1.381106	0.819952	2.216157	2.45447	2.088497	1.867198	2.023785	1.15197	1.22733	1.493303	0.479606	0.058425	0.401597	0.063825	0.252475	-0.042241	-0.774559	0.005208	-0.384792	0.531458	1.345451	0.651241	-0.013553	0.128079	-0.052679	0.217375	0.48651	0.115623	-0.362851
-0.15615	0.206978	-0.190959	-1.019199	0.151898	-0.486317	-0.228152	-0.886536	-1.634449	-0.29909	-0.391772	1.325201	0.585379	-1.589569	-1.315656	-0.664967	0.257792	-0.269725	0.175967	-0.284905	-0.680023	-0.055771	-0.704071	-0.379558	-0.164732	0.320594	-0.190571	0.613336	1.35161	0.878835	0.410057	1.179928	0.545736	0.416098	0.029806	0.712896	0.806337	-0.279384	1.327616	1.471678	0.754742	2.23223	1.323592	2.651699	1.632446	4.420699	2.741499	-0.128985	2.583364	1.461976
-0.152819	0.193354	-0.11216	-1.154189	0.151782	-0.006826	0.00711	-0.782203	-0.465047	-1.244297	-1.217605	0.85884	-0.124816	-0.907679	0.885507	0.432836	0.474575	-0.453469	-0.16805	-0.308788	-0.533728	-0.614136	-1.058826	-1.047667	-0.084206	-0.27997	0.102194	-0.049238	0.281948	0.194881	-0.282542	0.219918	0.817707	0.347863	-0.30089	0.578456	0.779608	-0.582879	0.696834	0.298378	-0.745207	0.507712	0.609867	0.53341	0.478091	0.494296	0.621805	0.242633	1.040957	1.54677
-0.888721	-0.701234	-0.733055	-0.568761	0.888298	0.266308	0.773248	0.112446	-0.483178	-0.185994	0.930045	2.093614	0.533302	-0.101732	-0.525482	1.093494	-0.776624	-0.831615	-0.512851	-0.467274	-0.157655	-0.216407	-0.927776	-0.673823	-0.672367	-0.414604	0.066629	-0.210815	0.832803	-0.782834	-0.015633	0.082289	0.731259	-0.597583	-0.678988	0.542701	0.209689	-0.350564	-0.048781	-0.354627	-1.145317	-0.989454	-1.228022	-0.994802	-0.733629	0.161465	-0.967399	-0.619236	-0.42988	-0.120447
-0.147852	-0.345492	0.005054	-1.271247	0.886112	-0.545476	0.294943	0.36268	-0.088754	0.470438	-0.339334	-0.16898	-0.578449	-0.653645	-1.020268	-0.256599	-0.306539	-0.156811	-0.120897	0.717685	-0.151673	-0.355073	-0.74904	-1.15425	-0.79553	-0.751493	-0.91917	-0.576978	-0.287417	-0.599878	-0.723742	-0.666625	-0.223609	-0.783453	-0.011466	0.680963	0.425192	-0.049592	0.24452	-0.201319	0.292862	0.30872	-0.735592	-0.833748	-0.864445	-0.474555	-0.881291	-0.704792	-0.829194	-0.057873
0.710014	0.578911	-0.138719	0.096729	1.275643	-0.817387	-0.393466	-0.518862	-1.530397	-0.629735	-0.870549	-0.671147	-0.343065	0.043734	2.198768	0.413335	0.785485	0.153977	0.046583	-0.500217	-0.100823	-0.608877	-0.921698	-0.393808	1.190216	0.260446	-0.410671	-0.215657	0.036384	0.009516	0.190373	0.114651	-0.312204	-0.079682	-0.382913	-0.272264	-0.708748	-0.837051	-0.562299	-0.866448	-0.217751	2.510606	0.508584	0.145669	-0.365264	0.395608	0.020191	0.413414	0.098376	-0.497845
-0.978399	-0.899705	-0.589308	0.976706	0.511959	0.712657	0.60497	-0.283556	0.442052	0.569054	-0.921667	0.753857	1.297633	0.648968	0.363811	0.777543	-0.471833	-0.661879	-0.457065	0.389836	0.428479	0.167515	0.903721	-0.382751	-0.396155	-0.674546	-0.377431	-0.571927	-0.78804	-0.196236	-0.218942	-0.351111	-0.739787	-0.747942	-0.775436	-0.323815	-0.715141	-0.793615	-0.472305	-0.433597	-0.527489	-0.775911	-1.052853	-0.404704	-0.7481	-0.862608	-0.664288	-1.06907	-0.667581	-0.845836
0.54998	0.135961	-0.113773	0.568064	1.572521	-0.691834	0.18788	-0.593759	-0.322646	-0.596567	-0.719655	0.231009	-0.132821	0.749159	1.239848	1.077107	-0.534587	0.399233	0.564299	-0.158353	-0.056907	-0.202178	0.101354	-0.503051	-0.15129	-0.17817	-0.134008	-0.100945	0.160411	0.366944	-0.020837	0.058946	0.223775	0.413263	-0.3178	-0.560791	-0.454533	-1.343436	-0.884196	-1.464994	-1.107505	-1.117266	-0.848252	-1.247494	-1.061192	-1.167315	-0.589823	-0.813474	-0.89766	-1.000615
-1.364886	-1.131711	4.437934	0.867274	-3.047366	0.148875	1.72401	1.09792	1.907473	1.502944	1.527761	1.562713	1.066384	1.011491	0.963453	0.78062	0.811858	-0.75232	-0.34676	2.532538	0.959005	4.183277	2.523514	1.303308	1.025974	1.360273	0.240435	-0.220209	-0.904762	-0.339989	-0.593732	-0.815111	-0.533766	-0.662109	-0.77772	-0.023369	1.339057	-0.311051	0.821517	0.494519	0.209021	0.143225	0.068091	-0.125309	-0.140989	-0.992584	-0.513861	-0.824459	-0.839668	-0.718421
0.8629	0.210795	0.021056	-0.174381	0.126678	-1.28578	-0.090505	-0.776166	-0.239002	-1.073976	-0.162604	0.008486	0.985065	0.683926	0.36596	0.488345	1.335472	0.042585	-0.221602	-0.257033	-0.81381	-0.450277	-0.791689	1.544179	0.598594	0.821301	-0.433463	0.396511	0.544613	0.059588	-0.24079	0.966476	0.756226	0.323894	-0.458124	-1.104441	-0.677556	-0.36934	-0.542284	-1.355461	-0.782296	-0.834729	-0.692994	-0.958738	-1.111104	-0.954067	-1.095061	-1.042493	-0.730251	-0.725741
-0.08425	0.419469	-0.632937	1.591928	-0.101671	-2.139121	-2.238819	-5.155232	-0.741785	2.126832	4.897839	0.550275	-2.826886	-2.287731	1.995288	1.830934	1.063963	-1.073217	-0.587173	-0.838931	2.312919	-0.93472	-0.678024	-1.040579	-1.303615	-1.087973	-0.444228	-0.447415	0.344527	0.7099	0.796624	0.663856	-0.266369	-0.840221	-0.619445	-0.021812	-0.362084	0.563842	-0.014333	-0.86488	-0.294272	0.630048	0.885212	3.839265	2.626126	2.500366	4.490857	3.228803	2.61591	2.011012
-0.131073	-0.458368	-0.225831	0.36332	0.794807	-0.772788	0.348719	0.634409	0.52389	0.885301	0.493698	0.718658	-0.093951	-0.098842	-0.209196	0.062106	-0.161139	0.257024	0.183695	0.008763	-0.072679	-0.12026	0.030223	-0.477116	-0.24959	-0.433073	-0.191033	-0.790668	-0.351404	-0.342046	-0.075232	-0.32813	-0.610592	-0.307207	-0.427791	-0.650106	-0.021364	-0.88301	-0.332925	-1.259435	-1.327921	-1.035013	-1.019886	-1.083797	-1.364938	-1.241641	-0.941998	-1.076844	-0.689613	-1.142063
-0.447295	-0.465213	-0.155737	0.01356	0.529946	0.619904	-1.039007	0.917517	-0.559888	-1.036671	0.914351	-0.214444	0.040888	0.245787	0.278882	0.017408	-0.473472	-0.41242	-0.228425	0.399022	-0.329512	0.375265	0.202581	1.058323	1.857954	3.134387	4.362888	1.710606	0.353264	0.234535	-0.317292	0.002789	-0.031726	0.308481	-0.34689	-0.33896	-0.183532	-1.386311	-0.627629	-0.191658	0.004187	0.303232	2.964776	0.307073	-0.008524	-1.069672	-0.668473	-1.123412	-0.627784	-0.467107
-0.975613	-0.820889	0.193411	-1.416968	-1.509042	0.714792	0.28807	-0.267981	-0.248945	0.450982	1.322328	1.066894	1.012448	0.533341	-0.119917	1.407319	-0.057082	-0.889778	-0.591218	-0.751924	-1.000623	0.049736	-1.069696	-0.318484	-0.795121	-0.355808	-0.729387	-0.874156	-0.377531	-0.762252	-0.457226	-0.904731	-1.467278	-0.437519	-0.649858	-0.12231	2.943966	-1.144749	0.603097	0.845152	0.318039	-0.02302	0.238556	-0.268627	0.346542	-0.087059	0.554989	-0.299889	-0.560281	-0.485367
-0.6656	-0.727857	-0.26311	-1.41132	-1.479582	0.614412	0.647038	-1.500999	0.271433	-0.510818	-0.695319	0.63406	0.737349	0.710087	0.330767	0.628301	-0.85954	-0.785634	-0.540986	-0.243459	-0.911431	-0.192546	-1.140476	-1.112248	-1.100536	-1.338626	-1.180297	-1.493326	-0.687082	-0.591261	-0.287757	-0.920465	-1.672614	-0.979139	-0.546237	-0.143599	1.026921	-1.218731	0.22481	0.543677	0.029945	0.25127	-0.220589	-0.286653	-0.013322	-0.620304	1.666663	0.55459	-0.273517	-0.675873
-0.045332	-0.40555	-0.180734	-0.327728	-0.311952	-0.742838	0.520476	0.252773	0.977708	0.228019	0.147837	0.604714	0.427211	1.209949	0.461295	0.430089	-0.075086	0.464277	0.486174	0.528272	0.530859	0.187004	-0.492503	-0.786908	-0.663694	-0.798193	-0.849824	-0.83247	-0.918337	-0.626521	0.192902	-0.362925	-0.866742	-0.195531	-0.442376	-0.185638	-0.121766	-0.651256	-0.725866	-1.111332	-1.211627	-0.687889	-1.026017	-0.81325	-1.165026	-1.136863	-0.828155	-0.722808	-1.055893	-0.877698
0.510486	0.237879	0.040754	-1.389998	-1.880511	-0.40855	0.763791	-0.889906	0.83862	0.282559	0.321619	0.531416	-0.830166	-0.232685	-0.161183	-0.127197	-0.451166	0.102392	0.166488	-0.422721	-0.841954	-0.061486	-1.075956	-1.054557	-1.170776	-1.099324	-1.451251	-1.10589	-0.569806	-0.366376	-0.369912	-0.381325	-0.760157	0.345765	0.403937	0.019632	0.867857	-1.09851	1.208149	0.313049	0.1928	0.23234	0.038859	0.288177	-0.353735	1.452058	1.120393	-0.149205	0.411919	-0.194849
-1.003719	-0.939887	2.76933	0.855554	-1.459196	0.094332	0.861912	0.646828	1.878346	1.509335	1.200127	1.236794	1.717313	0.737958	-0.110009	0.403754	0.386219	0.204648	0.303479	2.469541	1.039087	1.633538	1.581404	0.434686	0.445142	-0.893763	-0.750679	-0.083319	-0.471773	-0.296514	-0.159444	-0.839016	-0.73757	-0.938733	-0.650018	-0.069344	2.651271	-0.056878	0.378295	-0.522443	-0.761438	-0.275874	-0.502769	-0.916038	-0.350752	-0.293187	-0.166066	-0.050514	-0.78694	-0.546489
-0.190011	-0.300045	-0.446193	-1.535579	-1.216529	0.702909	0.374669	-1.125759	-0.010943	0.032036	0.352634	0.720738	0.492395	0.302196	0.451692	0.437389	-0.766146	-0.421921	-0.265254	-0.649045	-0.980092	-0.162996	-1.16399	-1.021575	-0.824843	-0.899338	-1.12475	-0.897251	-0.892728	0.239622	-0.225258	-0.853859	-1.312664	-1.474345	0.374085	-0.065409	0.331878	-0.858069	0.220545	0.725105	-0.535883	0.393182	0.210955	-0.863431	-0.144245	1.04543	1.262359	0.61863	-0.495244	-0.643446
0.623243	0.999088	-0.067234	0.294978	-0.957252	1.139748	0.20817	0.801025	-0.187749	0.174747	-0.315662	0.476386	-0.07197	0.732131	1.458068	0.960545	0.146156	0.297707	0.150187	0.291597	-0.229851	0.688353	0.801845	0.573063	-0.392452	-0.533347	-0.268831	-0.524969	-0.618919	0.111692	-0.204804	-0.16914	-0.436339	-0.229779	5.574138	4.161181	1.659471	-0.207084	1.910814	2.060002	1.254404	-0.243754	-0.902068	-0.611413	-0.772057	-1.002882	-0.059537	-1.071483	-0.84714	-0.734005
-0.121412	-0.391531	-0.619947	-0.042356	0.616932	0.167492	0.130727	-0.062214	0.45809	0.444858	0.352781	-0.06092	0.206217	-0.019034	0.035099	-0.424208	-1.243955	0.416712	0.104362	-0.355451	-0.036649	0.416568	0.256173	-0.312825	-0.622442	-0.244611	-0.245249	-0.30235	0.530592	-0.097602	0.046236	0.420443	-0.503078	-0.163293	1.084642	0.35085	-0.667596	0.235407	-0.621705	0.449012	-0.599021	-0.657414	-0.618201	-0.58999	-0.038671	-0.418109	-0.083192	-0.195803	0.10911	-0.38984
-0.151426	-0.313899	-0.377003	1.110425	0.30684	0.389683	-0.651901	1.465573	-0.325596	0.588039	-0.281909	0.20741	0.221505	-0.258522	-0.600885	1.032525	-0.177733	0.325601	0.198487	0.151303	0.626304	0.592263	0.324398	0.167571	0.301457	-0.02118	0.333894	1.082216	0.350063	0.925718	0.469678	0.45951	0.346772	0.200951	1.08332	0.417461	-0.476938	0.52573	-0.634942	-0.665984	-0.152408	0.216834	0.352592	-0.394752	0.24741	-0.844199	-0.717324	-0.188395	-0.44394	-0.38252
-1.178896	-1.209803	-1.022325	-0.293415	-0.99194	1.638296	0.807539	1.814044	0.637867	0.835853	0.325071	0.380895	0.358668	-1.197199	-0.651468	-0.486319	-0.366094	-1.061585	-1.055804	-0.952591	-0.570981	-1.201297	-1.634634	-1.192933	-1.312676	-1.124276	-1.110634	-1.191794	-1.337728	-1.081962	-0.604836	-1.008676	-1.00737	-0.480623	-0.782449	-1.028997	-0.607605	-0.197556	-0.341016	-0.49431	-1.121146	-0.225525	-0.900499	-0.589432	-1.015833	-1.154485	-0.726116	-0.613985	-0.63122	-0.853457
-0.609328	-0.814999	-0.926994	2.055356	0.272831	0.072733	0.930954	0.945825	1.084685	0.479376	0.939829	0.350857	0.092741	0.030597	-1.03248	-0.745935	-2.106534	0.216037	-0.202162	-0.56417	0.992859	-0.42128	1.164944	-0.106344	0.28778	-0.573654	-0.328891	-0.551026	-0.638547	-0.906175	-0.754221	-0.315599	-0.487676	-0.521567	-0.561624	-1.009803	-1.549637	0.254463	-1.464423	-1.382624	-1.371281	-0.890563	-0.795674	-1.068026	-0.821758	-0.911138	-1.174401	-0.691513	-0.732255	-1.127146
-0.875546	-0.911322	-1.021053	1.278457	-0.530457	1.635727	-0.165521	0.561745	0.605	0.400205	-0.313424	-0.946409	-1.161039	-1.217776	-0.794106	-0.523938	-0.558672	-0.765353	-0.823481	-0.903409	0.582253	-0.480084	1.855833	0.462909	0.175028	-0.173348	0.195596	-0.395325	-0.949868	0.170259	-0.388445	-0.622316	-0.775849	-0.11272	-0.747588	-1.017758	-1.487206	0.493223	-1.61892	-0.920275	-1.261414	-1.176138	-1.056498	-0.808698	-0.65176	-0.989532	-0.897389	-0.811142	-0.787169	-0.878409
-0.527857	-0.670036	-0.830563	1.553379	0.42835	0.99844	-0.581548	0.275788	0.035416	0.375149	0.64351	0.100901	-0.051523	-1.299767	-0.382468	0.575929	-0.003155	-0.267228	-0.443541	-0.773214	0.944864	0.126914	3.081163	0.704016	0.327462	0.377074	0.506526	0.080162	-0.186917	-0.102933	0.096608	-0.345715	-0.317764	0.210157	-0.804808	-1.084483	-1.683824	0.341616	-1.334587	-1.169024	-1.133559	-0.727005	-0.765104	-0.745517	-0.565446	-0.584102	-0.413615	-0.257826	-0.861208	-0.880468
-0.776933	-0.795451	-0.946129	0.363744	-0.324545	0.965207	0.267076	1.119001	0.80801	-0.583853	-0.671595	0.55591	0.153751	-0.99772	-0.874285	-0.511128	0.611684	-0.461752	-0.512851	-0.801978	0.340511	0.37719	1.217544	1.640789	1.111822	-0.044508	-0.209007	0.877746	0.372868	-0.096811	0.002461	-0.384177	-0.283001	0.331488	-0.755241	-0.978691	-1.585986	0.514801	-1.459363	-0.966335	-0.654552	-0.836867	-0.610801	0.127379	0.046094	-0.232352	-0.908773	-0.668067	-0.474178	-0.668048
2.093805	1.612801	2.301211	1.798649	-0.35542	-1.329011	1.161296	-0.646729	1.295483	-0.753497	0.50165	0.312863	0.155256	0.803176	0.022391	0.435008	0.38891	3.444074	3.101136	1.577136	2.343918	2.203631	1.666063	2.195206	2.358253	2.632036	0.936167	0.322161	0.866848	0.784826	1.044203	-0.520022	0.201664	0.202725	1.288597	0.389633	0.745883	0.335731	-0.190922	-0.517997	-0.478168	-0.318292	0.472289	-0.831387	-0.360376	0.347371	-0.014098	-0.197625	-0.748792	-0.573327
0.550858	0.078273	1.856485	1.379417	-0.031249	-1.549964	2.16358	1.36137	-0.333318	0.505152	-0.011238	0.377196	1.237102	1.319224	0.817664	0.52261	1.229576	2.219073	2.023442	2.06996	0.726781	0.447701	1.903714	0.436916	1.299113	3.158831	1.545875	3.737402	3.385465	1.678305	1.965712	1.108014	1.424476	1.659015	-0.118292	-0.964706	0.732495	0.280244	-0.17563	-0.683611	-1.040894	0.022361	1.055443	0.78036	0.840163	-0.040229	0.087566	0.871293	0.135806	0.446634
-0.073529	-0.224947	-0.589709	-0.285508	0.915349	0.079102	-0.664845	-0.876792	0.292476	-0.340589	0.150818	-0.455148	-0.677505	0.008786	-0.272465	0.469527	-0.39403	-0.669004	-0.734367	-0.884187	-0.475808	-0.749333	-0.899458	-0.527206	-0.171051	-0.488054	-0.430857	-0.043421	-0.11211	-0.714627	-0.545259	-0.549928	-0.743791	-0.575663	-0.511056	-1.039867	-1.17842	0.413075	-1.277807	0.523937	0.598571	0.417629	-0.452554	0.240417	1.174793	-0.133415	-0.453512	-0.440072	0.37772	-0.775174
0.777402	1.748812	0.882737	-0.992794	1.277168	-1.139772	0.020013	-0.933435	-0.103815	-0.740283	-0.210262	0.483463	0.052285	-0.88799	-1.393496	-1.564519	0.433065	0.67086	0.927334	0.288301	-0.368261	-0.624709	-0.539225	-0.290387	-0.273885	-0.400874	-0.818107	0.159099	0.620671	-0.174219	-0.276147	0.21515	-0.140946	0.730118	0.729384	1.756854	1.499048	2.406385	2.021511	0.276659	-0.910938	-0.060209	0.059228	-0.127905	-0.224995	-0.098872	1.683297	1.496208	0.327709	0.775947
0.68418	0.38837	-0.082459	0.838045	-2.533717	1.513016	0.970627	-0.50086	0.933812	-0.019493	0.049101	0.062352	0.295222	0.437907	0.707802	0.923153	0.587759	0.957651	0.874928	-0.412685	0.162264	0.548809	1.472447	0.667212	0.897156	0.158728	-0.709156	-1.173377	-0.511535	-1.150133	-1.216954	-1.122631	-1.137053	-1.01024	2.671084	0.899142	1.503171	-0.153839	0.088503	2.567866	-0.591947	-0.852781	-0.250915	-0.014862	0.323538	-0.680168	-1.299506	-1.259752	-1.222181	-1.035657
0.069333	-0.224849	-0.561648	-1.166191	-0.159943	0.066921	-0.6194	-0.246426	-0.91698	-0.143429	-0.152942	0.293986	-1.163734	-1.248065	-1.104221	0.217907	0.728077	-0.409984	-0.783211	-0.795953	-1.2701	-0.823684	-0.556725	-0.080514	-0.610558	-0.309417	0.110983	0.680939	0.221089	0.136058	0.864338	-0.114667	-0.881889	0.625949	-0.491662	-1.205023	-1.583346	-0.003633	-0.697855	-0.344843	-0.525316	-0.758772	-0.498886	0.205137	-0.492505	-0.547701	-0.528693	0.221789	-0.167109	-0.45718
-0.098424	-0.366487	-0.54294	-1.516234	1.18215	0.270555	-1.022075	2.933761	-0.811151	0.572223	-2.0462	-3.336418	0.433123	-0.406482	-0.167748	-1.123319	0.015121	-0.711941	-0.905893	-0.88656	-1.32938	-1.959365	-1.656613	-1.483831	-1.23433	-1.729616	-2.004047	-1.457388	-1.871109	-1.985665	-1.652343	-1.693681	-1.705055	-1.502936	-0.545396	-1.203749	-1.62161	0.294256	-1.067773	-1.102744	0.058062	0.910545	1.228971	-0.288371	2.912012	0.780839	0.047184	0.008762	-0.493662	0.403556
0.86502	0.012258	0.511783	-0.335635	0.600745	-1.710372	1.031773	0.282058	0.807229	1.360746	2.121474	1.455368	1.441779	0.796218	-0.085178	-1.001136	-1.340488	0.849122	0.463412	0.858136	-0.932913	-0.614628	-0.026663	-0.554628	-0.220527	-0.007932	-0.199191	-0.142782	1.255707	0.69689	0.505406	-0.282885	0.304895	-0.209145	0.366592	-0.806939	-1.076907	0.226159	-1.544324	-0.253032	-0.785399	-0.461474	-0.759166	-0.198792	-0.31336	0.305785	-0.447568	-0.46147	-0.401078	0.010587
-0.671415	0.638904	-0.120045	-1.593613	1.034094	0.130993	-1.050701	1.276273	0.584446	0.370262	-0.151061	-0.867354	-1.3905	-1.605898	-1.112827	-1.785712	-1.913799	-0.829423	-0.421021	-0.764868	-0.704224	-0.707865	-1.33448	-1.063938	-0.596624	-0.989615	-0.363011	-0.793582	0.585939	0.268468	0.310504	-0.594513	-0.165529	-0.631108	-0.428512	1.93322	1.779236	1.968938	2.16217	1.303393	0.569045	1.104059	0.262512	1.157829	1.666144	1.737068	1.442717	0.876692	0.821581	0.443411
-0.38654	-0.445238	-0.704055	-0.607169	0.593156	0.116252	-0.313844	0.06345	-0.060181	1.199664	-0.107448	0.115319	-0.288954	-1.022246	-0.782695	-0.341535	-1.067293	-0.747569	-0.568095	-0.831656	-0.672681	-1.319931	-1.326622	-1.247306	-1.003648	-0.880824	-1.17074	-0.879091	-1.113164	-0.617392	-0.149835	-0.758645	-0.715981	-0.779044	-0.727273	-0.410526	-0.931339	-0.925325	-0.772069	-0.872337	-0.935923	-0.690027	-0.578683	-0.927218	-1.101368	-0.761949	-0.681049	-0.505702	-0.538765	-1.032516
-1.17405	-1.011562	-0.950643	0.18964	-1.814726	2.792628	1.092458	-0.697778	0.818102	0.438116	0.964391	0.907056	0.413757	-0.145794	-0.296928	0.024614	-0.141891	-1.195815	-0.868521	-0.620501	0.06981	-0.74719	-0.29848	-1.068048	-1.021505	-1.09176	-0.778176	-0.763694	-0.749542	-1.072639	-1.637744	-1.180847	-1.053159	-1.071218	-0.809856	-0.391276	-0.786697	-0.40493	-0.032652	0.649669	-0.246988	-0.178433	-0.609646	-0.403541	0.245786	-0.014637	-0.521781	-0.372025	0.027583	-0.153942
-1.153364	-0.910137	-0.738065	1.173261	-0.121637	1.606392	0.410286	1.120742	1.260569	0.025	0.306713	-0.159774	-0.550941	-0.350579	0.832327	0.252916	-0.290099	-1.011096	-0.620319	-0.116624	2.15765	-0.073824	1.070508	-0.104847	-0.677808	-0.549283	-0.621046	-1.025131	-1.027466	-1.048139	-1.098351	-0.704437	-0.753251	-1.106029	-0.830452	0.055358	-0.285478	0.529933	0.181201	0.11067	0.227201	-4.44E-4	0.413197	-0.610816	-0.778234	-0.240498	-0.411564	-0.790025	-0.593127	-0.386759
-0.232775	-0.033353	-0.582353	-0.882797	-0.102088	0.430218	1.041596	0.199557	0.345409	-0.332627	0.469862	0.453039	-0.476318	1.276865	-1.184738	0.995379	-0.186096	0.558798	0.799218	-0.385674	-0.649024	0.263475	1.240036	0.967602	2.001868	0.964462	1.064716	0.150413	1.444348	0.638201	0.725775	0.024073	-0.422817	-0.172998	0.017504	0.374403	-0.040419	-1.118968	0.450182	0.20242	1.720641	1.373871	-0.177391	1.437361	0.298234	1.808302	-0.091025	0.1435	0.223491	-0.209446
0.882617	0.974506	-0.055132	-1.245971	-1.017518	-1.810596	-1.897652	-2.605244	-0.750185	-1.852897	-0.65176	-3.590886	-3.35285	-1.456763	-1.357975	1.519802	0.800155	-0.224109	-0.220033	-0.681945	-0.995184	-0.699952	-1.169856	-1.11985	-0.4164	-0.383603	-0.53684	-0.160966	1.075839	-0.099233	0.256176	1.993511	1.947084	0.671301	-0.62237	0.002024	-0.370638	-1.43199	-0.046441	-1.018752	-0.110684	-0.185067	-0.577793	-0.206465	-0.327188	0.633937	0.787448	0.445699	3.421135	2.431556
0.196657	-0.577925	-0.259244	-1.029224	-0.422229	0.240412	0.149451	1.29986	-0.107051	-0.341119	-0.026542	-2.472062	0.460987	0.398518	-0.814295	1.327079	-0.635685	0.100199	-0.653223	-0.655312	-1.260311	-1.548498	-1.53859	-1.496543	-1.201937	-1.343412	-1.157843	-1.14962	-0.931852	-1.535883	-1.389851	-0.877907	-0.703574	-1.286452	-0.241948	-0.830832	1.443165	-0.093309	1.079203	0.504506	-0.251363	0.377393	-0.060355	-0.940112	-0.69847	2.132874	-1.042331	-0.418757	-0.208318	-0.505109
1.121093	0.59372	-0.03511	-0.664638	0.603018	-0.605489	-0.546641	-0.686589	-0.248921	-0.782216	-0.57895	-0.11628	0.658297	-0.163095	-0.548817	-0.369859	-0.897312	0.109457	0.069948	-0.475526	-0.743518	-1.095846	-1.001913	-0.978238	-0.918056	-0.467487	-0.182943	-0.596253	-0.052479	-0.246259	-0.497382	-0.266324	0.27647	0.026736	0.568503	-0.519431	-0.70532	-0.40549	-0.873317	0.366483	-0.194466	-0.723578	-0.818516	-0.936672	-0.773901	-1.275519	-0.755012	-1.060258	-0.977814	-0.562353
0.265287	1.062372	0.363496	-2.09093	1.887888	-1.016619	0.126462	0.271505	-0.283832	-0.504407	-0.171302	-0.019947	-0.164436	-1.010527	-0.87948	-0.200192	-0.35634	-0.038842	0.357092	-0.046288	-0.502456	-0.746407	-0.650018	-1.021743	-0.313421	-0.80493	-0.662433	-0.59846	-0.485444	-0.172795	0.473994	0.162407	-0.194871	-1.02062	0.215849	1.772962	1.361896	1.813128	1.479199	-0.134911	-0.95518	-0.065581	-0.868642	-0.46341	-0.845922	-0.80056	0.245852	0.616804	0.03726	-0.538634
-0.52286	-0.683331	-0.639005	0.981083	0.783929	0.733575	0.216856	-0.442822	0.353411	0.346394	-0.778641	-0.318549	-0.312476	-0.019912	0.820492	0.159431	0.8301	0.126327	-0.13424	0.101491	0.060293	1.205986	0.13868	-0.211995	-0.271248	-0.523731	-0.035901	0.45861	0.978119	0.898893	0.868361	0.803467	-0.229436	1.008204	1.00871	0.257373	-0.569434	0.265672	-0.3329	-0.725252	-1.024582	-1.030981	-0.945183	-0.606511	-0.891733	-0.607511	0.095241	-0.100795	0.244904	-0.502209
-0.324695	-0.515103	-0.754178	0.385348	0.649493	0.289868	0.013656	0.00193	0.307445	0.157128	-0.225732	-0.606116	-0.60968	-0.904636	-0.585895	-0.325096	0.042682	-0.046455	-0.186826	-0.641277	-0.02618	-0.015185	-0.085287	-0.173956	1.381459	0.236283	0.794913	0.502073	0.534022	0.207381	0.526085	-0.032073	0.084401	-0.368597	-0.428032	-0.862963	-1.344835	-0.45313	-1.135893	-0.69735	-0.776881	0.287987	-0.245052	0.227212	-0.253787	0.014816	-0.517351	0.084289	-0.447297	-0.313392
-0.591216	-1.009554	-0.866152	-0.349897	0.331809	0.223677	-0.343937	0.834646	1.185163	0.452258	0.846519	1.383537	-0.468679	0.197852	-0.458872	-1.258573	-0.915808	-0.58301	-0.874317	-0.56081	-0.759017	-1.041305	-0.366184	-0.59731	-0.861721	-0.407857	-0.785363	-0.189856	-0.420578	-0.158774	-0.364214	-0.148736	-0.150103	0.094521	-0.676184	-1.262123	-1.721872	0.092487	-1.466267	-1.039686	-1.07905	-0.717524	-0.731664	-1.119379	-0.549998	-1.052547	-0.511626	-0.616199	-0.686343	-0.397785
0.557279	0.755071	0.015201	-0.503102	1.444439	-1.328961	-0.692408	0.716781	0.733564	1.652932	-0.60496	-0.084033	-0.317537	0.183452	-0.566544	0.029004	-2.26093	-0.30176	0.034388	-0.612565	-0.328832	-0.212527	-0.873147	-1.1785	-0.612309	-1.119727	-0.564935	-1.108456	-0.86257	-0.856688	-0.669694	-0.367011	-0.831806	0.439268	-0.19182	0.237839	-0.045237	-1.101313	-0.412265	-0.26844	-0.938379	-0.863586	-0.88307	0.027004	-0.869441	-1.112026	-0.761274	-0.477946	-0.078193	-0.947541
0.4083	0.492164	-0.201755	-0.147129	2.126459	-0.722466	-0.570064	-0.664839	0.066591	-0.058363	-0.689139	-0.143103	0.305224	0.403647	-0.11065	-0.806111	-1.172788	-0.408888	-0.12941	-0.673894	-0.39994	-0.969002	-0.766167	-1.021093	-0.363429	-0.332318	0.322137	-0.085618	-0.260532	1.102722	0.618086	0.966542	0.468853	0.809232	-0.34677	0.250975	-0.195608	-0.759707	-0.497695	-0.42596	-1.376774	-0.846574	-0.906182	-0.37309	-0.507796	-0.625729	-0.138082	0.158788	0.202381	-0.188847
1.21489	1.291744	0.118239	0.097293	1.855895	-1.238635	-0.43148	0.179811	-0.817091	-0.402762	-0.65789	0.09204	0.548485	-2.02491	-1.01145	-0.740422	0.067842	-0.124472	0.33264	-0.740555	0.071034	-0.449771	-0.812434	0.050089	0.275723	-0.230672	0.284609	1.044315	1.023899	2.053941	1.980098	1.597637	1.2307	0.56532	-0.253327	0.029399	-0.252448	-0.796137	-0.557606	-1.274118	-1.279801	-0.69185	-0.810674	-0.754574	1.155637	-0.351491	1.553008	1.99922	0.72513	1.700497
-0.100756	0.169462	-0.505243	-1.033319	0.083324	-0.588621	-0.830271	-1.116973	-1.324535	0.26792	-1.459593	-1.083091	-1.289281	-1.596417	-0.511179	-0.451933	0.648375	-0.482885	-0.34525	-0.731065	-0.797359	0.1402	-0.346388	-0.651322	-0.608931	-0.652708	-0.502268	-0.106043	0.243341	-0.408622	-0.19007	-0.058808	0.268914	0.56296	-0.540668	0.142324	-0.260323	-1.063481	0.036968	0.327907	0.475956	-0.362614	-0.261167	1.205964	1.129687	1.170939	2.439361	4.206073	2.912131	1.365488
-0.934726	-0.743324	-0.912759	-1.450857	0.579566	0.156158	0.269354	2.036512	1.115034	0.45802	1.273797	1.62702	-0.01962	0.518247	-0.593878	-0.712061	-1.382878	-0.675338	-0.397897	-0.701608	0.505706	-0.627684	0.049015	-0.632318	-1.074026	-1.854843	-1.988341	-1.395532	-1.460107	-1.581902	-2.344099	-1.372794	-1.46505	-1.686032	-0.677947	-0.032881	-0.477	0.768413	-0.508014	-0.473435	-0.955037	-0.259201	-0.677938	-0.256475	0.112556	0.204109	-0.860468	-0.488287	-0.546454	-0.602299
-0.192797	-0.174433	-0.461196	-0.408355	0.539139	-0.895953	0.441507	1.732082	0.75635	-0.053088	-0.347168	-0.879845	-0.563986	-1.029656	-2.085964	-1.184694	-0.948892	0.061465	0.117343	-0.495797	-0.295249	0.121475	0.224369	0.138699	-0.358723	1.245761	-0.709901	0.791912	1.426778	0.04239	1.01333	1.388689	0.82618	2.736447	-0.280535	-0.262186	-0.620561	-0.997906	-0.657651	0.022983	-1.213943	-0.444002	-0.411383	-0.420539	-0.0423	0.43153	-0.145221	0.662184	0.360133	0.64624
-1.063868	-0.992343	1.183451	-0.797087	-0.784146	-0.265752	0.861773	1.17416	0.461466	0.24543	1.106208	-0.050071	1.806608	1.717581	1.854873	1.873062	1.679579	-0.465589	-0.423134	0.423335	-0.458404	-0.908313	-0.371095	-1.05809	-1.168395	-1.026309	-0.771598	-0.080938	-0.611903	-0.450125	-0.990493	-0.933646	-0.994138	-0.601206	-0.71445	-0.191441	3.607091	-1.201917	-0.363976	-1.0198	-1.04276	-0.303775	-1.155336	-0.344021	0.683057	0.514354	0.267181	-0.728451	-0.639437	-0.520021
1.156468	0.292508	0.695242	1.027116	0.928503	-0.95868	0.369146	-0.612002	0.192342	0.207462	0.339733	-0.325285	-0.401817	-0.229977	-0.094828	-0.397449	-0.201806	1.901403	1.296587	1.529151	0.087349	-0.092652	0.26515	1.682713	1.697485	2.704697	0.98579	1.582598	1.081171	0.027614	0.426623	0.09983	0.824578	0.612921	0.193971	-0.7187	-0.680907	0.271557	-0.891923	-1.121819	-0.471011	-0.649599	-0.579072	-1.058794	-0.613427	-0.861649	-1.159647	-0.794964	-0.774245	-0.243269
-0.975189	0.326963	-0.352296	-0.957493	-0.031614	0.909483	1.120632	0.615278	0.073945	-0.178741	0.465953	0.264051	-1.49544	-0.220085	0.829151	-0.694193	0.86952	-0.75975	-0.417217	-0.801443	-0.195589	0.224566	0.698856	-0.692397	-0.38843	-0.804504	-0.726025	1.483783	-1.176249	-1.459655	-1.728328	-1.800071	-0.333816	-1.346319	-0.691891	2.089572	1.843937	2.380043	2.735118	1.630944	-0.389587	-0.059321	-0.573996	-0.38268	0.325385	-0.558239	-0.314377	-0.467718	-0.481062	-0.443013
-0.191162	-0.643051	0.229171	0.600824	0.067348	-0.03478	0.083633	-0.407828	0.669779	0.255871	-0.211699	0.223522	-0.55989	-0.378472	-0.131825	0.890808	0.247928	-0.114727	-0.49655	0.34395	-0.04739	0.031411	-0.19934	-0.287701	-0.184347	-0.295252	-0.444984	0.34917	0.107327	0.407023	1.292197	1.321576	1.306957	2.678704	-0.362317	-0.976964	1.463563	0.14377	0.761611	0.032121	0.474054	-0.249527	-1.139825	-1.050981	-0.632579	0.02468	0.228319	0.536977	0.588129	1.106053
-0.306856	-0.335882	0.932852	0.19077	0.687456	-0.245249	0.426792	0.196396	0.773018	-0.393158	0.364839	0.466731	0.146031	-0.013723	0.079532	0.458485	-0.305841	0.407698	0.371582	2.392686	0.435821	0.09573	0.440423	0.636869	-0.023414	-0.113046	0.340585	-0.18542	-0.480426	-0.520255	0.374992	0.02175	0.282099	0.249614	-0.535418	0.504597	0.161403	-0.307128	0.217611	-0.90096	0.514137	-0.450871	-0.21761	-0.844387	-0.65826	-0.68793	-0.742929	-0.641262	-1.029118	-0.450557
-0.391174	-0.800289	-0.82196	-0.480651	0.103536	0.286236	1.503089	-0.514758	-1.101392	0.936729	2.088952	-0.686702	-1.259824	-0.990081	0.292279	0.352167	0.501295	-0.3503	-0.816719	-0.658178	-1.086007	0.715578	-0.904204	-0.245333	-0.196862	0.879134	0.476964	-0.556959	0.317522	0.916918	-0.159658	-0.181043	-0.193408	-0.191122	-0.531131	-0.898265	-0.878127	0.158062	-0.494351	-1.00043	-1.349134	-1.03716	-0.524343	-1.093021	-0.951488	-0.064831	-0.408322	-0.765206	-1.113994	-0.933943
0.091805	-0.401272	-0.556621	-0.164779	0.785629	-0.271223	1.11879	-1.03704	0.478913	-0.128914	-0.323929	-1.710976	-0.70597	-0.441129	1.180948	0.555099	0.476116	0.186925	-0.362397	-0.499587	-0.651471	0.783258	-0.488381	0.722501	0.861053	1.680527	0.481726	2.501396	2.077639	0.913364	1.370306	0.807563	1.223666	1.245684	-0.370331	-1.097335	-0.67541	-0.908792	0.51433	-0.777107	-0.900319	-0.00994	-0.517201	-0.659216	0.274587	0.288638	-0.299209	0.367965	0.043947	-0.257625
-0.442843	-0.001992	-0.59617	-0.454104	0.677629	0.566589	-1.154316	-1.089751	-1.131284	-2.106534	-1.115282	-0.967973	-0.907578	0.494031	0.087714	-1.09926	-0.589244	-0.790749	-0.384132	-0.779901	-0.280973	-0.095426	-0.350522	0.131705	-0.329943	-0.537388	-0.56595	-0.449807	-0.081338	-0.368676	0.235564	0.081739	0.052737	-0.030208	-0.733123	0.344282	-0.043971	-0.664147	0.12582	0.218552	-0.349164	-0.929552	-0.583859	0.252173	-0.18602	-0.247008	0.710077	1.684759	0.747175	0.569899
-1.159937	-0.777253	-0.930988	-0.775624	-1.161749	0.78277	0.574812	1.284782	1.642397	1.407123	0.890873	1.225556	1.033027	1.206433	-1.052704	0.091261	-0.45762	-0.909936	-0.499267	-0.817778	-0.404971	0.988661	0.55084	-0.649662	-0.035561	-0.501702	-0.677203	-0.63031	-0.412876	-0.956856	-0.603554	-0.242122	-0.449153	-0.706799	-0.846159	0.402033	0.029392	-0.975487	0.919475	0.123312	-0.82438	-0.073619	-0.278802	-0.506678	-0.614944	-0.803603	-0.828845	-0.794572	-0.33565	-0.421289
-0.334447	-0.500458	-0.739465	0.807827	1.384976	0.35861	-0.300911	-0.163855	-0.217275	-0.485472	-0.495292	-0.613834	-1.405393	-0.021126	-1.169236	-0.864571	-0.771764	-0.28221	-0.380449	-0.680318	0.115085	-0.719533	0.312907	0.442131	0.752564	0.587038	0.293771	-0.002234	0.770031	0.339656	0.111376	0.596875	2.111413	2.397521	-0.703952	-0.677538	-1.215372	-0.821639	-1.212567	0.579345	-0.285883	-0.769123	0.380586	-0.430828	-0.298632	0.26107	0.192808	-0.397381	1.170715	1.444896
0.03311	-0.336837	-0.563304	0.120874	0.919984	0.275848	0.757262	-1.360391	1.144559	-0.315861	0.059971	0.518255	0.015364	0.275152	-0.325746	-0.934884	0.306198	0.742421	0.447171	-0.153986	-0.593007	0.320345	1.414114	1.424948	0.787242	0.729236	0.546536	0.507008	0.398803	0.032994	0.694948	0.924656	0.512332	0.756723	-0.172707	-0.593347	-1.132682	-0.980251	-0.487121	-0.910157	-0.185285	0.414567	-0.919386	-0.098741	0.310786	0.374654	-0.928794	0.45816	0.170553	-0.10117
0.838156	1.491598	0.916516	-0.652777	-0.283066	-1.093558	-1.199317	0.238021	-1.004754	-0.701929	-0.928947	0.537618	-0.590341	0.154593	0.034203	0.512545	0.61332	0.458552	0.728761	0.34965	-0.251197	0.653389	0.115703	0.318052	0.25617	0.827639	0.532026	1.05681	0.577936	0.684621	0.827643	0.664968	-0.150045	0.554454	0.599197	1.198342	1.529916	1.317113	2.044881	0.690129	1.157569	-0.378058	0.108889	-0.42747	-0.1412	0.099182	0.269145	0.199044	-0.287668	-0.619236
-0.525616	-0.663323	-0.5292	-0.347779	0.149377	0.90028	0.651804	-0.196023	-0.664236	1.606832	0.497699	-0.983693	1.107222	-1.598434	-0.649208	-1.145917	0.755327	-0.194266	-0.525591	-0.641865	-0.805381	-0.630504	0.1725	-0.133384	1.147143	-0.188712	-0.228708	0.264869	-0.581504	-0.491823	-0.339332	-0.624837	0.066073	-0.277605	0.067151	-0.808355	0.467425	-0.21437	0.141262	1.300716	-0.070024	2.162232	0.402652	0.161849	0.994849	1.613955	2.051923	1.632465	1.592086	1.307421
-1.251432	-1.441743	-0.558097	-0.56622	-2.583277	0.982773	1.423612	0.977917	1.540147	1.464338	0.785425	0.82488	1.308052	1.407615	1.499934	1.425407	0.472416	-1.00257	-1.300987	0.167732	-1.11959	0.050921	-0.436184	-1.149978	-1.319971	-1.089744	-1.014772	-0.930182	-0.972541	-1.305825	-1.088	-0.669664	-0.676925	-0.999399	-0.923013	-1.367999	0.433901	0.23933	-0.834408	-0.331818	-0.684964	-1.034966	-0.623709	-0.909862	-0.625375	-0.761216	-0.922493	-0.916244	-0.746141	-0.392666
-0.615233	-0.687609	0.234786	-0.314313	-1.198017	1.19708	-1.205565	-0.148458	-3.227151	0.78683	1.751101	-3.862266	0.526394	0.706766	0.72599	1.451781	1.519195	-0.949889	-1.095048	-0.387322	-0.544197	-0.550468	-0.881676	-0.57359	-0.780842	0.249686	-0.997317	-0.566655	-0.322245	-0.740892	-0.579976	-0.718939	-1.254584	-0.795606	-0.413646	-1.069167	2.284239	0.039242	0.59616	-0.112103	1.544141	-0.517846	2.957352	-0.261432	0.553149	2.498322	0.328412	0.441388	0.363518	-0.454715
-0.118444	-0.336376	-0.3157	-0.541933	0.017583	0.480026	-0.894664	1.216069	-1.519215	-0.635245	2.185833	-3.287677	-0.637949	-0.644838	-0.547568	0.773076	0.508947	-0.684047	-0.889592	-0.720966	-0.713062	-1.282803	-0.929432	-0.744843	1.234126	2.412855	-0.663843	0.052039	0.480168	0.522746	-0.981806	-0.573371	-0.219454	-1.240113	-0.450991	-1.145998	0.329901	-0.04735	-0.571278	-0.308831	0.688139	2.404233	3.14838	-0.131502	-0.050615	0.508545	1.461878	-0.322326	0.309484	0.553755
-1.01971	-1.153069	-0.794308	-0.405813	-1.012329	0.941081	0.769429	1.210121	0.278222	1.113236	1.105706	0.190253	0.989635	-0.149268	0.30642	-1.424566	0.674689	-0.785573	-1.092814	-0.761467	-0.890085	-0.718674	-0.242465	-0.209278	1.3498	1.251836	0.194185	1.335653	0.208441	-0.532219	-0.60397	0.092981	0.336036	-0.023613	-0.657311	-1.243693	0.313116	0.299861	-0.455397	-0.222797	-0.793627	1.587963	1.86233	-0.468866	0.529088	0.311974	-0.6796	-0.839884	0.227467	0.207892
-0.187224	-0.354805	-0.597023	-0.119171	-0.707345	0.75366	-0.596897	-0.516053	0.62929	0.879686	0.097972	2.713765	2.569733	0.249013	-2.074275	1.830714	0.588257	-0.820653	-0.800538	-0.865386	-0.167717	-0.799464	0.005829	-0.607116	-0.587149	-0.144782	0.619301	1.101015	0.154322	1.283061	2.929805	1.374506	1.526163	-0.419596	-0.367085	-1.050144	-0.011266	0.28753	-0.845273	0.592841	-0.683569	0.965589	3.021554	2.446955	5.427761	3.210047	1.81339	1.976391	2.152028	1.612575
-0.784081	-1.023014	-0.771888	-0.273082	-0.915314	0.764569	0.367797	0.869135	0.262782	0.398555	0.09028	0.050468	-0.006207	-0.545227	0.698596	0.223279	0.230685	-0.579599	-0.905168	-0.698858	-0.844674	-0.315748	0.733653	-0.309302	0.053907	-0.010783	-0.836295	0.01264	0.410428	-0.125036	-0.128998	-0.361285	-0.300261	-0.207784	-0.572924	-1.239702	-0.142581	-0.165329	-0.928115	-0.615445	-0.568419	-0.4274	-0.612615	-1.074906	-0.517693	0.060453	-0.8909	-0.53632	-0.70537	-0.727309
-0.12756	-0.247885	-0.251665	-1.178335	0.065798	0.323761	-1.179758	0.779866	-2.120043	-1.097419	1.32436	-4.571708	-0.23812	0.014216	-0.332344	1.103665	1.241229	-0.73143	-0.990659	-0.699162	-1.287368	-1.523998	-1.478156	-1.505961	-0.834581	-0.531168	-1.559964	-1.002988	-0.812578	-1.450089	-1.454855	-1.207945	-1.016992	-1.840688	-0.356427	-1.139402	0.11832	0.402427	-0.281435	-0.876158	0.607589	2.566636	2.981301	0.346585	0.515459	2.439783	0.447155	0.506927	0.503241	0.423987
-0.962559	-0.859228	-0.863139	-0.913438	-0.682383	1.992384	-0.129621	-0.527625	1.588339	1.348051	0.827929	-0.068157	-0.429148	-0.928748	-1.045314	0.709389	-0.898309	-0.686179	-0.614764	-0.652898	-0.87812	-1.16627	-0.403043	-0.572396	-1.246097	-1.11377	-1.333985	-0.990157	-0.29501	-1.424103	-1.4206	-0.984804	-1.580642	-0.875856	-0.741778	-0.224393	-0.778235	0.287811	-0.522147	-0.795936	1.110996	-0.704996	-0.103602	-0.752575	-0.535792	-0.267487	-0.927205	-0.808399	-0.428483	-1.071991
2.086325	1.716957	0.604852	-0.098838	-1.36507	-1.54152	0.314055	-1.202031	-0.653873	-0.604369	0.50447	1.206296	1.549548	0.736078	-0.024108	0.061493	0.743605	0.286014	0.587966	-0.472691	-0.915646	-1.439473	-1.127413	-0.502234	0.583796	0.247316	0.448644	0.480324	0.829265	0.353361	0.445414	0.404994	0.211762	0.206559	1.216351	0.265016	-0.381278	0.608399	0.594602	-0.194877	-1.216111	-0.576738	-0.226365	-0.345853	-0.507162	-0.241104	-0.723607	-0.967827	-0.863678	-0.812444
-0.028038	-0.346611	0.475034	0.824066	0.485199	-0.490807	0.336681	1.137511	0.237135	0.141786	0.271924	-0.115421	0.596721	-0.065753	-0.526668	-0.168883	-0.508113	0.581515	0.443307	1.520416	0.055126	0.759097	1.154978	1.263631	2.303386	1.136625	0.953769	0.793886	0.187994	0.589115	0.529277	0.598185	1.027883	0.987445	0.127896	-0.347396	0.184534	0.180761	0.536338	0.409596	0.97404	0.906156	-0.073363	-0.261837	0.264421	-0.082231	-0.476447	-0.65082	-0.690402	-0.16524
-0.141189	-0.180718	-0.442224	-0.346225	0.662568	-0.027669	-0.36232	1.093659	-0.52328	0.761623	-0.037238	0.880814	-0.312803	-1.263052	-0.048963	0.194045	-1.246872	0.035947	-0.065593	-0.218978	-0.021421	0.769706	-0.02515	-0.709013	-0.774924	-0.252302	-0.561065	-0.439786	-0.483423	0.216911	-0.327935	-0.476616	-0.845815	-1.118519	-0.138768	0.217259	-0.557667	0.170672	-0.284409	-0.372365	-0.671177	-0.24969	-0.471037	-0.526285	-0.440368	-0.38245	0.026497	-0.581122	-0.579312	-0.775928
-0.992149	-0.934457	-0.399048	1.116356	-0.02907	0.926244	0.92703	1.105438	0.958361	0.580474	0.183618	0.097122	0.340595	0.35188	0.327	0.003114	0.090793	-0.301638	-0.363242	0.914825	1.466009	1.501718	1.167859	2.40877	-0.33022	0.21193	-0.508497	-0.547287	-0.323123	-0.201446	-0.304806	-0.452424	-0.451195	-0.524465	-0.481164	-0.064333	-0.266145	0.75328	-0.583909	0.345702	0.332283	-0.82162	-0.523277	-0.832896	-1.134311	-0.931278	-0.935069	-0.930033	-0.678086	-0.973216
1.20529	1.150534	2.343687	1.674249	0.580461	-1.354896	0.037887	-0.1521	0.816688	0.123563	0.545309	0.639988	0.180304	0.327724	0.628259	0.219927	0.175405	3.123663	2.856859	2.004211	1.900817	1.247508	0.64853	0.929689	0.761562	0.179804	0.054669	-0.498448	-0.148226	-0.299082	-0.438749	0.054706	0.189268	-0.799378	0.488644	0.832247	0.767826	1.09965	0.879699	-0.848449	-1.500952	-0.882098	-1.11789	-0.647426	-0.578661	-1.155512	-0.812302	-0.679802	-1.082237	-0.633123
-0.652668	-0.469096	2.160126	-0.324056	0.247114	-0.436958	-0.695936	0.981109	-0.121838	0.853301	0.729666	0.082752	1.199184	0.706195	0.347078	0.357743	-0.02245	-0.175569	0.096815	2.4866	-0.078797	0.17877	-0.053574	0.329438	1.055875	0.035853	0.279125	0.230058	0.2402	0.234255	-0.009306	-0.006009	-0.279612	0.777944	-0.352861	0.47558	1.656475	-0.821358	0.380898	-0.470454	-0.63535	-0.203471	-0.738175	-0.510718	-0.622889	-1.011711	-0.590338	-0.534524	-0.487599	-0.34799
-0.348621	-0.658222	0.50761	0.717316	0.22452	-0.321161	-0.267281	1.174139	-0.074501	-0.08661	-0.433776	0.387654	0.140464	-0.898765	-0.38764	0.604098	1.373851	0.0139	-0.227821	1.494948	0.022903	-0.613947	-0.731018	-0.561072	-0.190771	-0.470075	-0.66214	-0.094048	-0.193066	-0.032803	0.093619	-0.293203	-0.373198	-0.293942	0.159071	-0.669838	0.553697	-0.396523	-0.835572	-0.611461	-0.753492	-0.583597	-0.944587	-0.910053	-0.775956	-1.131081	-0.731309	-0.374837	-0.697006	-0.598791
-1.093882	-0.872819	-0.30131	1.874616	-2.502237	1.412218	1.14083	0.764232	0.875716	-0.321501	0.466892	0.666913	0.401255	-0.147108	-0.851139	-1.079482	-0.899462	-0.903785	-0.413233	0.798109	2.157922	3.161574	1.835894	1.694518	1.00152	3.249335	3.432625	2.00603	1.158865	1.184183	1.811876	1.715434	1.721575	0.963264	-0.833778	-0.123556	0.158731	0.636142	0.524794	-0.162524	0.695029	0.464029	1.187035	1.598633	0.753165	2.68E-4	-0.020365	0.384885	0.253907	-0.190075
0.693962	1.010968	0.098865	0.052815	0.080073	-1.996472	-1.601669	0.126645	-1.013055	-0.315206	-1.226946	-0.02722	-1.125301	0.207136	-0.054664	0.949499	1.530782	0.057019	0.431715	-0.276349	0.906659	1.301266	2.313705	0.468464	0.806989	2.221742	1.662905	1.467167	0.877535	2.020251	0.511093	1.680804	2.959394	2.996697	0.109705	0.215334	-0.096426	-0.024091	0.789143	1.033575	0.839204	0.853978	0.842438	1.856055	1.982479	1.917858	1.436228	1.468094	3.404645	3.300827
0.257291	0.023052	-0.484811	-0.338177	0.800983	0.124327	-0.834673	-0.052317	-1.619315	0.977894	-1.580175	-1.07285	-1.327884	1.097956	1.432979	-0.734932	2.251787	0.443935	-0.041202	-0.5606	-0.427677	-0.500451	0.662749	2.012414	1.447256	1.499429	1.187928	0.719467	0.615977	0.5966	-0.271382	-0.424753	-0.433588	-0.449822	-0.224758	-1.03129	-1.488086	0.276881	-0.426246	0.175972	0.500542	2.103162	1.05624	0.50151	0.224857	0.907606	0.410387	0.0251	-0.137518	0.113568
-0.074195	0.301557	-0.668859	0.203761	-0.141787	-1.654053	-2.409686	-4.657618	-3.513973	0.996351	4.372835	1.064267	-0.572468	-2.892061	3.647378	2.732683	-0.292759	-0.886489	-0.517621	-0.81931	0.05635	-0.394865	-0.436266	-0.384605	-0.790166	-0.998623	-0.054101	-0.981947	-1.012339	-0.475575	0.229113	1.464644	0.244389	-1.408821	-0.70271	-0.119139	-0.695762	0.054095	0.07513	-0.096372	-0.330971	0.328006	4.15374	7.454059	1.182847	2.889629	2.631357	3.963234	3.972296	1.054569
-0.388569	-0.456295	-0.714715	0.019914	0.430018	-0.765634	-1.223205	-1.315993	-3.329281	-5.936365	-2.665163	-0.105752	0.731935	1.720257	0.297363	-1.844685	-0.515696	-0.932836	-1.113221	-0.703676	-0.449703	-1.07385	-1.249615	-0.495721	-0.600002	0.792698	0.165526	0.143609	-0.534545	-0.889635	-0.121637	1.984327	0.606533	0.295866	-0.772752	-1.294876	-1.08347	-0.026052	-0.206896	0.077956	-0.314667	0.57151	1.796679	3.236917	5.097667	3.535161	3.689568	2.430518	2.7514	2.114734
-1.091216	-1.037658	4.64033	2.269985	-1.006717	0.779053	1.468996	1.058274	1.286033	1.270748	1.85467	1.128142	0.248592	-0.102623	-0.021707	-0.135892	-0.621467	-0.355842	-0.231625	2.277776	1.834739	0.285045	0.10634	0.627027	-0.61867	-0.978927	-1.566	-1.638716	-1.60014	-1.996448	-1.727069	-0.660161	-1.772398	-1.168493	1.041367	0.652682	1.940339	1.46956	-0.395212	-0.195341	0.886333	0.599968	0.766287	0.059398	0.63083	-0.26345	0.194488	-0.435213	-0.237874	-0.664894
-0.724265	-0.679448	2.985604	0.364591	-1.021663	0.464763	0.493815	0.741185	1.715184	0.80742	0.709941	1.094795	0.461153	0.592394	0.736537	0.05699	1.237794	0.015483	-0.023331	3.468908	-0.218838	0.533295	1.702212	2.077681	0.014883	-1.004189	-0.451663	-0.675631	0.247529	0.798153	-0.714537	-0.758249	-0.900785	-0.7379	1.874056	1.341105	0.646763	-0.72748	-0.351192	-0.096409	-0.471016	-0.787258	-0.451995	-1.005169	-0.941471	-0.77099	-0.884791	-0.846832	-0.966306	-0.831901
-1.154515	-1.423775	1.86315	0.413588	0.039931	0.436912	0.437943	0.67085	0.634232	1.1791	0.864379	-0.220914	-0.130976	0.252181	-0.155332	0.083087	-0.089192	-0.517113	-0.978765	3.12716	-0.133726	-0.917747	-0.690902	-0.737592	-0.494102	-0.549564	-0.659872	-0.608434	-0.13092	0.344269	-0.152364	-0.73703	-0.577872	-0.374368	-0.777921	-1.359761	0.987853	0.456232	-0.840312	-0.494197	-0.579749	-0.300532	-1.205442	0.010755	-0.734942	-0.070694	0.762034	-0.614841	-0.392486	-0.78327
-0.32312	-0.9234	-0.212278	0.04646	1.016284	-0.636446	-0.45332	0.538041	-0.035495	1.191588	1.381784	0.21654	0.207091	0.338974	-1.381456	-1.411564	-0.631145	-0.330262	-0.716738	0.577717	-0.64644	-1.285353	-0.962876	-0.800273	-0.430292	-0.45798	0.060559	0.109946	0.45705	0.469583	-0.130583	-0.123587	-0.577234	0.188286	-0.684117	-1.272059	-0.4686	0.302943	-0.872761	-1.606108	-1.089594	-0.634069	-1.060274	-1.044962	-0.729441	-1.248228	-0.985486	-1.029701	-0.853515	-0.620727
1.068728	0.325581	1.418654	0.294837	-0.274995	-0.798472	0.518767	-0.890705	0.283974	-0.298988	-0.606174	-0.701013	0.681598	0.77189	0.605444	-0.0934	0.961595	2.203969	1.583972	1.852958	-0.622919	-0.363563	-0.220555	0.588082	1.473558	1.12314	1.185728	1.206357	1.487576	0.672365	0.665142	0.556133	0.099907	0.698031	0.692319	-0.489254	0.148818	-0.313013	0.081339	-1.388887	0.123247	0.206456	0.231201	0.154585	-0.207111	-0.313327	-0.654143	-0.619346	-0.719871	-0.616491
0.368897	-0.056159	1.347374	0.377582	0.157396	-0.40056	0.727282	-0.508478	0.277328	0.197836	-0.226254	0.563507	0.06337	1.300875	0.00395	-0.272156	0.036299	1.358271	1.104957	2.245883	-0.469961	0.650929	0.829317	0.790114	0.665664	0.16523	0.81661	1.125121	1.587414	1.634903	1.531256	1.316742	0.502396	0.647732	1.628028	1.248477	0.969184	0.058298	0.044803	0.080081	0.586187	-0.727468	-0.71716	0.128973	-0.008433	0.02072	0.040259	-0.184156	-0.602867	-0.73824
-0.800799	-0.869232	-0.88876	0.260948	0.151971	0.827073	1.210009	0.486134	-0.255904	0.174302	0.832389	1.030011	-0.758309	-0.281313	-0.421951	1.283159	0.018897	-0.323989	-0.46111	-0.622926	0.574639	-0.362559	1.798447	0.586166	-0.255543	-0.798783	-0.876317	-0.937509	-1.338642	-1.295845	-1.574941	-1.37264	-1.021554	-1.04033	-0.689206	-0.748283	-0.830845	0.090806	-1.023668	-0.013848	-0.955803	-0.686823	-0.707746	-0.659595	-0.692405	-0.552529	-0.569279	-0.52145	-0.896216	-0.469899
-1.20579	-0.800651	3.258922	0.498169	-1.053476	1.176324	0.238846	-0.548737	1.238132	1.117508	1.670112	-0.505516	-0.49959	1.320936	0.08398	-0.656545	0.138921	-0.466929	-0.095238	2.640026	1.663426	-0.265047	1.425442	0.637728	0.059195	-1.750919	-1.816295	-1.972854	-2.487708	-1.80692	-1.914655	-1.974764	-1.937551	-2.04192	-0.691691	0.583268	2.054205	-0.225019	0.965164	0.375229	-0.301251	-0.004031	0.202944	-0.148735	0.258119	-0.61638	-0.067946	0.460328	0.223104	-0.902296
-0.110811	0.150935	-0.343829	-1.258538	0.684837	-0.143813	0.942083	-0.841811	0.450895	-0.531485	-1.520448	-0.068816	-0.671624	0.568795	0.797815	-0.232906	-0.522702	-0.296461	-0.036553	-0.563141	-0.644401	-0.206344	-0.143194	-0.40831	-0.077485	-0.407911	-0.132113	-1.083607	-0.830726	-0.941532	-0.373891	-0.475801	-0.349114	-0.124348	-0.196909	0.672244	0.459904	0.247177	0.423767	0.08875	-0.963359	-0.399307	-0.599811	-0.776721	-0.68781	-0.498565	-0.809942	-0.610374	-0.147463	-0.172426
0.288244	0.306263	0.801804	0.234402	0.106231	-1.057646	-0.027056	0.355276	-0.018854	0.251425	0.620869	1.471814	0.505364	1.016406	-0.344386	0.274986	-0.008513	0.915385	1.078151	1.303226	0.026166	1.837882	0.78719	0.946169	0.295678	0.421549	0.444559	0.529233	0.911075	0.975668	0.86826	0.669747	0.645648	-0.156623	0.002758	0.375649	0.491236	-0.629117	0.234858	-0.742411	0.173385	-0.566215	-0.133141	-0.008643	0.036396	-0.062959	0.014597	0.009291	0.747392	0.365666
-0.746344	-0.525633	-0.768004	-0.297087	-0.451075	1.573271	-0.535944	0.323434	-0.271915	-0.135024	-0.587323	-2.072346	0.018558	1.105276	-0.505245	-0.536066	0.040034	-0.848364	-0.440039	-0.675783	-0.768943	0.85951	0.051201	1.156603	0.684048	0.90376	0.397881	0.075471	1.271472	1.140525	0.361123	0.915957	0.47671	0.965624	-0.701948	-0.194697	-0.613535	0.23933	-0.438893	0.935104	0.956385	0.829358	0.731589	0.565062	0.69276	1.660681	1.570755	0.858033	0.693306	0.524809
-0.678896	-0.647264	-0.132583	-0.065372	0.710085	-0.271471	0.037018	1.18786	0.308325	-0.332924	0.236184	0.624089	-0.371288	-0.419931	-0.455103	-0.448513	-0.325311	-0.438061	-0.269359	0.758742	-0.567174	0.217197	-0.156848	0.605416	0.142884	-0.314711	-0.345477	-0.471637	-0.646959	-0.734588	-0.349514	-0.430886	-0.607469	-0.140473	-0.732842	0.027615	0.096378	0.204301	0.238683	-0.735407	-0.574003	-0.370887	-0.883588	-0.440568	-0.921594	-0.555825	-0.582487	-0.505211	-0.427793	-0.318765
-1.06308	-0.85133	-0.7961	1.844822	-0.591591	1.039363	1.130495	0.999884	0.060651	0.941227	1.232486	0.28602	0.097035	0.79571	-0.522096	-0.508888	-0.932111	-0.948671	-0.635111	-0.615	1.898641	1.061334	0.731545	0.724286	-0.189186	1.296702	1.429083	1.526189	0.912664	0.172888	0.774001	0.873288	1.492909	1.719831	-0.816348	-0.100257	0.16009	3.518356	-0.278338	0.429256	0.344173	-0.574422	0.558382	1.553438	0.615999	-0.228495	-0.078602	0.763816	0.614939	1.111322
0.717798	2.967648	1.052736	-2.667745	1.429252	-1.701616	-1.314125	-1.849383	-0.756264	-0.754877	-0.86276	-0.384565	-1.939549	-0.52552	-2.016756	-1.353654	-0.854963	-0.284768	-0.041443	-0.63186	-1.037876	-0.387696	-0.701769	-0.67221	-1.416575	-1.225177	-1.090189	-0.647345	-0.714906	0.145345	-0.495539	-0.73343	0.365285	1.333716	0.326322	2.603015	2.413377	3.543017	3.481198	-0.28099	-0.141018	-0.829569	-0.67021	-0.801379	-0.814578	-0.702049	-0.441106	-0.419267	0.509139	0.197892
-0.180592	1.427262	0.634766	-1.762916	1.660657	-0.421357	0.843045	-1.136841	-0.340169	-0.63098	-0.54275	-0.376815	0.477159	-0.392298	-1.079834	-0.350449	-2.742793	0.392351	0.344232	0.024342	-0.291986	-0.05418	-0.809213	-1.022229	-1.367273	-0.860084	-0.999924	-0.770475	-0.894834	-1.096872	-0.69869	-0.563946	-0.473713	0.266238	0.12405	2.732416	2.918781	3.716202	2.982581	1.193889	-0.008609	-1.100801	-0.475658	-0.141736	-0.032233	0.288606	-0.048196	-0.113987	-0.148485	-0.190941
-0.241952	-0.125892	-0.716695	1.135701	0.248374	1.963812	-2.115673	-0.664307	-1.552436	-0.754252	0.890802	-0.341524	-2.513598	0.250244	-1.303049	-3.557162	-1.591123	-0.407305	-0.370185	-0.881605	0.697141	-0.737854	-0.426452	-0.356942	-0.712519	-0.335614	-0.003067	-0.87865	-0.425597	-0.091638	-0.421262	-0.490765	-0.150521	-0.333212	0.736115	0.383235	-0.366454	-0.414458	0.092935	-0.219631	0.097485	-1.064547	-0.033872	-0.404082	-0.614393	-0.297007	0.668443	-0.45485	-0.353438	-0.447347
0.519118	-0.017261	-0.633731	-0.762492	-2.154362	1.573525	0.602705	-2.311972	-0.485611	0.083518	1.82879	0.164566	-0.957873	-0.148972	0.770302	0.885083	0.015917	1.250168	0.382691	-0.500112	-0.978869	-0.082537	1.0296	-0.134096	-0.036821	-0.669052	0.075204	-0.563764	-0.521391	0.020908	-0.301468	-0.074278	-0.268435	-0.006539	4.00709	1.786918	-0.006031	-0.728881	-0.485485	0.254356	0.183715	-0.083139	-0.598604	-0.45905	-0.82856	-0.974103	-0.422325	-0.617603	-0.741435	-0.635096
2.190753	2.30918	0.155654	-0.929676	0.216699	-2.992082	-2.077908	0.997993	-1.824666	-0.336524	-1.458328	0.138719	-1.30129	-2.984943	-1.94237	-1.555652	-0.919593	0.236865	0.140829	-0.780678	-0.890629	-1.028913	-0.016366	0.231839	0.141347	0.714044	-0.056718	0.616076	0.862769	0.787576	0.652016	0.054365	0.765186	1.879782	0.448134	0.163471	-0.575255	0.177959	-0.015698	0.927537	1.608518	0.785592	0.484649	2.095303	0.627462	0.737051	1.195517	0.918903	0.351095	2.350433
1.274313	1.394716	-0.196677	-1.088247	-1.285298	-1.847565	-2.425685	-2.114876	-2.927798	-2.370015	-1.758687	0.959713	-0.077792	-0.766636	1.185654	1.60882	4.451051	0.839743	0.593279	-0.70756	-1.06806	-1.07174	-0.905287	-0.480131	-0.512756	0.415601	0.879322	0.614555	1.551178	1.176929	1.888378	0.334291	-0.658713	0.004128	2.519701	1.624933	-0.288118	0.135923	-0.074535	-0.921555	0.820413	-0.43635	0.73742	0.615968	2.341411	4.175051	8.408375	3.580689	2.209877	1.855061
-0.407862	-0.563347	-0.824955	-1.162803	-0.114839	0.711517	0.33544	-1.399568	-2.230309	-2.317242	0.890762	-0.933143	-1.572732	-0.342641	-1.776483	-0.209041	0.502699	-0.61608	-1.062204	-0.927355	-1.095389	-1.169323	-1.290733	-0.283042	-0.477878	1.861652	-0.582582	-0.347717	-0.134314	-0.472946	-0.650083	0.320065	0.160727	-0.190622	-0.409439	-1.189396	-1.098309	0.270716	-1.019552	-0.430015	-1.017146	-0.149529	1.893421	0.361201	-0.464226	0.666871	-0.127653	-0.597399	0.776959	1.807218
-0.079677	-0.284018	-0.65767	-0.888445	-0.150243	0.097333	-0.679139	-0.661995	-0.792087	-1.173204	-1.749004	-1.04496	-0.360823	-1.013278	-0.572392	-0.338348	-0.626073	-0.706521	-1.035458	-0.906737	-1.163234	-1.427184	-1.367878	-0.828941	-0.268431	0.280386	-0.82482	-0.074227	-0.601999	-0.541615	-0.271112	-0.759042	-0.641141	-0.169089	-0.544915	-1.289215	-1.225054	0.100614	-0.997173	-0.999651	0.375904	3.367225	4.147798	3.881676	2.628744	0.105819	0.807089	1.733594	0.229148	1.231804
0.075632	-0.280892	1.500791	0.449454	-1.513823	-0.174752	2.008948	0.44562	1.543838	1.25271	0.340599	0.25163	2.377571	1.154807	1.226103	0.522966	-0.848035	0.761544	0.450552	2.178424	-0.004018	1.613102	1.258522	0.863396	-0.406412	-0.02316	-0.263167	0.722904	0.337559	-0.057206	-0.345086	-0.008619	0.792033	0.145906	0.933259	-0.063087	0.718582	-0.631359	0.814778	1.358472	-1.094055	-0.481087	-0.380775	-0.293038	1.265511	2.32256	0.181301	-0.967587	-0.113524	-0.320648
0.843759	1.011363	-0.240382	-1.087824	-1.886097	-1.787035	-0.837171	-1.937715	-0.811542	0.400339	0.196504	-3.546543	-2.078433	7.032404	5.447238	2.040779	0.948106	-0.111316	-0.220335	-0.759934	-1.061262	-0.856231	-0.499054	-0.34054	-0.900496	0.795068	3.262554	0.593898	1.464181	0.486318	1.654747	2.128596	0.142934	0.347626	-0.001369	-0.504003	-0.82944	-1.056195	-0.190605	1.326262	-0.275259	-0.278395	1.026666	3.76614	0.631518	4.868276	0.873377	8.173135	2.749728	0.460482
0.21065	0.1304	1.456215	-0.234534	0.875405	-0.668051	0.585967	-0.554133	0.354731	-0.031103	-0.054256	-0.357807	-0.090147	0.214804	0.777909	0.903391	0.362193	1.394386	1.279139	2.064301	0.102577	1.345298	1.076052	2.023078	2.441298	1.893415	1.187262	0.903466	0.895912	0.356501	0.702961	0.323423	-0.183299	0.010585	0.042989	0.346575	0.927693	-1.040782	0.01436	-0.020822	-0.424096	0.454259	0.341722	0.076673	-0.482173	-0.26449	-0.743924	-0.347766	-0.872581	-0.426183
-0.394021	-0.553178	0.113306	0.520197	0.842853	-0.093921	0.345332	0.125209	0.90498	-0.115837	-0.230674	-0.329615	0.541646	-0.385182	0.001863	0.823148	-0.190197	0.345699	0.254032	1.333396	0.319981	0.478034	0.26007	1.123464	0.687695	0.78784	1.290154	0.719444	1.610845	0.530462	0.365933	-0.279064	0.483257	0.446799	-0.258056	-0.106598	0.03753	-0.917199	-0.74886	-0.584105	1.189755	-0.619893	-0.594756	-0.496951	0.093777	0.094015	-0.038718	-0.456962	-0.698935	-0.409453
1.096834	1.157872	0.716749	-1.592483	0.081363	-0.484208	0.253654	-0.405205	-0.390346	-0.039044	1.113822	1.128189	-0.433407	-1.231957	-1.065112	0.209804	0.142302	0.816357	0.594004	0.622606	-0.423054	0.315039	-0.401315	0.211981	-0.68846	0.429921	-0.387327	0.59283	1.40325	-0.352805	0.720179	0.048815	0.40794	-0.742447	2.230758	1.164059	1.027955	0.25082	0.448105	2.815316	1.155374	0.626622	0.26714	-0.692309	1.357708	0.953437	-0.437837	0.911274	0.572369	0.475445
0.374833	0.549919	-0.018126	-1.095872	1.04088	-0.772441	-0.262696	-0.289281	-1.03331	0.460002	1.161857	0.790567	-0.46377	-0.901035	0.060402	1.210729	-0.337565	0.175841	0.220343	-0.300599	-0.174107	-0.158518	-0.608709	-0.138818	-0.492122	-0.007687	0.015426	0.238697	0.100864	0.410334	0.077154	-0.575805	-0.31593	-0.176246	0.341348	0.653701	0.570343	0.040083	0.047459	0.080638	0.04294	-0.32582	-0.107037	0.681494	0.544599	1.689442	1.053769	0.793909	0.420026	0.257584
0.331675	0.320118	-0.251213	0.015537	1.469971	-0.51693	-0.027448	-0.712074	-1.631487	-0.234436	-1.214853	-1.440627	-0.218234	0.193867	1.127743	0.857191	-0.026244	-0.114301	0.017966	-0.512342	-0.243312	-0.283753	-0.289339	-0.087408	0.084438	0.483468	0.10445	0.460282	0.946721	0.616086	0.752782	0.154611	0.027748	-0.181929	-0.370411	-0.094425	-0.567812	-1.011357	-0.411266	-0.184742	0.182957	-0.132384	0.08565	-0.663022	-0.375559	-0.174585	-0.258126	0.032748	-0.292181	-0.379241
-0.530825	-0.393374	-0.772622	-0.148541	0.69691	0.498321	-0.200644	-0.919577	-2.154983	-0.476951	0.036152	-1.450341	-0.811016	0.895239	1.265686	2.79251	-0.619571	-0.71322	-0.582403	-0.793507	-0.323801	-1.116329	-0.5555	-0.989044	-0.434182	-0.591116	-0.63717	-0.398216	-0.224151	-0.071909	-0.643643	-0.390057	-0.289269	0.284999	-0.819633	-0.334063	-0.788473	-0.570828	-0.513768	-0.399852	-0.804249	0.44416	0.575397	-0.227414	0.150938	0.272182	-0.3266	-0.48842	-0.263741	-0.069377
1.201352	0.74737	-0.010607	0.126946	1.758261	-1.106899	-0.083536	-0.244945	-0.282132	-1.083103	-0.640461	0.261047	-0.066369	1.315859	0.798327	0.10044	-1.029302	0.144293	0.267978	-0.420643	-0.411497	-0.800382	-0.686977	-0.775809	0.027384	-0.044508	0.11333	-0.174958	0.144068	0.44378	1.113692	0.559712	1.288955	0.680819	-0.454157	-0.685521	-1.30115	-1.601532	-1.406741	-1.34833	-1.486653	-1.199575	-1.116231	-0.953355	-0.986825	-1.138287	-0.429206	-0.403298	0.32692	0.097677
1.892673	1.425748	0.064437	-2.886609	1.414004	-1.34896	-1.682221	0.139752	0.604115	0.060241	-1.440239	0.548156	-3.22923	0.300201	-2.189319	-2.767309	0.001955	-0.53246	-0.970253	-0.907115	-1.476627	-1.848418	-2.253839	-2.246954	-2.549223	-2.524045	-2.623741	-2.866106	-2.2265	-2.0075	-2.006183	-1.76336	-1.766664	-2.316883	-0.131275	-1.046548	-1.422305	1.13468	-1.165028	-1.267422	-0.070601	-0.804177	-0.960273	0.654679	-0.824732	0.442352	1.725594	0.775832	0.454643	1.031074
1.687481	1.347294	0.064326	-2.480792	1.521856	-1.356229	-1.485553	0.203849	0.292491	-0.579434	-1.335672	0.434642	-2.361597	0.254229	-1.241402	-3.300584	0.509138	-0.343722	-0.734367	-0.808623	-0.995184	-1.610937	-1.620934	-0.679058	-1.928848	-2.176087	-0.019021	-2.0229	-1.290998	-0.589216	0.104588	-0.136448	0.029535	-1.055068	-0.385678	-1.092636	-1.262994	0.461556	-1.036214	-1.283079	0.080801	-0.843831	-0.940562	-0.145704	-0.578135	-0.320633	0.049759	0.564395	0.181706	-0.435443
1.530627	1.290724	-0.048304	-2.478815	1.764015	-1.340019	-1.669536	0.400314	0.677895	-0.326317	-1.746461	1.148214	-3.014365	0.235513	-1.537267	-3.115535	-0.04705	-0.678201	-0.965	-0.865312	-0.990697	-1.702765	-2.018068	-1.44607	-2.684484	-2.550523	-1.441355	-3.242499	-2.393274	-1.374105	-0.161456	-0.7073	0.172102	-0.803025	-0.480363	-1.193048	-1.294263	0.260067	-1.119994	-1.580432	-0.272496	-1.460447	-1.118811	0.556145	-0.982281	-0.315294	0.783844	1.612965	0.033173	1.358689
-0.42561	-0.467451	-0.62191	0.20602	0.456949	0.491408	-0.54904	-1.8616	-0.421258	0.04286	1.330416	1.806401	0.123926	-1.018373	-0.113791	0.654406	0.506384	-0.815963	-0.553122	-0.853134	-0.387704	-0.393777	-0.202191	-0.282032	0.311362	0.548692	0.289991	0.834608	0.86035	0.576834	0.831689	0.94877	0.972901	0.084703	-0.738773	-0.923517	0.203018	-0.211568	-0.971192	-0.554601	-0.687603	0.01492	-0.373406	0.815167	-0.307026	1.577848	0.850359	1.371511	1.455965	1.320429
1.56582	0.960092	0.420003	1.027539	0.081823	-1.664032	0.187801	-0.641819	-0.715181	-0.761022	-1.246866	1.276573	1.512898	2.453774	0.086132	-0.78391	0.354783	0.921475	0.861827	-0.106157	0.962132	0.072013	0.391584	0.196004	0.663435	0.090735	0.764584	0.700888	1.0704	1.842505	2.604758	1.291097	2.047239	1.424209	-0.147784	-0.96615	-0.87737	0.253622	-0.768138	-0.562611	-0.494423	-0.796929	-0.704456	-0.28312	0.485225	-0.264218	-0.097308	0.449572	-0.083456	0.416391
-0.548603	-0.152121	-0.520494	-0.013269	1.098155	0.200229	-0.332577	0.438341	-0.069017	0.293257	-0.023381	0.456835	-0.077502	0.369703	0.03875	-0.035406	-1.268115	-0.421312	-0.168835	-0.670681	0.044929	0.067318	-0.029866	-0.648437	-0.304949	-0.811559	-0.13209	-0.092283	-0.144074	-0.225934	-0.264245	-0.643094	-0.532803	-0.405981	-0.676704	0.779196	0.473231	0.336291	0.161814	-0.04372	-1.067217	-0.502215	-0.910527	-0.344605	-0.839364	-0.311239	-0.727081	-0.624806	-0.593766	-0.459795
-0.251886	0.212211	0.249227	-0.140351	1.385055	-0.316845	-0.284048	0.2425	-0.530298	-0.684801	0.332851	0.501657	-0.496287	0.10044	-0.193543	-0.661254	-1.477952	-0.236411	-0.118723	-0.493519	0.030245	-0.014808	-0.459823	-0.826606	0.023708	-0.298384	-0.010378	0.100796	0.287375	0.242142	0.153139	0.477976	0.181224	0.530397	-0.511377	1.014191	2.04948	0.516482	0.688626	-0.367129	-0.879536	-0.620436	-0.758938	-0.552648	-0.471609	-0.263983	-0.310219	-0.481739	-0.001199	0.204264
-0.448385	-0.032037	-0.451595	0.072301	1.41764	-0.156612	-0.227194	0.407408	0.166794	-0.027832	-0.285157	0.248904	-0.584022	-0.693924	-1.130264	-0.972489	-1.788536	-0.312479	-0.18586	-0.673957	0.164848	0.153901	-0.158862	-1.103354	-0.735077	-0.962029	-0.799828	-0.596486	-0.41361	-0.519731	-0.008092	0.048716	-0.294678	-0.078084	-0.601734	0.895858	0.616266	0.184684	0.260037	-0.33078	-1.272985	-0.783323	-0.953652	-0.905744	-0.81636	-0.299607	-0.354457	-0.530658	-0.267753	-0.708989
-1.068683	-0.372674	-0.702809	-0.558595	-0.128435	1.66631	-0.091759	0.759015	0.308624	-0.857739	-0.105647	-0.185742	1.360014	2.147117	0.237638	-0.669598	-0.395985	-0.985821	-0.507418	-0.848589	-0.173971	-0.111476	0.663252	0.183413	-0.2064	-1.176098	-0.936196	-0.798134	-0.460268	-1.164823	-0.649184	-0.602198	-1.313059	-0.983111	-0.821797	1.065289	0.707603	0.512559	1.304226	1.252453	-0.603389	-0.349914	-1.048704	-0.774526	-0.840636	-0.543705	-0.582871	-0.154493	-0.249287	-0.79838
0.404786	1.010409	0.384917	-0.977262	0.438371	-0.912687	-1.338531	0.910868	-0.631106	0.263244	-0.145462	-0.763683	-0.986412	0.729008	0.226504	0.523204	0.50243	1.36E-4	0.422357	-0.073215	-0.056499	0.662157	-0.520151	-0.569789	-0.678458	-1.337682	-0.819032	-1.085965	-1.102116	-0.496278	-0.394008	-1.136582	-1.298248	-1.339761	-0.207608	0.651833	0.624512	0.355347	0.694865	-0.29722	0.787373	-0.166027	0.212848	-0.523493	0.079654	-0.36622	-0.650272	0.06184	-0.206918	-0.662503
1.363597	0.522407	1.517023	0.445359	-0.438645	1.681274	-1.352923	1.369283	-0.567812	0.179428	1.808156	-0.228734	0.518531	-0.872028	0.226269	-0.20907	-0.178579	1.527276	1.190207	1.572927	-0.192598	-0.111086	1.576797	0.896613	1.267689	-0.378727	-1.380516	-1.433177	-1.792138	-1.688532	-1.734532	-1.258828	-1.348088	-1.101907	1.811868	-0.180882	1.792516	-0.6804	0.179496	2.241251	0.143424	0.00293	-0.284099	0.379793	0.136265	-0.889705	0.140976	0.058922	0.109824	-0.161194
-0.409679	-0.854686	-0.826133	-0.45947	0.046673	-0.041041	0.769746	-0.078753	-0.288253	-0.033869	0.697649	1.042363	-0.368311	-0.415598	-0.302542	-0.178693	-0.275529	-0.575092	-0.954495	-0.617289	-0.89294	-0.885347	-1.12636	-0.596457	-0.673648	-0.587475	0.813564	0.022092	-0.021924	0.228352	0.732845	0.064727	-0.397061	-0.35517	-0.762253	-1.349796	-1.336774	-0.15468	-0.799311	-1.002763	-0.872655	-0.767496	-1.050067	0.397546	-0.805489	-0.704146	-0.454668	-0.783503	-0.57412	-0.913981
-0.775358	-0.745397	-0.806103	-1.4606	-1.044194	0.930674	0.405548	0.01758	0.317371	-0.002323	0.521477	0.361463	-0.382157	-0.181507	0.665385	0.098611	-0.49543	-0.799885	-0.616153	-0.816728	-1.01585	-0.510455	-0.866802	-0.878524	-1.010867	-1.442805	-1.334887	-0.254939	-0.434875	-0.455115	-0.746286	-0.812127	-1.020231	-0.50192	-0.704874	-0.104475	-0.197028	-1.24143	0.05614	0.371976	-0.089456	-0.318901	-0.50578	-0.824217	0.33022	0.021235	-0.075538	-0.308652	0.061309	-0.644067
-0.686831	-0.730358	1.20716	0.718587	-0.164826	0.15378	0.176325	-0.142819	0.128765	0.435904	0.573033	0.686653	0.940446	0.772902	1.089288	0.443705	-0.351045	-0.277825	-0.177649	1.254673	0.901085	1.028063	0.583292	0.008579	0.414106	0.305112	0.383946	0.136723	-0.521957	-0.357138	0.202432	-0.044746	-0.740576	0.07014	-0.442056	-0.21859	2.66662	-0.058279	-0.58778	-0.685896	-0.791045	-1.023329	0.054508	0.111216	-0.570583	-0.939397	-0.65241	-0.376473	-0.436926	-1.010697
-0.112538	-0.295865	-0.563628	-0.22705	0.659352	-0.193271	0.152508	-0.588583	-0.36893	-0.124416	-0.328433	0.86171	0.276898	-0.160827	0.400463	0.110581	-0.384295	-0.352248	-0.192562	-0.590141	-0.087363	0.088977	-0.557189	-0.147707	-0.426104	-0.154498	0.176651	0.38382	0.667352	0.310981	0.339736	0.373381	0.177185	0.233014	-0.594722	-0.3378	-0.781401	-1.115324	-0.867693	-0.988776	-0.742691	-1.113982	-0.538995	-0.56517	-0.015186	-0.530034	-0.535439	-0.607368	-0.536852	-0.83048
-0.04515	-0.078504	-0.47626	-0.900306	-1.389055	0.136596	-0.32634	-0.794816	0.466916	1.018306	0.708337	0.625422	1.67786	-0.073886	-0.425778	0.714245	-0.697559	-0.317047	-0.24207	-0.675174	-0.615441	-0.68646	-0.4364	-0.750701	-0.497459	-0.584923	-0.099482	0.454175	0.525694	0.548488	0.909978	0.532889	-0.56507	0.585168	0.41123	-0.124745	-0.387902	-1.12233	0.197223	3.453109	0.478652	0.329214	1.269831	1.826214	1.04177	1.427184	1.655008	0.924222	0.588812	0.041243
-0.65606	-0.712455	-0.228844	1.691052	-0.13934	0.579199	0.745004	-0.43649	0.542986	0.283055	0.060278	0.453173	0.016446	-0.260801	-0.195398	-0.116792	-1.05059	-0.521254	-0.337522	0.336612	1.191229	0.793657	0.987108	0.73204	0.161337	-0.181966	0.52309	0.348311	0.030607	0.195624	0.112724	0.381882	-0.570827	0.29323	-0.333547	-0.415791	0.2608	1.171391	-0.205241	1.11866	-0.108397	-1.132262	-0.567424	-1.026199	-0.256033	0.633449	0.460089	0.257224	0.679629	-0.244342
0.70326	0.660228	-0.359277	-1.07328	-0.416781	-0.511504	-2.241612	0.720383	1.259697	1.004525	-1.193291	-0.028554	0.157806	-0.704186	-0.147085	-0.483893	0.650287	0.14003	0.047549	-0.616029	-0.928291	0.69825	-0.524612	0.21451	-0.045224	0.839907	0.115813	1.568363	0.706585	1.02204	1.127403	0.265989	1.41649	1.186954	0.98006	0.299355	-0.643646	0.59803	-0.010933	0.452689	0.339965	-0.928786	0.422177	0.25563	0.705872	-0.494618	1.691994	1.436133	0.36192	1.622115
0.440979	0.10789	-0.304869	-0.234392	0.429722	-0.157942	-0.2902	-0.181337	0.983511	0.51124	-0.579465	0.220411	-0.398368	0.105451	-0.129035	0.196355	-1.022566	0.912401	0.552526	0.022253	0.416106	0.548666	0.698413	0.07482	-0.11997	-0.341598	-0.37751	0.241251	0.889088	0.352533	0.226944	1.429254	0.555521	0.367236	1.345697	0.474193	-0.739693	-0.09471	-0.283005	0.550338	0.052861	-0.134239	-0.134634	-0.155452	0.521598	0.210935	-0.341864	-0.167559	0.265331	0.679071
0.099014	-0.151528	-0.486203	-0.212082	0.64308	0.022939	-0.33967	1.116819	-0.535765	0.777167	-0.018767	0.888124	-0.260188	-1.199221	-0.015914	0.279907	-1.224083	0.481208	0.194985	-0.277357	0.324332	0.603223	0.121153	-0.813319	-0.727878	-0.416229	-0.539458	-0.380694	-0.683111	0.197924	-0.411001	-0.800576	-0.86904	-1.037457	1.135571	0.395578	-0.69275	0.21579	-0.429514	-0.681905	-0.55375	-0.248704	-0.384165	-0.521336	-0.377403	-0.317016	0.028094	-0.551174	-0.588823	-0.817157
1.100619	0.965521	-0.250564	-0.117759	-1.121858	-0.375443	-2.017987	1.789111	-0.785174	0.706946	-0.480272	-1.058914	-0.690711	-2.195423	0.760334	1.213733	1.52837	0.5616	0.393921	-0.664613	-0.548819	0.403882	-0.21034	0.916878	-0.191103	0.821492	0.391302	0.326284	-0.142413	0.637507	1.124032	0.933465	0.764257	1.097423	1.080034	0.373186	-0.532328	0.17964	0.870702	0.482281	3.068901	0.463494	1.544983	0.488646	0.606541	0.664222	1.796477	0.598072	1.936609	2.331734
-0.482457	-0.494666	-0.563338	0.570183	0.163592	1.116156	-0.282893	0.15387	-0.104094	0.309378	0.125223	0.391328	-0.116983	0.277161	0.060697	-0.764915	-0.294746	-0.019719	-0.122648	0.20923	0.621002	-0.051483	0.192424	0.225132	-0.566806	0.195258	-0.39114	-0.757458	-0.612998	-0.896183	-0.592046	-0.871224	-1.194344	-0.224221	1.55442	0.745763	-0.393415	0.308548	0.065992	0.548373	-0.276928	-0.571515	0.052721	0.04147	-0.478477	-0.481685	-0.746555	-0.794914	-0.52134	-0.318144
-0.751705	-0.861071	5.750639	0.672555	-0.637853	-0.915479	0.680368	0.434065	0.047389	1.158931	1.694666	0.400489	2.027223	2.489905	1.784779	1.517117	1.352999	0.23918	0.046523	1.077762	0.485855	0.139496	0.293414	-0.434527	-0.509973	-0.488354	0.65358	0.775969	0.082668	1.37634	0.658028	1.719828	1.332828	0.796292	1.326022	0.515921	1.122195	0.377766	0.125454	0.542314	-0.602802	-1.172224	1.713841	-0.903826	-0.349841	0.783592	-0.073042	-0.001838	0.466565	0.7744
-0.763971	-0.736051	-1.008345	0.157022	-2.042637	0.916544	0.26925	-0.418031	-1.358717	-4.09804	-3.545084	-1.77	1.192188	2.683647	3.510233	2.090736	-0.341338	-1.069867	-0.903538	-0.974102	-0.426589	-0.481921	-0.946717	-1.265985	-1.346654	-1.759726	-1.62227	-1.930308	-2.229123	-2.503057	-1.563961	-1.609897	-1.748244	-1.610915	-0.762534	-1.01504	-1.558516	0.811009	0.517327	0.433374	1.214585	0.604663	1.420216	6.221234	5.138759	1.846525	-0.5032	1.757268	2.468699	0.831261
-0.755521	-0.792654	-1.053297	0.036011	0.114931	1.205693	0.781442	0.543882	0.104405	-2.635601	-2.141415	-0.468295	1.013925	0.234457	0.67851	1.870367	-0.080225	-0.998611	-0.988305	-1.055964	-0.372204	-0.848921	-0.069743	-0.465043	-0.513012	-0.630824	0.328749	-0.228929	-0.787161	-1.022227	-0.292646	0.27918	1.35E-4	0.130393	-0.827247	-1.048785	-1.623787	0.282486	-1.312013	-1.086784	-1.368427	-1.187858	-0.446057	0.356371	-0.586031	0.249533	0.124661	-0.434779	0.63165	0.435875
0.857449	0.339995	1.652065	0.869392	-0.638725	-1.107196	1.761106	0.25953	1.347439	0.355919	0.148616	-0.09593	-0.263189	0.71504	-0.127627	0.902135	1.101866	2.532479	2.347656	1.996926	-0.239233	0.413633	3.008197	1.4881	0.475777	-0.155614	0.385616	0.955683	1.220879	0.868818	0.092011	-0.113379	-0.447771	-0.357818	0.787405	-0.195206	1.016405	-0.431272	-0.619856	0.746767	0.930725	-0.260436	-0.762076	0.326658	0.272847	0.297078	-0.369529	-0.580232	-0.464545	-0.375867
0.445098	0.159458	0.349986	-0.55916	0.668716	-1.1776	0.138587	0.727484	0.396935	0.036731	0.748967	-0.203131	0.144618	0.136617	0.209935	0.480645	0.013714	0.460136	0.468001	0.741095	-0.439098	0.258676	0.119806	0.255706	-0.119894	-0.316527	0.009006	0.096256	-0.201238	-0.244373	-0.073502	-0.313673	-0.512828	-0.066031	0.204069	-0.135587	-0.194681	-1.08646	0.186225	0.479928	-0.352872	-0.03129	-0.235131	0.060353	-0.323932	0.28862	-0.371091	-0.070988	-0.193063	-0.42751
-1.095002	-1.109202	-1.040435	3.209974	-1.674279	1.585719	0.765809	-0.162889	0.791255	-0.119531	1.338535	1.690691	0.49434	0.194792	1.045198	1.691443	1.99571	-0.750432	-0.541892	-0.654934	3.626453	1.974665	2.098655	3.103825	1.162509	1.04959	0.007607	0.353165	0.925745	1.406743	0.71756	0.082994	-0.676483	-0.669678	-0.866355	-1.288252	-1.651289	0.58542	-0.606041	-1.179512	-0.653719	0.454535	0.647182	-0.989811	-0.785281	-0.596751	0.381495	-0.037033	-0.228469	-0.282977
-0.126167	-0.663915	0.21584	0.083597	-0.123712	-0.259836	0.105819	0.23944	0.41151	0.675501	0.561587	0.603044	0.64897	0.435291	-0.122268	-0.499867	-0.754409	0.207571	-0.315244	0.465442	-0.694435	-0.243234	-0.09252	-0.544042	-0.274418	0.375648	0.281393	-0.198936	0.094907	0.221499	-0.263515	0.080329	-0.046663	-0.104563	0.214327	-0.776026	0.927878	-0.33347	0.72244	-0.033428	0.316271	-0.366513	-0.310203	-0.973022	-0.7184	-0.950826	-0.987458	-0.53207	-0.623973	-0.551228
-1.184741	-1.256204	-0.99114	-0.495901	-1.318526	2.000881	2.080023	0.129893	0.226672	0.704388	1.85635	0.672096	0.144098	-0.180852	0.611981	-0.648182	-0.177037	-1.097335	-1.052604	-0.408728	-0.594639	-1.145272	-0.798182	-1.635013	-1.064613	-1.010291	-1.038366	-1.685882	-2.213743	-2.137146	-1.542641	-1.965415	-1.897635	-2.075444	-0.760931	-1.064043	-1.306848	-0.157763	-0.820295	-0.511287	-0.533632	0.162942	0.061749	1.715009	1.319288	-0.644029	0.568472	0.018195	0.142272	0.26225
1.518028	0.639693	0.309208	-0.747948	1.874965	-1.032296	0.228205	-0.995847	0.006762	0.307447	0.251196	-1.291109	0.734887	-1.464438	-0.65248	-0.941611	-0.490827	-0.11899	-0.4241	-0.556139	-1.070507	-1.644886	-1.778155	-1.10616	-1.214002	-0.624522	-0.948236	-0.698657	-0.28365	-0.731739	-0.723584	0.24803	1.067334	0.301824	-0.413326	-1.198144	-0.793615	0.415598	-1.196045	-1.761674	-1.07513	-1.028748	-0.506414	-1.035031	-1.07094	-1.190914	-0.839736	-0.524715	-0.378864	0.081335
0.187147	-0.145605	-0.341534	0.029657	1.056355	0.69947	-1.00402	3.08092	-1.265041	-2.281216	2.105627	-2.389814	-0.273532	-0.352971	-1.700957	1.596331	-2.067775	-0.234584	-0.480732	-0.79569	-0.360511	-1.731631	-1.149165	-0.159931	0.320139	-0.031496	-0.259522	-0.325643	-0.0681	-0.404739	-0.398807	0.387618	0.1986	-0.913427	-0.407876	-1.004056	-1.054254	-0.375505	-1.328776	-0.706258	1.329551	2.629356	1.832118	1.169891	1.125892	0.152143	0.292944	-0.252362	-0.358575	1.169721
-0.08425	-0.295174	-0.605908	-0.13781	1.514141	0.305381	0.312506	-0.951605	0.429581	0.33757	-0.127061	-0.592517	-1.871668	1.263742	-0.743025	-0.531312	-1.460039	-0.060402	-0.313191	-0.755882	-0.31306	-0.832323	0.353891	0.043853	1.621859	0.706953	0.451634	0.344862	-0.228063	0.317797	2.728261	1.036243	0.611326	-0.337184	-0.241186	-0.999442	-0.776645	0.347781	-1.066598	0.854879	1.313043	2.025488	-0.154021	0.329876	-0.216026	-0.331835	0.288698	1.293835	-0.367257	-0.14729
-0.094608	-0.078998	-0.546115	-0.85385	-0.207022	0.500503	0.085964	1.443319	-0.671562	-1.425421	-0.021224	-1.272065	-0.174078	-0.571572	-0.823663	0.640504	-0.739385	-0.363028	-0.107735	-0.727874	-0.860173	-0.385393	-0.123289	-0.277063	0.261728	1.167371	0.708709	-0.034608	0.460431	-0.682301	0.050743	0.355334	-0.209461	-0.166266	0.033332	-0.333949	-0.782868	-1.382949	0.555439	1.422588	2.017209	2.542115	0.026372	1.718661	-0.215243	0.588707	-0.198859	-0.300285	1.629851	-0.277587
-1.466224	-1.291581	3.956945	-0.803723	-2.748428	0.806139	1.447967	1.609941	2.200275	1.551545	1.617385	1.286052	1.017943	0.874669	1.290083	0.754709	0.149941	-1.292711	-0.893757	3.261564	0.242482	-0.453917	-0.965036	-1.798456	-1.504902	-1.826848	-2.087836	-2.201058	-2.264493	-2.51748	-2.294794	-1.928308	-1.695004	-1.496953	-0.878816	-0.393767	0.912807	0.059139	0.5868	-0.921032	-0.789528	-0.711374	-0.770576	-0.726732	-0.693349	-0.794805	-0.989326	-0.794035	-0.991735	-1.059634
-0.077193	-0.005315	-0.493576	-0.439137	1.00926	0.450417	-1.619053	-0.438008	-0.654082	0.866838	-0.495496	-0.700329	-0.539392	-0.010665	0.496569	1.27438	-0.092883	-0.838558	-0.662642	-0.794483	-0.244263	-0.844985	-1.385918	-1.019277	-0.737112	-0.571611	0.010394	0.058948	0.164274	0.057336	-0.007946	-0.26442	-0.269015	-0.005265	-0.752036	-0.420264	-0.328869	-1.105797	-0.475191	-0.161747	-0.366858	-0.931393	-0.632381	-0.763065	0.18147	0.349257	0.33936	1.437324	0.77849	0.405706
-0.077072	1.524408	0.809963	0.1638	0.427993	-0.47642	-0.775336	0.414041	1.122399	-0.100885	0.665491	0.743144	0.710254	0.679951	-0.262648	0.398751	-0.040382	-0.122523	0.076167	0.899487	-0.48179	0.021163	0.255439	1.634193	0.083123	0.498668	0.214303	-0.153871	-0.224079	0.070542	-0.129628	0.070816	0.577968	0.242919	-0.102505	2.927722	1.91625	-0.272379	3.254958	0.725713	2.077796	-0.597286	0.00325	-0.843398	-1.018559	-1.15548	-0.777882	-1.079302	-0.508401	-0.874798
-0.042788	-0.240908	0.052796	0.362614	0.866728	-0.202713	0.21588	-0.998094	-1.122942	0.315414	0.532128	-0.252396	-1.237968	-0.889026	-0.714427	0.092575	0.015673	0.13467	-0.092823	0.09853	-0.244943	-0.416521	-0.823529	0.275861	-0.741465	0.172412	0.29746	-0.356658	1.85026	0.278351	2.005599	0.796177	0.629781	0.134378	0.022553	-0.371572	0.59	-0.401847	-1.44397	0.246568	-0.816221	-1.04162	0.124538	-0.185242	-0.778603	-0.080676	0.493584	-0.428558	-0.398951	-0.822461
-0.321606	0.623634	1.634177	-1.186383	1.538193	-0.700371	-0.172136	0.318933	-0.530017	0.202869	0.169861	0.173655	0.309654	0.231747	0.779024	-1.475572	-1.008102	-0.131597	0.095064	1.299646	0.694558	0.007563	-0.720606	-0.070703	-0.678597	0.499331	-0.135904	-0.198007	-0.066764	-0.018855	-0.301828	-0.11742	0.886616	0.210257	-0.068405	1.934182	2.266404	2.260663	1.773185	0.173004	-0.419778	0.181632	-0.70076	-0.306678	-0.398684	-0.578189	-0.558911	-0.241005	-0.12614	-0.046459
0.501673	0.090778	-0.434125	-0.089518	0.413421	-0.057273	1.083543	-0.477645	0.016734	0.538376	0.429951	-0.744132	-0.453378	0.317939	-0.366591	-0.227147	-0.545851	1.42295	0.997188	-0.350254	-0.953036	0.252801	0.280858	0.780502	0.545422	0.697246	0.752646	1.33578	1.035331	0.538751	0.320428	0.002789	0.298755	0.405369	1.280663	0.527216	0.055519	-0.005595	0.306191	-0.356589	-0.065974	-0.092938	0.138145	-0.064642	0.183823	0.111723	-0.56869	-0.013317	-0.476068	-0.471958
-1.280901	-1.260417	0.562188	0.839739	-1.115387	1.569966	1.370946	0.286724	1.559479	1.378112	0.907542	0.505403	0.426549	0.070535	-0.185076	-0.828671	-0.588326	-1.006528	-0.900097	2.117179	1.043301	0.067916	1.09919	0.485499	-0.848452	-0.920396	-1.677354	-1.514866	-1.573784	-1.009228	-1.468915	-1.320964	-0.864932	-1.190352	-0.825083	-0.721474	0.749249	0.120791	0.193351	0.064738	0.222815	-0.172141	-0.114058	-0.889082	-0.536231	-0.425071	-0.681166	-0.91188	-1.029146	-0.598201
-0.114476	0.108219	-0.383122	-0.856251	0.897466	0.336771	-0.905213	1.676477	-0.682122	-0.497822	-0.334572	-0.221451	-0.748879	-0.753809	0.146835	-0.789504	-0.01827	-0.459133	-0.141364	-0.710657	-0.768535	-0.192116	-0.913515	-0.208373	-0.548824	0.015105	-0.735785	0.032996	0.610249	0.665878	0.944425	0.660024	1.176903	0.95813	-0.506448	0.41446	0.018429	-0.861152	-0.079314	0.053183	-0.532773	0.280673	-0.617615	-0.721315	-0.537984	1.883803	0.047171	1.804061	0.524852	0.863877
-0.05254	0.09736	-0.412404	-0.711235	1.210463	-0.099636	-0.616205	-0.203174	-0.420681	-0.028573	-0.882363	0.31645	0.057359	0.571043	-0.186128	0.105121	-0.613007	-0.466929	-0.173061	-0.60023	-0.269824	-0.63007	-0.188182	-0.679869	-0.436999	-0.551998	-0.274991	0.062594	-0.73309	-0.470159	0.078592	-0.086182	-0.563271	-0.462188	-0.506168	0.199084	-0.223449	-0.816034	-0.275504	-0.190445	-0.43744	-0.499361	-0.063369	0.775748	0.323712	-0.406645	-0.577334	-0.324027	-0.080245	-0.388784
0.717949	0.468963	-0.175767	-0.292709	1.180402	-1.069562	-0.62198	0.187812	0.825176	0.424054	-0.022915	0.764856	0.567955	-0.350866	-0.873084	-0.037999	-0.308244	0.110066	0.164496	-0.59306	-0.558337	0.497657	-0.702633	-0.477341	-0.83191	-0.39262	-0.249108	-0.008435	-0.293241	0.944413	-0.004046	0.209953	0.459625	-0.103127	-0.575328	0.240048	-0.091732	-1.223495	-0.800864	-1.126128	-1.182031	-1.077188	-0.210641	-0.890583	-1.116688	-1.205913	-0.329449	-0.603499	0.332029	0.042182
1.086688	0.576048	0.194239	0.066794	1.047267	-0.407493	-0.048362	0.131246	-0.961753	0.982197	0.459003	-0.404742	1.541521	-1.583722	0.974738	-0.428387	-0.837156	1.175745	1.112746	0.050534	-0.32081	0.297754	0.283287	-0.013461	-0.071505	-0.595565	0.671001	0.192749	0.225915	1.346034	-0.116703	-0.351936	0.082903	0.133416	-0.075538	0.264337	-0.130058	-0.913556	-0.228988	-0.860849	-1.374261	-0.970052	-0.94238	-0.773222	-0.660501	-1.028004	-0.888522	-0.810084	-0.563761	-0.814512
-0.025373	-0.443	-0.599644	0.357813	0.908291	-0.716218	1.03093	1.247405	0.81725	0.120194	0.01639	0.209785	-0.572369	0.119642	0.244188	-0.401165	-0.921113	0.908625	0.418252	-0.321417	0.096459	-1.156297	1.307376	0.069197	-0.107026	-0.451215	-0.087905	-0.274946	-0.310017	-0.170811	-0.84648	-0.805156	0.009072	-0.213205	-0.526844	-1.233389	-1.719201	0.23905	-1.72747	-1.300523	-1.318979	-1.07516	-0.752234	-0.496056	-0.656139	-0.742785	-0.727434	-0.718942	-0.830934	-0.326994
0.145928	-0.249366	-0.491084	-0.363734	0.590238	-1.113805	1.165049	1.524079	0.97679	0.608427	0.274073	0.133892	1.202316	0.205229	-1.204889	-0.719207	0.382794	0.751434	0.351537	-0.397117	-0.096336	-1.275008	0.352635	-0.382997	-0.656994	-1.060024	-1.113466	-0.960907	-0.697504	-0.188021	-1.247006	-0.608122	-0.512595	-0.445725	0.213726	-0.855263	-1.112886	0.627175	-1.651951	-1.137818	-0.538432	0.133316	-0.454447	-0.379501	0.097965	-0.125499	0.013619	-1.093068	0.357399	0.497497
0.251537	0.167554	-0.112902	0.197124	1.949446	-0.863364	0.465949	-0.3609	-0.078199	-0.150836	-0.455802	0.008878	-0.481639	0.08321	-0.54141	-0.377991	-0.83663	0.265855	0.341032	0.158568	-0.110612	0.485809	0.18223	-0.29468	-0.114502	-0.082046	0.281438	-0.478279	0.053063	-0.260536	-0.571906	-0.324507	-0.585277	0.12426	0.090912	0.215164	-0.380413	-1.236946	-0.65983	0.003812	-0.202847	-0.497891	-0.217124	-0.570469	-0.904762	-0.834154	-1.023087	-0.894237	-0.385838	-0.706542
-0.197098	-0.241369	-0.383515	-0.004938	0.749717	0.13249	0.495991	-1.174204	-0.294452	-1.064665	-0.289269	-0.360565	-0.725997	-0.646702	-0.433942	-0.026567	0.087215	0.140943	-0.007815	-0.064733	-0.278798	0.539593	0.480103	-0.147702	0.870252	0.845582	0.507057	0.436049	0.316222	0.423053	0.533436	-0.117244	-0.176648	0.346214	-0.046728	-0.085168	-0.353792	-1.12149	0.15426	0.917225	-0.039535	-0.137146	0.584721	0.468161	0.221224	0.009658	0.016835	-0.281245	-0.192152	-0.767431
-0.904773	-0.820527	-0.600915	-0.722673	-0.128264	1.24809	0.288773	0.62753	0.489746	-0.665781	0.385688	0.194558	0.338743	0.568642	-0.003157	0.337405	0.045057	-0.426489	-0.419029	-0.190644	-0.55249	-0.188409	-0.077349	0.192276	-0.796575	-1.013696	-1.745279	-0.790621	-1.079588	-0.685818	-0.935974	0.34582	-0.427053	-0.31675	-0.640441	-0.225214	0.404098	-1.080856	-0.920497	-0.288018	-0.504175	-0.652007	-1.062888	-1.034106	-0.997994	-0.6843	-0.028773	0.540798	0.220398	-0.586495
-0.774117	-0.661612	1.2403	0.02881	-0.907363	1.072437	1.205653	-0.169905	0.101298	0.731793	0.785416	0.179948	0.974132	0.161091	1.501612	-0.173823	0.890836	-0.12234	0.069224	1.787661	0.205229	1.630289	1.334782	0.706544	2.673247	2.184067	0.851611	0.666541	0.849555	0.551165	0.358538	-0.420029	0.259559	-0.125297	0.08979	-0.029314	1.980085	-0.789692	0.840806	2.14793	0.847106	0.993692	0.737262	0.336879	0.309713	0.343203	0.954235	0.132291	-0.305341	0.61595
-0.425367	-0.677901	-0.816882	-0.444644	0.273849	0.639208	-0.651054	-0.246019	-0.157829	-0.401215	-0.317126	-0.724993	-0.311093	0.653053	0.106313	0.298791	0.988491	-0.708409	-0.978101	-0.932876	-0.727066	-1.340637	-0.891299	-0.93065	-0.634575	-0.480327	-0.723847	-0.312452	-0.256512	-0.216672	-0.579897	0.070254	-0.254147	-0.276731	-0.545396	-1.146819	-1.567333	0.53778	-0.880609	-0.03228	0.419705	0.037983	0.054794	-0.494415	0.575694	-0.120156	0.315687	-0.00527	0.527108	-0.096077
-1.243527	-1.18058	1.361285	1.106895	-0.144993	1.301531	0.42928	-0.215868	1.218122	0.362516	1.353668	1.116063	-0.73715	-0.698157	0.320244	0.850224	-0.590867	-0.9304	-0.656967	2.782126	0.642892	-0.153755	1.630953	-0.016838	-0.846133	-0.139969	0.44061	-0.36222	-0.11152	0.269417	-1.004946	-0.441898	-0.450139	-0.975105	-0.83482	-0.392465	1.147489	-0.331228	-0.788428	-0.134478	-0.995343	-1.025597	-0.014492	-0.502279	-0.222758	-0.242731	-0.036327	-0.75604	-0.607806	-0.343005
-0.598303	-0.944692	-0.452039	-0.134986	0.371083	0.324473	0.719402	0.504296	1.318524	-0.248848	0.590773	-0.257856	-1.437325	0.469422	-0.051506	-0.261214	-0.520214	0.064876	-0.367408	0.416532	-0.60606	-0.397305	0.508033	0.709638	0.156741	0.266067	0.116557	-0.409979	-0.52505	-0.01042	-0.530458	-0.405286	-0.289188	-0.392766	0.071999	-0.861859	-0.167473	-0.248839	-0.37233	-0.324817	-0.059785	0.448196	-0.146421	-0.451117	0.403443	-0.104713	0.341882	-0.052869	-0.551981	-0.53988
-0.221115	-0.627913	-0.68737	-0.454669	0.474901	0.069456	0.753969	0.22093	0.784397	0.154481	0.592567	-0.346318	0.608259	-0.581328	0.212923	-0.310014	-0.193559	0.433521	-0.206328	-0.413683	0.051455	-0.246328	0.234366	-1.004812	-0.341322	-0.790692	-0.290032	0.05183	0.078047	0.106118	-0.276496	-0.215519	0.10802	-0.058499	0.030046	-0.548363	-0.729393	0.105938	-0.594253	-0.486087	-0.837134	-0.278345	-0.73902	-0.234128	-0.362079	-0.389995	-0.245615	-0.362898	-0.708151	-0.118577
-0.289865	-0.018084	-0.483437	-1.105615	-0.58595	0.102662	-0.389672	0.144979	0.029093	-0.345936	-1.276817	-0.681919	0.856149	-0.766168	-0.531696	0.740718	0.067397	-0.724487	-0.364087	-0.72146	-0.7064	-0.292988	-1.025094	-0.843003	-0.813166	-0.416701	-0.245734	-0.043258	-0.381803	-0.09916	-0.338579	-0.49495	-0.263711	-0.601605	-0.592999	0.360786	-0.057235	-0.901786	0.796205	-0.467129	-0.858352	-0.181002	0.224942	-0.14044	-0.364846	-1.128346	-0.068853	-0.856097	-0.706541	-0.603337
-0.596638	-0.283097	-0.619179	-0.721119	-0.339718	0.945015	-0.140936	-0.209999	-0.294753	0.100979	0.26551	-0.136042	0.717284	-0.471722	-0.390905	0.080008	0.738683	-0.751467	-0.281193	-0.735317	-0.186615	1.306897	0.601611	0.751624	0.597258	0.830382	-0.122827	0.272382	0.317883	-0.166868	-0.006361	-0.261843	0.136643	-0.096907	-0.555213	0.304196	0.004593	-0.809588	0.480619	0.352062	0.736466	-0.169843	0.189999	-0.756987	0.11239	-0.073614	0.137691	-0.495885	-0.098407	0.255382
-0.342382	-0.140043	0.108868	-0.316431	0.937211	-0.394483	0.199727	0.206463	0.574196	0.202469	0.355354	0.885021	0.821223	-0.092974	0.202583	0.112332	-0.432658	0.459466	0.499517	0.770405	0.435957	-0.252198	-0.398791	-0.8051	-0.725186	-1.111591	-0.917263	-1.138101	-0.74539	-1.360729	-0.961048	-1.12491	-0.842971	-0.665568	-0.155557	0.823953	0.811618	0.055216	0.311879	-0.38503	-0.123938	-0.750662	-0.628312	-0.076956	-0.655323	-0.485509	-0.391875	-0.904989	-0.764083	-0.187666
0.067395	-0.079985	-0.07605	0.739203	0.793244	-0.440559	0.473287	-1.255693	-0.460315	0.424118	-0.698725	0.236403	-0.130502	0.431464	1.723374	-1.490708	0.444902	0.614464	0.552949	0.614722	0.758732	0.28588	0.562859	0.377659	1.087693	0.34867	0.396008	0.06278	-0.040084	0.066549	0.139315	1.309023	1.25779	1.080948	-0.132717	0.228865	-0.245592	-0.573911	-0.344994	-0.020181	-0.040443	0.799994	-0.211099	-0.30921	-0.616452	-0.234797	-0.643569	-0.572489	0.146848	-0.624613
-1.157938	-1.39758	2.556282	1.832961	-0.618123	-0.143016	0.620788	1.527429	0.590012	0.807667	0.581637	0.523862	1.17828	0.485966	-0.209824	0.435641	-0.393811	-0.634838	-0.978222	2.769675	1.036231	2.143857	0.441172	0.363472	-0.352486	-0.473471	-0.284695	-0.601003	-0.654698	-0.30036	-0.499427	-0.439222	0.007297	-0.501882	-0.814785	-1.299547	1.909008	-0.090226	-0.500749	-0.379669	-0.36855	-1.130477	-1.01531	-0.40363	-0.399604	-1.397033	-0.876692	-0.940656	-1.124034	-1.048944
-0.27448	-0.366816	-0.385444	-0.1813	0.634313	1.075827	-1.358898	1.378609	-0.165586	-0.70117	0.421104	-0.170888	-1.188476	0.720529	-0.086785	-0.103866	-0.279255	-0.539768	-0.410093	-0.348081	-0.270368	-0.54527	0.19633	0.776392	0.392054	0.638269	0.32656	-0.017573	0.613919	0.341847	0.11668	-0.345319	-0.051004	0.597733	-0.194705	-0.487102	-0.602386	-0.759426	-0.377523	1.982481	0.49034	0.618928	1.006279	-0.180579	-0.254007	-0.546716	-0.012781	-0.015376	-0.149313	0.086372
-0.853952	-0.930113	-0.58749	-0.160685	0.933869	0.93741	0.530224	-0.766837	1.414779	0.244338	-0.121925	-0.442842	-0.041952	0.558509	-0.250765	0.394722	0.315604	-0.659991	-0.640303	0.043259	-0.585393	-0.388035	0.530371	0.361032	-0.043445	0.269544	-0.19584	0.146871	0.260574	0.073828	0.918632	-0.296429	0.158475	-0.636154	-0.686281	-0.756181	-0.661759	-0.731963	0.024803	-0.472688	-0.118638	0.194955	-0.54145	-0.585724	-0.453136	-0.065649	0.111535	0.551215	-0.696955	-0.899706
0.283307	0.425656	-0.529669	0.56397	-1.920831	-0.317836	-4.291933	0.51932	0.082747	1.602877	0.425305	-0.01717	-0.761586	-0.649733	1.292642	1.096509	-0.424163	-0.838132	-0.747529	-0.998793	0.238675	-0.751371	1.033667	-0.886204	-1.160629	-1.155921	-2.410072	-0.400782	-0.291508	-1.330642	-1.709997	-2.097649	0.110632	-0.146481	-0.244392	-0.840231	-1.633624	2.084675	0.380255	4.585421	1.902788	-1.265936	-0.756907	-1.37771	-1.131204	-1.416485	-1.086308	-1.143372	-0.707894	-0.002817
-1.272269	-1.330315	0.789096	2.025845	-2.717223	1.308167	1.428428	1.394203	1.074065	0.992983	0.777767	0.757679	0.498383	0.493851	0.379277	0.524418	0.472989	-1.129552	-1.27249	1.934946	2.050104	-0.022769	0.470692	0.277777	-0.206213	0.056911	-0.590142	-0.705821	-0.897987	-0.386008	-0.772675	-0.757852	-1.097021	-0.834813	-0.815706	-1.270474	1.076241	2.193967	-1.187206	0.707165	0.24638	0.700029	1.004624	1.827958	0.932612	1.219049	1.164985	0.030153	-0.423895	-0.584849
-0.539638	-0.666548	-0.46851	0.18724	-0.116697	0.616053	0.085472	1.44078	-1.09115	-0.168219	0.596084	-1.18558	2.214806	-0.329433	0.789391	-0.574868	-0.226346	0.14612	-0.270023	-0.422312	-0.367989	0.569097	1.61729	1.998175	3.069431	3.240336	2.087107	3.034977	0.78919	0.954551	0.501697	0.53051	1.10667	1.904701	-0.315235	-1.086266	0.490031	-0.152438	-0.008639	-0.30603	-0.074089	1.000114	0.832352	0.228171	0.008241	-0.489442	-0.431056	-0.36682	-0.79006	-0.052448
-0.777448	-0.859919	-0.769003	-0.928406	-0.876564	1.029872	0.908929	0.149944	-2.234256	-0.010297	0.42848	-1.191841	1.000298	-0.768168	2.593527	-1.72222	2.327594	-0.959268	-1.2001	-0.832044	-0.969487	-1.330984	-1.380702	-1.488779	-0.934404	-0.924328	-2.007263	-1.38125	-1.168751	-2.198281	-1.433614	-1.525552	-0.99798	-1.937651	-0.717255	-1.287148	-0.132143	0.391497	-0.536823	0.319212	0.899017	4.465896	2.358132	-0.021413	0.940152	0.290659	-0.602883	-0.190879	1.384273	0.639742
-0.754854	-0.819507	-0.776547	0.370804	-0.722645	1.292426	0.485298	0.532002	-1.49486	-1.035116	1.932113	3.580434	3.583757	0.81629	-2.940003	-1.861226	0.560417	-1.228154	-1.229503	-0.877469	0.559003	-1.419377	-0.79447	-0.997027	-0.185939	-0.826914	-0.922352	-0.474226	-0.946643	-0.49999	-0.20441	0.322179	-0.368242	-0.87442	-0.557938	-1.162701	0.116359	0.229802	-0.263293	0.180766	0.272177	0.953863	1.896024	0.169035	1.635098	2.962658	2.477085	0.947523	3.388932	1.026158
0.381436	-0.045266	-0.056813	-1.054076	-0.56565	-0.591385	-0.051088	-0.497396	-0.970929	0.852923	1.357724	-0.44617	1.438574	-1.273399	-0.296371	-1.5843	-0.985981	0.193685	-0.210554	-0.227408	-0.440593	0.563588	-0.022535	0.138956	0.723847	0.831934	0.523237	1.253291	2.088843	0.389752	1.445302	1.732623	2.13386	2.030941	-0.131435	-0.996243	-0.151321	-0.124695	2.004014	0.589061	1.061959	0.839279	0.362358	0.150421	1.015915	1.932424	0.385043	1.208366	1.268744	1.571777
-0.304524	-0.44606	2.254877	0.812346	0.098356	-0.392276	-0.97694	0.257988	1.918359	0.424876	0.18143	1.039418	0.436006	-0.322229	0.348148	1.040414	0.407221	0.764833	0.830613	2.445983	0.301218	0.418139	1.100977	4.175913	0.649689	0.251593	0.148082	-0.289322	0.721435	-0.855824	-0.137057	0.058979	-0.391026	-0.236786	0.110787	-0.318464	1.557109	0.177678	-0.805512	-0.415055	1.525521	-0.07173	-0.462857	0.642983	-1.048536	-0.797473	-1.364245	-0.273616	-0.914958	-0.758456
-1.040577	0.373463	0.011617	-0.133715	0.543931	1.098796	-0.533694	0.33575	-0.150542	-0.350812	-0.033386	-0.179721	0.078164	-0.094504	-0.28944	0.052639	-0.527825	-0.925832	-0.380811	-0.240667	0.491022	2.475343	0.840102	-0.322343	-1.234759	-1.413548	-1.39066	-1.79415	-1.92891	-1.996412	-2.114356	-1.843125	-1.727038	-1.791438	-0.743381	2.074256	1.928032	2.983388	2.458771	1.77266	-0.768707	-0.292821	-1.332547	-1.162753	-1.388034	-1.355645	-1.461471	-1.242508	-1.3112	-1.208304
-0.103512	-0.095649	-0.314129	-0.868112	-1.048702	0.858008	0.985099	-0.11648	-0.682945	-0.059941	1.316304	-1.382276	-0.932844	-0.040392	0.04808	0.808582	0.154036	1.044743	1.136714	0.067163	-0.906401	0.808456	2.000676	0.22675	2.950436	1.228345	1.551528	1.568711	1.770158	1.010137	0.623975	-0.133519	0.212586	0.518044	0.361343	-0.178107	0.212916	-1.485234	-0.180967	1.169723	0.1611	1.717741	1.290425	0.208573	0.890472	0.363122	-0.198772	0.145273	-0.399665	-0.561031
-0.198188	-0.457019	0.72274	1.327454	0.963281	-0.737004	0.899463	-0.223069	0.537209	0.289435	0.594047	-0.431136	-0.223464	-0.626346	-0.227737	0.679066	0.650606	0.405445	0.144089	1.768607	0.386059	-0.117389	-0.088662	-0.42256	-0.55396	-0.740051	-0.186306	0.08728	-0.093108	0.277718	-0.630291	-0.369444	-0.037366	-0.076972	-0.368889	0.105805	0.459194	-0.889455	-0.387308	-1.045334	-1.052665	-0.868937	-0.140631	-0.578789	-0.779775	-0.720602	-1.096074	-0.991333	-0.797351	-0.685529
-0.720419	-1.045162	-0.482524	-0.021882	0.110572	0.661368	-0.009878	-0.136123	0.111711	-1.192722	0.096285	1.182529	0.82206	1.4184	-0.170776	-0.512504	-1.135978	-0.746838	-1.00847	0.075088	-0.619928	-1.497517	-0.516184	-0.297203	-0.251328	0.336939	0.68726	-0.030694	0.601283	0.928822	1.170155	0.709299	0.518019	0.729494	-0.453756	-1.141922	-0.678251	0.328445	-1.142528	-0.526949	1.331549	-0.581112	0.126021	-0.079995	-0.425401	0.381449	0.217506	0.885409	-0.570787	0.027072
-0.721357	-0.452247	-0.609996	-0.70008	-0.671622	0.763797	0.594728	1.324323	0.394619	-0.055245	0.270803	0.747378	-0.015966	-0.608744	-0.201814	-0.312058	-0.567317	-0.537941	-0.258552	-0.506022	-0.331279	-0.368363	-0.629239	-0.715432	-0.457916	0.138261	0.605446	-0.599772	0.031702	-0.799338	-0.502956	-0.527433	-0.460609	-0.871997	-0.480443	0.536048	0.385352	-0.821639	1.49608	0.91232	2.419205	0.17664	-0.134134	-0.15073	-0.781159	-0.145784	-0.495839	-0.549953	-0.571023	-0.537635
-0.435665	-0.087554	-0.457706	0.950866	-0.145302	0.820092	-0.947053	-0.410668	0.345842	-1.355036	-0.157873	-0.933502	0.191692	-0.016806	-0.7156	0.117379	0.341441	-0.329105	-0.225466	-0.389747	1.554112	1.392374	0.711949	0.977303	1.355794	3.657014	1.942231	1.263567	-0.188084	1.573645	3.174889	1.139913	0.973099	3.241945	-0.495349	0.46604	0.006029	0.056057	0.966191	1.385922	1.106097	0.394375	1.615582	2.111398	0.745998	0.099331	0.945494	2.660039	2.799616	1.118871
0.412146	0.827601	-0.180257	1.430956	0.416194	-0.759126	-0.757453	0.677931	1.14814	0.808024	-0.378565	0.339571	-1.709157	-1.514636	-2.015984	-2.107354	-1.03691	0.051112	0.466069	-0.557462	1.336708	1.130272	2.785483	1.15599	2.21888	2.649125	3.712199	3.91181	3.065407	3.787686	4.589026	2.148449	3.881717	3.162331	0.083179	0.393795	-0.04079	-0.155521	0.5459	2.516519	-0.118509	0.513686	1.076875	2.026427	1.246939	0.460946	1.599773	1.050886	0.406301	2.022309
-0.101635	-0.007685	-0.357305	-1.935183	0.287564	-0.007421	0.910973	-0.937664	-0.368934	2.042676	-1.133108	-1.966294	-1.371072	-0.849952	2.414535	-1.038694	-0.198867	-0.69093	-0.436356	-0.581775	-0.918637	-0.71195	-1.428859	-1.762045	-1.484594	-1.973641	-1.85529	-2.066397	-2.095648	-2.371878	-1.834961	-1.562714	-1.702212	-1.693114	-0.506448	0.250239	-0.13591	-0.65602	-0.056847	-0.659765	-0.292645	0.516371	-0.509508	0.306591	-0.571992	-0.372621	-0.710721	-0.193265	0.757949	0.122452
-0.00599	0.089461	-0.244991	0.306556	0.49653	-0.410856	-0.289525	-0.925441	-0.653825	-0.351756	-0.482854	0.255835	-0.703959	-0.01122	0.137833	0.334234	0.510279	-0.407853	-0.11655	-0.390178	0.532898	0.167275	-0.228935	-0.1303	0.705913	0.29131	0.697968	-0.228395	-0.371249	-0.361422	-0.425398	-0.320202	0.03853	-0.821523	-0.278451	0.122338	-0.086976	-0.033899	-0.30256	-0.037215	-0.149156	0.168756	-0.756627	0.352522	-0.913317	-0.845239	-0.685884	-0.567185	-0.535822	-0.220356
-0.422551	-0.486768	-0.728908	-0.658708	0.64196	0.583697	-1.016954	1.53185	-0.890139	0.522408	-2.74393	-0.310205	-1.462196	-0.397653	0.205916	-2.271649	4.749992	-0.63094	-0.707078	-0.783303	-0.664252	-0.642201	-0.879935	-0.529625	0.046183	0.236755	-0.041407	-0.727047	-0.642025	-0.37038	-0.343209	-1.213484	-0.655835	-0.446687	-0.736448	-1.058608	-1.553497	0.459034	-0.449267	-0.546822	-0.771196	1.327329	1.158616	0.81734	0.632388	-0.103171	-0.37621	0.347894	0.131987	-0.212768
-0.656241	-0.710613	-0.714151	-0.172969	-0.049478	0.509004	1.122257	0.800379	-0.335925	0.751251	0.498432	-0.035178	0.744478	0.092063	-1.45346	-0.297636	0.332489	-0.143717	-0.260605	-0.483556	0.27824	0.066812	2.139788	1.206416	1.59672	-0.574962	-1.094872	-0.174018	0.387045	0.44636	-1.258099	-0.986136	-0.523227	-0.843869	-0.552448	-0.474391	-0.263937	-0.163367	-0.609803	-0.078012	-0.365598	0.180016	-0.625705	-0.342576	0.363279	-0.383715	-0.370725	-0.515446	-0.434164	-0.319614
0.550253	0.358193	-0.242226	-0.872065	1.053131	-0.543541	-1.537191	-0.406605	-1.815891	0.586236	-1.031729	-0.76278	-1.839487	-0.890182	1.85701	-1.664346	2.838631	-0.366743	-0.723258	-0.689871	-0.732097	-0.755067	-0.987146	-0.454746	1.377175	0.893354	-0.006723	0.315299	-0.038916	0.572173	0.72246	-0.367209	-0.430733	-0.687689	-0.502201	-1.176657	-0.898309	0.134802	-0.497642	-0.780051	-0.146069	1.075531	1.836715	0.165885	0.503826	2.296936	2.222258	1.24912	0.028609	0.389475
1.210983	0.691228	0.399913	0.615932	-0.698818	-1.050316	1.560167	-0.151385	1.3022	0.486504	1.503399	0.023082	1.103308	-0.098555	-0.102157	-0.054231	0.262792	1.821498	1.851192	0.775066	-0.153984	0.331698	0.838913	0.925783	0.59984	0.297875	0.057964	0.535689	0.216215	-0.133872	-0.059285	-0.391334	-0.306969	0.310055	1.86468	0.591053	0.098076	-0.064164	0.002497	0.102824	2.863924	0.544173	0.71003	-0.043386	0.341898	0.175936	-0.164665	-0.097611	-0.200756	-0.691871
-0.376454	-0.686589	0.157421	0.49365	0.243689	-0.475467	0.965321	-0.505365	0.736465	0.288885	0.778808	0.921623	0.933934	0.25503	0.153413	-0.158145	-0.467312	0.485228	0.083835	1.689443	-0.586073	-0.264976	0.290602	0.738086	0.672094	0.046187	-0.357595	-0.514159	-0.574223	0.215876	-0.219178	-0.32007	-0.152808	-0.289233	-0.343564	0.100738	-0.157559	0.063903	-0.361489	-1.013728	-1.004669	-0.792516	-0.863001	-0.736412	-1.126283	-1.134187	-0.654867	-0.840173	-0.722526	-0.793973
1.740422	0.917212	1.422495	0.295401	-0.046348	-2.815947	0.256713	-0.013346	0.457072	0.545647	0.364422	0.7134	1.641659	1.243055	0.908436	0.225071	0.323277	1.240728	0.92987	0.980332	-0.453238	0.012217	-0.47112	-0.393813	-0.683373	-0.554867	0.256841	-0.39918	-0.661473	0.156908	0.113107	0.171029	-0.243202	-0.34915	1.320092	0.07274	0.495111	0.174876	0.423197	1.687851	-0.997258	-1.442693	-1.33214	-0.4934	-1.255019	-1.267088	-1.115417	-0.924972	-0.924115	-1.027927
-0.572348	-0.94456	-0.800197	-0.716319	0.110428	0.043236	1.104337	0.785388	0.028326	-0.107078	-1.23384	-1.106015	-0.761291	0.830622	0.615861	0.009962	-0.185952	-0.420521	-0.879569	-0.645549	-1.19029	-1.361046	-0.667782	-0.921646	-0.445533	-0.132641	-0.467426	-0.171115	-0.585957	-0.97465	-0.361157	-0.053511	-0.244014	-0.292456	-0.360835	-1.185886	-0.556679	0.354226	-0.811748	-0.657606	-0.382649	-0.591805	-0.598556	-0.595868	-0.484422	-0.435596	-0.452922	-0.317467	-0.883817	-0.668979
0.742784	-0.083342	0.03856	-0.261221	0.588851	-0.490142	-0.255693	-1.509049	0.301206	0.912653	0.806195	-0.211528	0.10089	1.78547	0.894638	0.332358	0.288745	0.711786	-0.034923	0.411189	-0.738487	-0.581153	-0.660418	0.447329	-0.202087	-0.612373	-0.193775	-0.230555	-0.893679	0.414058	0.309088	-0.12733	1.31088	0.216214	-0.12847	-1.171307	-0.369588	0.606718	-0.658866	-1.036145	0.26701	-0.566684	-0.312624	0.870689	0.359534	-0.781361	0.103881	-0.381572	-0.341828	0.155551
1.673156	1.330972	0.060682	-2.660826	1.529313	-1.490661	-0.902972	-0.414902	0.456429	-0.647303	0.273259	1.798997	-1.632168	1.284348	-1.783898	-0.417241	-0.775092	-0.501521	-0.967053	-0.87729	-1.572617	-2.008152	-2.195094	-2.287647	-2.390974	-2.158235	-2.316151	-2.486253	-2.727725	-2.59972	-2.589081	-2.320537	-1.432063	-1.740465	-0.211815	-0.940927	-1.377988	1.080875	-1.245825	-0.930078	-0.757919	-0.593385	-0.599228	1.718892	0.21757	0.140977	1.168297	0.283512	0.250325	1.418351
1.553948	1.474124	7.35E-4	-1.559724	1.368737	-1.757946	-1.562872	-0.634095	0.059699	-1.851418	-0.8318	1.283961	-2.386466	-0.081681	-2.991816	-0.14786	-0.419319	-0.278251	-0.547809	-0.72083	-0.969487	-1.621189	-1.422356	-0.600677	-1.797608	-1.332942	0.56635	-1.343732	1.478081	-0.117197	0.503574	0.362271	2.713017	1.455659	-0.267512	-1.038084	-1.378343	1.020064	-1.044056	-1.163109	-0.285086	-1.34785	-0.946	0.846968	-0.854647	1.056261	0.205942	-0.206746	0.050338	0.5163
0.214345	-0.022559	1.13227	0.108449	0.980897	-1.155733	0.643886	-0.2097	0.919384	0.194699	-0.308717	0.002418	-0.335973	-0.53606	0.16679	-0.522212	0.912051	1.074585	1.024598	2.085916	-0.041407	0.720624	-0.54389	0.133323	1.097432	1.370252	0.243956	0.872672	-0.507792	-0.216623	-0.171503	-0.148703	1.505433	2.403429	-0.247637	0.247634	0.441004	-1.022006	-0.089212	-1.065423	-0.563295	0.163815	0.117938	-0.325002	-0.716134	-0.716443	-0.158578	-0.553529	0.209865	0.678783
-0.247101	-0.193421	2.337508	0.142902	0.121459	-1.147138	0.465203	0.181636	2.047672	1.195406	0.261294	-0.139977	0.584373	0.45691	0.062143	0.467703	0.526171	0.924703	0.767461	2.565239	0.49578	0.819995	0.104305	0.698445	-0.420989	-0.156731	-0.683814	-1.076919	-0.665709	-0.625912	-0.394087	-0.930497	-0.464009	-0.17993	0.224825	0.607614	1.573832	-0.555696	0.374893	0.30705	2.191551	0.077002	-0.052479	0.018636	0.106313	0.541994	0.235248	-0.728656	-0.666717	0.945965
0.412843	0.82046	0.011028	-0.570456	0.561513	-0.992088	-0.567054	0.057496	0.426471	0.242403	0.910025	0.875527	0.839001	1.272483	-0.495388	-0.205975	-0.163693	-0.020815	0.332519	-0.560653	0.061924	0.771834	0.421819	-0.544545	0.528866	-0.115498	-0.30699	0.222789	-0.343088	-0.160733	0.240565	-0.939548	-0.995926	-0.656351	0.193571	0.771892	0.42618	0.175436	0.904019	0.664849	-0.777	0.35166	-0.441119	-0.668325	-0.088541	-0.232641	-0.668625	-0.219911	-0.762939	-0.885281
-1.23635	-1.054672	-0.190242	1.416271	-1.635374	1.106069	0.858114	0.472818	0.531768	0.916175	1.101196	1.150132	0.938939	0.223915	-0.014317	0.956759	1.398937	-0.988014	-0.707319	0.821866	1.281644	-0.813405	-0.308173	-1.33489	-0.248282	-0.820331	-1.519886	-1.695659	-0.986393	-1.04579	-1.14851	-1.080293	-0.97248	-1.160862	-0.613995	-0.058614	0.942826	1.458351	0.35511	0.054073	-0.473764	0.28114	0.130362	-0.483324	-0.91033	-0.462589	-0.350966	-0.748468	-0.680287	-0.404597
-1.324362	-1.403503	0.962961	1.075831	-2.226785	0.783383	2.258354	0.959308	1.650952	1.023211	0.929242	0.529059	0.755411	1.256302	0.964712	0.671447	0.430577	-0.966211	-1.031352	2.644299	0.577222	1.752993	0.173116	0.159839	0.141846	-0.613127	-0.747068	-1.160697	-1.420417	-0.939488	-1.374004	-0.922183	-0.751788	-0.833377	-0.895726	-1.208817	0.675732	0.277722	-0.75408	-0.904666	-0.644301	-0.6241	-0.611953	-0.819917	-1.172677	-1.271161	-0.878001	-0.855682	-0.710175	-1.188919
0.280006	1.513614	0.336535	-1.569891	1.196178	-0.42207	-1.868465	-0.672428	-1.027594	-0.412304	-0.612361	-0.249619	-0.246791	0.564523	-0.276439	-1.06477	-0.362895	-0.717361	-0.370608	-0.873931	-0.593279	0.492825	-0.897101	-1.334733	-1.380645	-0.945612	-1.460999	-1.567083	-1.502925	-1.685307	-0.994056	-0.963255	-0.568958	-0.544911	-0.231449	1.724411	1.938486	2.098127	1.83752	0.12286	0.45066	-0.964831	-0.505942	-1.08759	-1.137895	-1.274846	-0.852544	-0.47204	-0.67693	-0.747668
-0.795408	-0.50862	-0.827806	-0.554641	-3.326892	1.890816	1.830018	-0.31305	0.655032	0.290651	1.141831	1.811494	1.980342	1.334772	0.571487	0.171334	-0.58397	-0.504384	-0.317659	-0.611998	0.108287	1.841849	0.597832	0.181235	-0.083659	-0.504135	-0.453085	-1.200154	-1.818362	-1.701069	-1.272698	-0.968474	-1.291667	-1.189927	-0.128791	0.266205	-0.148711	-0.825282	-0.35133	1.530937	1.279195	-0.19151	-0.35317	-0.887348	-0.519594	-0.469465	-0.417285	-0.862386	-0.994548	-0.571401
1.981594	1.989539	0.147888	-0.377996	0.389043	-2.9362	-2.268517	-1.173457	-1.95944	-0.277336	-0.645148	-2.295307	0.588396	0.750838	1.362267	1.512287	1.041118	0.119323	0.091804	-0.808739	-1.101235	-1.237448	-0.602076	0.252093	-0.342159	0.002301	0.714802	0.299043	0.311733	0.337319	0.712154	0.841863	0.008202	1.024604	0.288496	-0.012725	-0.807744	-0.160565	-0.238551	0.055511	-0.235747	-0.349317	0.382972	-0.284147	0.433399	2.463616	1.104636	0.88171	3.669515	1.624928
-0.3379	-0.319231	-0.655084	0.661541	-0.660433	0.432831	-0.544158	0.968083	-0.376019	-0.45962	-1.506645	-0.839322	-1.657303	-1.078479	-1.859424	-0.87943	-2.927071	-0.278312	-0.315908	-0.521884	0.123515	0.604223	-0.648701	-0.514809	-0.363111	0.228674	0.056136	-0.289182	-0.368842	0.080291	0.098373	0.345435	-0.119357	0.598957	1.139377	0.596998	-0.106324	0.473326	-0.307306	0.327148	-0.829438	-0.271016	0.11862	-0.233134	0.867749	0.942289	0.608334	0.208031	1.145992	0.110543
2.567911	2.592688	0.414976	-0.516516	-0.384167	-3.099639	-2.350113	-3.201845	-2.753702	-0.89078	-0.699503	-0.277563	-0.441199	0.910267	1.016908	1.785067	0.97623	1.191701	1.105078	-0.556926	-0.649296	0.23555	-0.605983	2.362706	-0.343648	0.103066	-0.039275	0.130952	1.118742	0.386223	1.860237	0.9492	-0.290905	0.181828	1.216432	0.639235	-0.63154	-0.402407	-0.055348	-0.302302	0.282212	-0.49233	0.006282	-0.700105	-0.642965	-0.682139	-0.558322	0.273852	-0.183852	-0.808118
0.092472	-0.172721	-0.607239	-0.762492	-0.280029	0.235851	-0.183011	-0.731309	-1.352466	-1.571009	-0.002857	-2.426712	0.130719	-1.386204	-1.100217	1.926103	0.775665	-0.572717	-0.974962	-0.871726	-1.261943	-1.514946	-1.457374	-0.755737	-0.498767	1.988014	-0.203106	-0.26604	0.24381	-0.647309	0.082706	-0.874307	-0.435898	-0.469932	-0.19154	-1.065515	-1.179733	0.157782	-0.911204	0.203441	0.718633	2.657043	4.506916	2.221061	-0.292568	1.998775	0.613016	0.849742	0.331209	0.056836
-0.143551	-0.383534	-0.681029	-0.66012	0.319265	0.218254	-0.177202	-0.82901	-0.868178	-1.705711	-0.631083	-1.299188	-1.194969	-0.266565	-0.592584	0.304471	0.800052	-0.504567	-1.025194	-0.937569	-1.201983	-1.480381	-1.571628	-1.224271	-0.939243	0.236656	-0.982209	-0.461465	-1.28131	-1.582547	-1.545586	-0.937357	-1.145155	-0.822672	-0.050454	-1.040773	-1.021209	0.176838	-0.959767	-0.181705	0.680433	2.058398	3.542558	1.233427	1.217111	0.452728	0.073493	-0.64821	0.226927	0.369824
-0.408467	-0.304389	-0.738074	-0.950998	-1.766061	0.162409	0.786345	1.987775	-1.741901	-3.01314	-1.420605	-1.199406	2.360013	0.006779	-0.637226	0.661954	0.113529	-0.519122	-0.388781	-0.713901	-0.549771	0.413931	0.35211	-0.357497	-0.068183	0.885644	-0.965736	-0.329858	2.397191	3.972882	1.368485	1.527044	2.025534	-0.506891	-0.630985	-0.62426	-0.805335	-1.182581	-0.558365	-0.120553	-0.218491	3.120527	5.708049	1.643115	0.537258	4.82791	5.162005	2.053109	0.603333	2.940711
-0.480761	-0.71545	-0.629677	-0.715048	-0.818194	0.509118	-0.527384	-0.197557	0.074414	-0.606338	-0.425181	-0.483067	-0.262952	-0.139868	0.629014	0.151532	-0.608893	-0.800616	-0.615368	-0.471641	-1.088726	-0.773026	-1.001025	-0.832014	0.042853	-0.28155	-0.172472	-0.79371	-0.369721	-0.123173	-0.078087	-0.038074	-0.079592	-0.360004	-0.383033	-0.557252	-0.563242	-1.285427	-0.58008	1.196392	-0.121919	-0.140276	-0.555068	-0.384287	-0.215637	0.223354	0.040133	0.709859	0.722239	-0.024283
-0.378817	-0.174531	0.421428	0.143749	0.774368	-0.21536	0.212607	0.160505	0.444018	-0.297324	-0.388389	-0.064088	0.186395	-0.646186	-1.29714	0.025383	-0.602197	0.668545	0.666333	1.317786	0.297411	1.198382	1.918833	1.935918	1.883592	1.014022	1.53906	1.166552	1.538999	1.389619	0.611208	-0.013871	0.933821	0.057474	-0.214059	0.529084	0.715649	-0.934013	0.155189	-0.0069	-0.100945	1.253551	-0.253366	-0.241531	-0.163674	0.472497	-0.074871	-0.155894	0.393212	0.083325
-0.121169	-0.175387	0.191977	-0.293274	1.467923	-0.508656	-0.203977	-0.74685	0.183752	-0.154332	0.489855	-0.353571	-0.607784	-0.147422	-0.183615	0.828551	-0.425291	0.05641	0.13135	0.824889	-0.331823	0.244941	-0.346134	0.42565	1.678782	0.704855	1.019651	0.69845	0.421632	0.133515	0.454315	-0.103194	-0.187605	0.189947	-0.262183	0.243869	0.311572	-1.202197	-0.185964	-0.243579	-0.42147	0.665349	0.197393	-0.249165	-0.531525	-0.161792	-0.590468	-0.287207	-0.55346	-0.024619
0.343668	0.117401	-0.302437	-0.058453	0.830221	-0.43115	0.117897	-0.349685	-1.370121	0.046661	-0.357834	-1.168497	-0.420813	0.318119	2.772348	0.886389	-0.17751	0.016641	-0.072597	-0.496059	-0.354257	-0.720152	-0.67873	-0.490177	0.05923	-0.047259	-0.551801	-0.645696	0.443378	-0.439999	-0.218032	0.355576	0.225586	0.289983	-0.447465	-0.486564	-0.988813	-0.915517	-0.7498	-0.866001	-0.929845	1.301845	0.43716	0.218696	-0.259098	1.45189	-0.620307	-0.733283	0.680047	0.239186
0.398699	0.350427	-0.273257	0.160129	1.519915	-0.61208	-0.31012	-0.87221	-1.167875	-0.18822	-1.110186	-0.954192	-0.355197	0.924059	2.231842	1.484186	-0.293799	-0.155776	-0.001656	-0.51843	3.33E-4	-0.461085	-0.656162	-0.619869	0.395819	0.561422	-0.270568	-0.141307	0.711242	-0.130306	0.443953	0.444216	0.83521	-0.03393	-0.201317	-0.219127	-0.665187	-1.009116	-0.701675	-0.220674	-0.748793	1.048183	0.514908	-0.135948	-0.542665	1.233692	-0.758931	-0.065505	-0.197016	0.625998
0.455789	0.550281	-0.295396	-0.354415	0.754099	-0.816948	-1.228675	-0.879359	-0.59266	-1.695948	-0.951339	-0.224787	-0.687004	1.338263	1.383455	1.650331	-0.518071	-0.449754	-0.25016	-0.74403	-0.823192	-1.016922	-0.859196	-0.643977	-0.882624	-0.15605	0.039753	0.519885	-0.31802	-0.186658	-0.213154	-0.404977	-0.123489	0.190297	-0.482967	-0.203189	-0.68523	-1.311769	-0.298475	-0.704915	-1.115234	-1.050635	-0.607049	-0.98866	-0.750991	-0.915374	-0.850781	-0.751128	-0.840288	-0.758245
1.951247	1.516971	0.108697	-2.477827	1.599726	-1.391188	-1.599448	0.177536	0.665269	0.050977	-1.583918	0.887782	-3.184402	1.702618	-1.305532	-2.646896	0.110944	-0.367291	-0.799814	-0.848064	-0.705992	-1.704097	-2.232057	-1.512468	-2.596358	-2.975228	0.793288	-2.802427	-1.571077	-1.65219	2.031616	-0.411077	-0.155837	-0.667479	-0.581619	-1.252073	-1.601521	0.53834	-1.344571	-1.856495	-0.818439	-1.527434	-1.185637	0.337941	-1.11187	-0.898475	-0.966146	0.739887	-0.442409	-0.022602
-0.847501	-0.702715	-0.691296	2.652928	0.648735	0.262795	0.648756	1.8147	0.952259	-0.518063	-0.24399	-0.362209	0.907851	0.190415	-0.056905	0.678532	0.13006	-0.622353	-0.446137	-0.23714	3.049972	-0.166065	0.482068	0.71702	0.476068	0.525537	0.337865	-0.04608	-0.025642	-0.698318	-0.529322	-0.877863	-0.599797	-0.848977	-0.604018	0.04964	-0.413705	-0.075934	-0.094209	0.028099	1.313139	0.633953	0.242612	0.10856	-0.188253	0.064296	-0.593706	-0.537849	-0.507434	-0.67499
-1.099212	-0.849388	-0.95381	0.809945	-0.142986	1.744662	0.68873	1.166561	0.738157	-0.066325	-0.411073	-0.089029	-0.397001	0.912359	0.526257	0.206682	-0.037377	-0.993495	-0.617059	-0.892134	6.1E-5	0.156805	1.112872	0.676793	-0.010671	0.864978	0.451295	0.202619	-0.771168	-0.253562	-0.429062	-0.55343	-0.75498	-0.57234	-0.894163	0.001514	-0.413674	0.414477	-0.382721	0.138178	0.292088	-0.249016	0.800219	-0.277301	-0.379826	-0.878701	-0.41773	-0.239376	-0.722368	-0.691539
-0.382512	-0.842708	0.11701	0.428273	-1.134018	0.393476	0.858133	0.189761	-0.552394	-1.108699	0.140385	0.889895	1.33767	1.209579	0.283872	0.046454	0.186096	-0.190186	-0.552699	0.894007	-0.29117	-1.12047	-0.490956	-0.942707	-0.984413	-0.670414	-0.830033	0.025413	-0.225632	0.389022	-0.414597	-0.744485	-0.380452	-0.428076	0.100929	-0.891103	0.273385	-0.362054	-0.899596	2.04454	0.244286	-0.14696	0.19981	0.61682	1.210425	0.865061	0.962124	0.13761	-0.735201	-0.778552
0.095773	0.467483	-0.160986	-0.303582	1.627603	-0.679691	-0.366021	-0.046434	-0.359645	-0.413343	-0.190112	0.091646	-0.162524	0.631194	0.724086	0.63766	0.23808	-0.289884	-0.006366	-0.61795	-0.01	-0.032434	-0.420865	-0.897428	-0.066245	-0.342905	-0.185527	0.263128	0.441621	0.822337	0.377037	1.18213	0.734126	0.532533	-0.347692	0.884223	0.500995	0.34666	0.175785	-0.360019	-0.994492	-0.792626	-1.040794	0.514157	-0.026114	-0.373783	0.173839	0.638271	1.323437	0.497656
-0.152183	0.108351	-0.372429	-0.170992	1.365277	-0.353159	-0.474658	0.212146	-0.13713	0.406514	0.654287	0.19528	-0.567739	-0.487346	-0.940935	-0.397923	-1.071066	-0.495736	-0.144383	-0.68604	-0.066424	-0.160979	-0.650712	-0.870849	-0.045431	-0.550146	0.325815	-0.215878	0.258914	0.490492	0.307301	0.670672	0.913196	0.797267	-0.650218	0.511193	0.083098	-0.25052	2.38E-4	-0.520633	-1.038664	-0.489013	-1.060284	-0.582105	-0.663944	-0.477602	-0.249014	-0.656246	0.231243	0.81204
-0.011532	0.213856	-0.292972	-0.495477	1.423472	-0.467123	-0.541436	0.260225	0.21682	0.126065	0.059548	0.757523	-1.053004	-0.765193	-0.375754	-0.208162	-0.225525	-0.323685	-0.114195	-0.707319	-0.339981	-0.047783	-0.37585	-1.029061	-0.199651	-0.575788	-0.146803	-0.432238	0.087819	0.83878	-0.275563	-0.673661	0.13041	0.080219	-0.314354	0.605519	0.243861	-0.612303	-0.019914	-0.297476	-1.193471	-0.746155	-1.160067	-0.753308	-1.032943	-1.047958	-0.562039	-0.784299	-0.908062	-0.781848
0.163221	0.344075	-0.225592	-0.04518	1.472062	-0.658445	-0.421986	-0.108303	-0.406866	0.112922	0.502897	0.69558	-0.232936	-0.102606	-0.092361	0.240001	-0.096906	-0.251454	0.029316	-0.62468	-0.140932	-0.07551	-0.393575	-0.902721	-0.082538	-0.5031	-0.041892	-0.125074	0.175719	1.058237	-0.281508	0.437587	0.826365	0.011372	-0.464695	0.521045	0.050269	-0.375785	-0.097038	-0.744402	-1.165034	-0.799076	-0.99372	-0.669629	-0.268767	-0.344349	0.355815	-0.613155	-0.053624	-0.044731
-0.547694	-0.261311	-0.585468	-0.257267	1.164178	0.162277	-0.459243	0.496049	-0.101442	0.281344	-0.002765	0.714787	0.01868	-0.051744	0.031458	0.156888	-0.320395	-0.53715	-0.273102	-0.71262	-0.198172	-0.419007	-0.743863	-0.781018	-0.083209	-0.659636	-0.458478	0.171233	-0.316408	-0.510701	-0.314662	-0.406133	-0.531712	-0.217814	-0.672377	0.524215	0.167981	-0.401006	-0.033018	-0.37664	-1.126257	-0.306106	-1.03549	-0.232282	-0.818717	-0.624255	-0.672334	-0.458898	-0.660129	-0.510921
0.189904	0.366552	-0.193374	0.004099	1.590444	-0.686841	-0.547013	-0.03097	-0.038411	0.27072	0.085543	0.994137	-0.543573	-0.362997	0.555592	-0.355926	-0.527264	-0.28154	-0.030093	-0.663763	0.030109	-0.254374	-0.790178	-1.174537	-0.025324	-0.759138	-0.435709	-0.225713	-0.215607	0.272874	0.249152	-0.313948	-0.507976	-0.346052	-0.516185	0.572964	0.164213	-0.353366	-0.088465	-0.897129	-1.294465	-0.514015	-0.592352	-0.480157	-0.323829	-0.403738	-0.317986	-0.011137	0.060429	-0.630296
6.738941	7.425843	1.754488	-0.28932	-1.352546	-4.366687	-0.302893	-2.541188	3.948652	-1.801094	-0.215553	1.631396	3.613897	-0.588673	1.695343	-0.373362	2.020438	1.055461	1.25668	-0.657107	-0.902866	-0.933221	-0.451682	0.4971	1.26373	1.619153	1.666763	1.476235	3.108274	1.559661	2.158311	0.664836	0.624999	0.215028	2.096844	0.398607	-0.921286	-0.365977	1.465457	-0.217126	3.006533	0.10364	2.951138	0.43607	3.430854	0.19018	2.518823	-0.200772	0.828863	-0.728029
-0.655212	-0.337561	-0.460787	-0.284237	-0.571969	1.436489	-0.207083	0.982283	-0.030263	-1.276091	-2.042475	-2.39891	-0.894218	1.412079	2.711841	2.173451	-0.544124	-0.732283	-0.715893	-0.353635	-0.296745	-0.046416	-0.285402	-0.165758	-0.422664	-0.280142	-0.351299	-0.162766	-0.377748	-0.13201	0.346502	1.754645	0.607055	1.621444	0.309212	0.848497	0.501535	-1.035738	0.638602	2.496636	2.479127	0.848009	0.415667	0.655838	0.553816	1.474544	1.08565	1.094574	1.084683	0.81098
-0.243254	-0.139977	-0.559932	-1.468648	-0.825517	0.249267	-0.562736	-0.647161	-0.216467	0.035593	-0.106429	1.460961	0.968798	0.345087	0.1049	-0.275016	-0.425745	-0.620769	-0.426274	-0.759913	-0.816258	-0.370885	-0.822036	-0.489528	-0.592125	-0.772523	-0.826829	-0.920185	-0.50068	-0.658384	-0.199769	-0.663321	-1.179998	-1.03015	-0.239423	-0.286786	-0.450935	-1.027611	0.001258	0.654912	1.337971	0.200096	0.880029	-4.21E-4	-0.415201	0.482483	0.383005	0.062088	-0.162142	-0.114105
1.059672	1.04154	0.533103	-1.20827	-0.930784	-0.706502	-0.800296	-1.274232	-0.209426	0.19406	0.992089	0.087787	0.654412	0.243979	0.200414	0.04845	-0.242523	0.041245	0.27951	-0.430217	-0.806876	-0.177731	-1.14137	-0.987274	-0.759053	-0.987	-0.894877	-0.837416	-0.313664	-0.657119	-0.804705	-0.908298	-1.230198	-0.848627	1.789549	0.3423	1.441466	-1.161003	1.426307	0.631484	0.664442	0.535888	0.306438	-0.164267	0.651722	0.404862	-0.057547	0.392156	-0.602607	-0.280491
0.438253	0.354639	-0.195038	-1.548711	-0.664278	-0.288006	-0.322471	-0.166974	-1.016382	0.496876	-0.208727	0.489959	0.061568	0.233017	-0.564054	-0.810627	0.93023	-0.466685	-0.275578	-0.737626	-0.812451	-0.388071	-1.160651	-0.813293	-0.939007	-0.853728	-1.227133	-0.759456	-0.223622	0.272715	-0.566691	-0.7698	-0.737106	-0.577799	0.466005	-0.146458	-0.144141	-1.386872	-0.251486	0.871669	0.448274	-0.364734	0.718706	0.346909	0.754056	0.91384	1.140536	0.030404	0.10223	0.122853
-0.306462	-0.409334	-0.039462	0.275351	-0.176615	0.770898	-0.588594	0.521531	0.506059	0.008787	-0.246275	1.032672	-0.298801	0.062718	1.053345	0.773927	0.452908	0.180713	0.08951	0.64294	0.417874	0.420544	-0.172702	0.646151	-0.200696	0.961029	0.752364	1.085827	0.654668	0.620747	0.522849	0.654155	0.757897	-0.379851	1.196397	0.44996	0.246949	0.482854	0.038298	0.730606	2.473688	-0.458832	0.25157	0.234002	0.522862	0.117414	-0.105438	-0.072441	-0.041201	0.064204
-0.369367	-0.504341	0.189041	0.410905	0.224538	0.431968	0.280049	-0.453723	0.684839	0.182437	-0.214426	-0.06332	0.523725	0.485664	0.139173	-0.116386	0.102957	0.549054	0.354556	1.05262	-0.102183	0.278639	0.82942	0.706	-0.285894	1.062956	0.609158	-0.077513	-0.019324	0.295865	0.160972	0.320626	-0.0933	-0.250151	1.182372	0.457802	0.839459	-0.175417	-0.335847	-0.47134	0.613638	-0.627479	-0.032251	-0.304632	-0.742768	-0.50611	-0.953867	-0.587495	-0.665955	-1.081656
0.632208	0.512337	-0.24016	0.123134	0.185088	0.098472	-2.360475	1.59614	-0.998992	1.30869	-0.111571	-0.686694	0.348044	-2.884059	-1.184031	-0.828304	0.640683	0.370182	0.296898	-0.414102	0.131945	0.010404	-0.025844	0.206903	0.29466	1.258256	0.645512	0.583715	0.775916	1.278485	1.768731	1.317391	1.162208	3.897827	1.125954	0.361975	-0.697506	0.055776	-0.33665	0.356529	2.201358	0.574042	1.677261	-0.270486	-0.555234	-0.290633	-0.21445	1.685109	0.587502	0.053906
-0.835477	-0.853239	-0.7049	0.851035	-0.464825	1.473061	0.92738	-0.119324	0.805506	0.272814	0.700194	0.564436	-0.336859	0.6521	0.879404	1.264362	0.901432	-0.036832	-0.178736	0.232767	0.362673	1.192337	1.654647	0.674254	0.087401	-0.140523	0.798095	0.146198	0.66243	1.826122	0.294005	-0.433573	-0.83747	-0.436195	1.188303	0.40175	-0.523835	0.494904	-1.093571	-0.104717	-0.92238	-1.271616	-0.293544	0.225912	-0.476775	-0.652397	0.080335	-0.78568	-0.550431	-0.839205
-1.294348	0.079062	-0.093708	-1.042074	-0.211782	1.024331	0.978259	0.492609	1.202316	0.337471	0.527756	1.209495	0.897047	0.205499	-0.484314	-0.330651	-0.141854	-1.046968	-0.585543	0.341346	-0.32788	0.263037	0.931836	-0.046862	-1.04679	-0.731734	-1.223962	-0.322961	-0.481726	-0.907806	-0.034357	-1.040465	-0.892393	-1.187591	-0.873447	2.20428	1.877244	2.47224	2.93852	1.998703	-0.366351	0.214221	-0.037886	-0.091376	-0.450112	-0.277708	-0.065969	-0.30517	-0.356681	-0.520792
-0.071984	-0.284973	-0.254925	-0.1508	-0.718193	-1.100793	-0.269859	0.968287	1.760686	0.782233	0.302785	0.219045	0.224128	0.842959	0.828106	-0.29604	-2.388972	-0.145788	-0.199203	-0.160977	-0.197628	0.221035	-0.765017	1.114931	-0.078461	0.28815	1.18891	0.581555	0.869556	1.818199	1.741376	1.629492	1.496507	1.812697	-0.18032	-0.875391	-0.375966	0.142369	0.101305	-0.219029	-0.161628	0.251437	0.695412	0.740089	0.390961	1.900028	3.606275	3.304961	1.658236	1.584892
-0.802889	-0.733385	-1.072167	0.530222	-0.982444	0.838512	0.106568	-0.666946	-1.588534	-4.573977	-5.689593	-2.555616	-0.067196	0.64011	3.619486	2.556659	-0.120986	-1.252759	-1.083758	-1.087983	0.436909	-1.162064	-0.714204	-1.782766	-1.4569	-1.671202	-1.129015	-1.069987	-1.145489	-1.814673	-1.017466	-0.300701	-0.642534	-0.460551	-0.818952	-0.995365	-1.633577	0.639505	-1.141865	-1.01889	-1.002899	1.904333	3.792829	4.304062	1.712654	2.580663	2.878172	3.189552	4.443429	4.104201
0.12609	-0.23867	-0.501181	2.268855	0.381166	-0.227243	0.774458	0.042447	0.532582	0.744654	0.696092	-0.385701	-0.750073	-0.62486	-0.239765	-0.36477	-0.236786	1.16466	0.780864	-0.161093	1.738206	0.145112	0.950992	-0.026968	0.472905	-0.261791	0.492727	0.73786	-0.186182	-0.65819	-0.452944	0.238329	0.067942	0.057849	-0.280895	-0.768439	-1.382852	0.317796	-1.499645	-1.190818	-1.009404	-1.327393	-0.944345	-0.19924	0.316607	-0.650869	-1.1791	-1.172129	-0.807012	-0.580475
0.053705	-0.278062	0.712277	0.498593	0.409432	-0.624177	-0.571309	0.485278	-1.002863	-1.481543	-1.157286	-0.733338	-0.146009	2.553133	1.585247	1.104089	0.333154	0.919161	0.26816	1.641478	-0.094025	-0.379664	0.703909	0.486305	-0.251833	0.152744	0.312433	1.371928	1.559205	2.716072	1.633225	2.251326	1.168801	0.688051	0.254557	-0.443648	-0.06982	0.281926	-1.190801	0.929164	0.73505	0.004747	2.09497	1.948438	1.490731	2.01481	2.15717	2.449983	2.391989	0.470172
-0.020376	-0.398376	-0.353286	-0.089801	0.759422	0.077444	-0.193171	-0.237759	0.195063	-0.001161	0.913421	-0.797863	0.099576	0.415475	-0.563378	0.324605	0.247727	0.242103	-0.134119	-0.16883	-0.469417	-0.244234	-0.594409	0.283232	-0.291507	0.147795	-0.3907	0.204303	0.160519	-0.105623	-0.681428	-0.534061	-0.576189	-0.751864	-0.288709	-1.0795	-0.965357	0.612042	-0.279879	-0.705055	1.211335	-0.439418	-0.419701	-0.910028	-0.060014	0.373289	0.473433	-0.5098	-0.609538	-0.539069
1.052343	0.684548	1.374932	0.446912	0.215459	-1.72455	1.651253	1.793598	-0.42295	1.500519	-0.392446	-0.142269	-0.153978	-0.994528	0.824304	0.623118	1.411128	1.654503	1.478558	1.468557	-0.160375	0.319389	1.161944	1.18126	2.901964	2.062663	1.93405	3.63162	2.0192	1.614784	1.740364	3.497373	2.741836	2.010269	0.732549	-0.30431	0.389892	0.581777	-0.921978	0.196031	0.305882	0.596227	2.334897	1.100414	2.879711	0.56566	2.346735	0.878058	0.917065	1.773546
-1.144097	-0.674183	1.87311	1.895514	-2.228824	1.609584	0.124227	-0.833927	0.780862	0.94615	0.786438	-0.049233	0.1813	0.695989	0.69552	0.16035	-0.654319	-0.513946	-0.027014	3.165487	2.44086	2.83612	2.136891	4.689987	1.702537	0.575933	1.46783	0.294944	-0.564138	-1.190212	-1.023479	-0.494168	-1.058521	-0.570916	-0.805729	0.640368	0.536124	0.763089	1.143535	1.067053	1.332082	-0.002406	-0.305434	-0.481815	-0.510087	-0.961142	-1.152203	-0.866518	-1.001219	-1.143299
-0.117808	-0.405056	-0.657713	0.39495	0.406615	0.187946	-0.291165	-0.542846	-0.787741	0.317726	0.251079	0.906966	-0.921403	0.080203	0.582149	-0.978603	-0.612662	-0.473445	-0.813881	-0.799186	0.352612	-1.145588	-0.288077	-0.191217	0.884704	0.544206	-0.321117	0.863371	0.78499	1.135487	-0.613107	1.10438	-0.040257	-0.622177	-0.598969	-1.272059	-1.585801	1.059297	-0.950843	-0.644357	-0.778723	-0.254827	-0.476092	-0.757848	-0.257777	-0.296614	-0.5692	-0.342793	-0.356413	-0.885772
-0.641916	-0.317881	-0.666204	-1.075398	0.531391	0.692303	-0.154459	-0.046834	1.120678	-0.327563	-0.258571	-0.801779	0.098987	0.701769	0.012793	0.489708	0.622892	-0.784172	-0.511402	-0.788698	-0.518636	-1.100422	-0.731437	-0.821114	-0.994262	-1.125992	-0.76256	-1.345312	-1.425483	-1.16122	-1.447438	-1.462623	-1.334415	-1.400627	-0.658072	0.663836	0.231724	-0.712347	0.738675	2.95089	1.717689	0.543419	-0.493103	-0.376308	-0.072712	-0.413643	-0.487229	-0.727842	-1.030049	-0.696921
-0.895899	-0.154194	-0.663473	-0.78805	-0.07243	-0.203364	1.354745	-0.472024	0.3408	-0.95928	-0.432833	0.707506	0.838739	-1.124641	-2.559262	-2.64318	-3.811001	-0.803965	-0.520881	-0.868965	0.094555	-0.551671	-1.291091	-1.289711	-1.254645	-1.752834	-1.695565	-1.702638	-1.102261	-1.662109	-0.698825	-0.049801	-0.332725	-1.101995	-0.686562	1.092862	0.81466	1.543542	1.306387	0.320244	0.625634	0.420631	0.039369	0.089431	0.476612	0.984196	0.436673	1.170629	3.235035	2.703793
0.551797	0.162387	1.641568	-0.014539	0.649168	-1.160606	0.170423	-0.408445	0.370378	-0.28754	1.288034	0.256595	1.192329	-0.045565	1.194757	1.834707	-0.148527	1.308757	1.067525	2.374913	0.219505	0.0534	0.886973	0.076526	-0.496794	-0.175882	-0.376495	0.103304	0.111009	-0.305362	0.327935	-0.630849	0.128576	-0.197617	0.328766	0.679746	0.634457	-0.299842	2.34358	-0.533398	0.915213	-0.847949	0.227963	-0.424844	-0.920881	-0.412675	-0.70062	-0.158112	-0.721903	-0.385518
-0.225961	-0.188715	-0.904284	0.422061	-0.362657	-0.396464	-3.013253	-4.923558	-2.979746	0.987968	3.451889	1.888524	1.249173	-0.593704	0.006708	0.58257	0.543228	-1.095873	-1.179512	-1.057035	0.44765	0.335441	-0.122789	-0.402697	-0.719469	0.216597	2.632716	0.016414	0.266351	1.980366	2.560118	4.043263	1.119275	-0.701241	-0.784733	-1.247827	-1.58753	1.130476	-1.200952	-0.025977	0.738647	0.532379	2.172697	5.972345	1.816844	2.389132	3.937845	2.915281	3.181746	2.378383
-0.571863	-0.728054	-0.481858	-0.966248	0.320349	1.05139	-0.351009	0.443267	-0.178714	0.185348	0.467381	-2.107351	0.647769	-0.612072	-0.22779	1.185877	-0.810714	-0.548599	-0.895629	-0.383186	-1.101643	-0.780026	-0.812137	-0.281424	0.101306	-0.355037	-0.838417	-1.079056	-0.642615	-1.25215	-0.718156	-1.126694	-1.177317	-1.346069	-0.644528	-1.152538	0.154269	0.483975	-0.334136	0.582339	1.226042	3.241349	1.165303	0.65404	1.16976	0.604372	-0.059781	1.382888	-0.209715	0.290342
0.538471	0.489828	-0.287288	-0.761786	0.725382	-0.576596	-0.738241	0.261208	-0.872028	-1.539427	-0.938535	-0.275042	0.296071	-0.482193	-0.128891	0.20146	0.728832	0.298986	0.383114	-0.533264	-0.959834	-0.572196	-0.386417	0.20382	0.698493	-0.018838	1.499062	0.32741	0.260863	-0.032633	-0.247241	-0.435302	0.189489	-0.117828	-0.125865	-0.494463	-0.944912	-1.114484	-0.855545	-0.587302	2.20201	2.275373	0.644589	1.4224	-0.138594	-0.035509	0.414118	-0.16337	-0.129435	0.274038
-0.138645	-0.224618	-0.526835	-0.755855	0.339331	0.20108	-0.519303	0.865383	-0.51084	-0.59864	-1.684474	0.448313	0.417991	0.049646	-0.158171	-0.087511	1.030342	-0.083484	-0.004011	-0.370578	-1.06874	-0.218182	-0.313815	0.715439	1.925557	1.890219	1.50459	1.639856	0.022809	1.076177	0.393356	0.372005	0.715346	0.109722	-0.318801	-0.455934	-0.895097	-0.975207	-0.558525	-0.558915	0.389183	1.356631	1.168175	1.864418	0.411347	-0.091494	0.317738	-0.208093	-0.124077	0.45211
-0.563019	-0.709132	-0.774841	-0.496748	-1.255718	1.144642	0.86547	-0.206956	-0.144868	-0.155075	0.34602	1.547818	1.417956	0.305867	0.661994	0.253329	0.347166	-0.301334	-0.326957	-0.330938	-0.686006	-0.137292	-0.324515	0.073631	0.23863	-0.08033	0.210659	0.117947	0.455341	0.490687	1.44211	-0.234271	-0.882435	-0.265976	-0.401666	-0.38032	-0.904501	-1.192949	-0.078715	0.042779	1.422389	0.535283	0.009206	1.263178	1.086147	1.754586	1.344823	0.591646	0.625232	-0.227193
0.204805	0.265325	-0.449854	-1.334082	-0.348332	0.457508	1.364747	-1.920331	0.089151	-0.200721	0.438383	-1.971334	-0.007884	-2.762897	1.358495	-1.864884	0.828875	0.989077	0.884226	-0.375638	-0.830262	0.096938	-0.660442	-0.365072	1.022755	0.541182	-0.623822	0.350761	-0.719431	-0.963988	0.378498	-0.900491	-1.133234	-1.199707	0.491089	-0.023936	-0.3497	-0.675356	-0.334457	0.341726	1.337102	1.548484	2.166183	-0.077723	0.79023	0.546809	-0.109361	2.581601	0.391732	-0.306877
-0.190132	-0.226	-0.525538	-0.495759	0.021612	0.233807	-0.456514	-1.000367	0.114685	1.01363	-0.571398	0.195889	-0.160451	-0.388934	-0.502233	-0.109138	0.590184	-0.499755	-0.421444	-0.582688	0.306793	0.08732	-0.002403	-0.944691	-0.345281	-0.530741	0.80623	-0.575352	-0.671534	-0.159139	-0.881309	-0.926202	-0.526698	-0.444801	-0.332826	-0.268216	-0.470685	-0.79922	0.016673	-0.062069	-1.361181	0.299357	-0.501424	0.180011	-1.103299	-0.727265	-0.663062	-0.991858	-1.007393	-0.367638
1.28146	3.033564	1.292394	-2.832952	2.045556	-0.825136	-1.334685	-0.10759	-0.341191	-0.522376	0.829726	-0.009237	0.350025	0.450672	-0.33634	-0.282544	-0.866584	0.475909	0.2489	-0.366348	-1.185396	-0.255643	-1.202657	-1.398508	-0.732543	-1.096254	-1.261716	-1.363983	-0.897807	-1.530686	-1.143958	-1.29587	-0.787607	-0.171312	1.136693	2.929392	2.900977	4.059769	3.500219	0.898165	0.410452	0.206498	-0.441681	-0.445841	0.003983	0.960602	-0.46724	0.074522	-0.84097	0.133659
0.295967	0.222643	-0.30912	1.105201	0.686978	-0.475399	0.343668	-0.783362	-0.409282	-0.464437	-0.668011	-0.688088	-0.619952	-0.836853	-0.075151	-0.308525	-0.215536	0.969893	1.031964	-0.180325	0.959277	1.560127	1.416368	0.306136	0.967376	0.761889	0.582597	1.819848	0.561798	0.689027	0.980985	0.006709	-0.034767	0.113481	-0.213498	-0.236623	-0.594279	-1.022006	-0.427939	-0.283483	-0.044299	-0.037644	-0.329938	-0.702057	-0.006735	-0.436066	-0.847639	-0.651098	-1.018348	-0.940806
-0.3157	0.693993	0.10414	-0.965966	1.710961	-0.433636	-0.658183	-0.187738	-0.207759	-0.138158	-0.645967	-0.215243	0.277772	1.642828	-0.543739	-0.14573	-0.595761	-0.44878	-0.144021	-0.242399	1.161997	-0.2716	-0.731118	-1.109662	-1.08029	-0.415811	0.6702	0.015601	-0.67731	-0.373958	0.041482	-0.943336	0.088649	-0.583806	-0.249641	1.906524	1.540308	2.334645	1.610952	0.504542	-1.150044	-0.073761	-1.088534	0.264278	-0.211966	-0.214635	-0.791435	-0.057248	-0.474494	-0.183366
-0.381664	-0.515201	-0.262325	0.649115	-0.398189	0.960889	-0.621055	-0.88109	-0.854729	-0.023022	0.703739	-0.424528	-0.491128	-0.607243	-0.400694	0.003899	-0.390681	0.033998	-0.035466	0.62079	0.443843	0.638398	0.100596	0.482588	0.510628	0.372997	1.697375	1.441923	1.92988	1.782538	0.758952	3.056199	3.207884	2.995972	1.019208	0.29208	-0.141021	0.097531	-0.742645	0.279176	0.373161	-0.190041	-0.082894	0.831189	1.432799	0.983993	1.270362	0.432572	1.443617	2.444999
-0.244193	-0.409992	-0.368665	-0.48531	0.469084	-0.316809	0.316603	0.064761	0.252322	0.242836	0.194247	0.861367	-0.274172	-0.469241	0.009473	0.411671	-0.86608	0.077726	0.191906	0.104126	0.063692	0.076812	-0.338372	-0.910118	-0.195761	-0.221211	-0.378018	-0.518153	0.234195	0.010964	-0.291174	-0.510431	-0.587993	-0.724785	-0.292716	0.019547	0.050841	-0.852745	-0.421781	-0.355725	-1.447771	-0.333543	-0.031616	-1.199934	-0.627741	0.035566	-0.577059	-0.815103	-0.640222	-0.998611
-0.515591	-0.356121	-0.362332	-0.400306	0.07956	0.515518	-0.760059	-0.623284	-0.277552	0.811383	-0.339361	-0.259305	2.223269	0.328274	0.558541	1.056987	-0.158538	-0.597504	-0.160744	-0.21543	-0.09688	1.288196	-0.069364	-0.306684	0.278692	0.49431	0.45398	-0.033005	0.66225	0.362647	0.265122	0.1509	-0.066256	0.817101	-0.565711	-0.015981	0.180627	-0.970163	0.467038	0.104015	0.311125	0.320588	1.417982	1.540813	0.141663	0.225601	0.946891	0.075633	-0.036637	0.459883
-0.471524	-0.103877	-0.543188	-0.810642	0.356369	0.093148	-0.681254	-0.457373	0.09632	-0.419379	0.306389	-1.006183	-0.573198	-2.650235	-1.643548	0.311638	-0.926267	-0.652317	-0.2469	-0.77587	-0.764184	-0.060152	-0.84394	-0.433491	-0.51016	-0.606207	0.260937	-0.488776	0.109962	0.962852	0.532154	0.40473	0.662651	1.376633	-0.735847	0.479034	0.274003	-1.588641	-0.552411	-0.088507	-0.639382	-0.561309	-0.581114	0.611365	-0.401273	0.827823	2.064739	1.145647	0.993708	0.864717
0.049132	0.368526	-0.303905	-0.316855	0.749556	-0.129731	-1.162998	-0.586945	-0.193904	1.269698	-1.370054	0.008068	0.35888	-1.49771	1.794558	0.115356	-0.9493	-0.460351	-0.033595	-0.604608	0.190137	1.028694	0.614234	0.18201	-1.101325	-0.253609	-0.510934	-0.381994	-0.757725	-0.315635	-0.067163	-0.568361	-0.690528	1.492056	-0.565912	0.433144	0.043058	-0.547009	0.365998	-0.42269	-0.688426	-1.141749	-0.908171	-0.631297	-0.35202	-1.254832	-1.174824	-1.178114	-0.402695	-0.922663
-0.778145	-0.691229	-0.835905	-0.625243	0.607669	-0.07921	0.49532	1.75754	0.398698	0.903971	1.580365	0.529955	0.506345	0.781361	-1.209559	-1.113544	-0.75273	-0.350969	-0.254929	-0.601364	0.273346	0.08131	0.347567	-0.422293	-0.597192	-0.870881	0.673901	0.912012	-0.786981	-0.574161	-1.318102	-0.190645	-0.173445	-0.767765	-0.61684	-0.40577	-0.727494	0.070909	-0.713115	0.308557	-1.141942	-0.660345	-0.733909	-0.351757	-0.079229	-0.4397	-0.560377	-0.971605	-0.453238	-0.691462
-0.378575	-0.445698	0.159956	0.392973	0.686383	-0.269752	0.574897	0.10868	-0.18402	-0.99413	-0.743691	0.795197	-0.027821	0.008479	1.834376	0.832609	0.073366	-0.530694	-0.32744	0.57463	-0.087499	0.493342	-0.710425	-0.870351	-0.605823	-0.486184	-0.114014	-0.500828	-0.38539	-0.490241	-0.716785	-0.417056	-0.447946	-0.397113	-0.281016	-0.200443	0.466483	-1.131298	-0.406523	-1.07025	-0.5958	-0.560374	-0.252132	0.835967	0.0486	-0.407485	-0.731462	-0.68167	0.861816	-0.520314
-0.037245	-0.238835	0.237364	0.709409	0.550315	-0.528601	0.306768	-1.103389	-0.156536	-0.583675	-0.535207	-0.534193	-0.540711	-0.477065	-0.341838	-0.437712	-0.226525	-0.021302	0.009755	0.728624	0.728276	1.955167	-0.590357	-0.580825	-0.287133	0.158646	0.032983	-0.202211	-0.267933	-0.005795	0.007844	-0.574274	-0.388542	-0.3167	-0.325733	-0.330779	0.041776	-1.280943	-0.475748	-1.196767	-1.008553	-0.650881	-0.861376	-0.616123	-1.138085	-1.16864	-1.160036	-1.0256	-1.004541	-0.93377
-0.294287	-0.755928	0.214696	0.775068	-0.442662	1.023589	1.998135	-0.264642	0.677753	-0.426569	0.037449	-0.285512	-0.400022	0.130138	0.202266	0.102444	-0.957048	2.208963	1.294897	1.681202	0.80727	1.132672	0.991982	-0.223549	-0.639199	-0.495337	0.057648	-0.350074	-0.551875	-0.130379	-0.857336	-0.580815	-0.849344	0.337671	-0.491983	-1.181866	0.554809	-0.42903	1.418356	-0.947705	-0.857267	-0.628243	-0.852552	-0.633735	-0.564062	-0.704983	-0.610589	-0.768436	-0.624008	-0.952996
-0.669931	-1.121378	-1.040614	0.482495	0.506121	0.561504	0.86389	0.114639	1.179102	0.821188	0.785234	0.238835	0.290486	-0.855956	-1.157262	0.032563	0.047864	0.006713	-0.847148	-0.739768	-0.522851	-1.093459	-0.240439	-0.863729	-1.057103	-0.896769	-0.148022	0.067947	-0.558602	0.270865	-0.597407	-0.920884	-0.081704	0.065006	-0.726271	-1.280326	-1.450177	0.106219	-1.600008	-1.417114	-1.204253	-1.16722	-1.009799	-0.903208	-0.723745	-1.180543	-0.967896	-0.953246	-0.662622	-0.611855
-0.733654	-0.476994	0.210489	-0.318691	0.384305	0.682683	0.168027	-0.912289	-0.308784	-0.471062	0.299532	0.033626	0.441333	0.053595	-0.479137	-0.06116	-0.372711	-0.519366	-0.250643	0.889756	-0.114283	-0.385495	0.040292	-0.590756	-0.909584	-1.317015	-1.122989	-1.116666	-1.524912	-1.259417	-1.005137	-0.827454	-0.766216	-0.830154	-0.621088	0.558469	1.094972	-0.680961	0.494374	0.643747	0.56226	-0.24656	-0.052559	0.087069	-0.138329	-0.350908	-0.210388	0.032204	-0.44536	-0.463462
-0.153546	-0.04655	-0.109642	-0.297228	0.182657	-0.463248	1.319766	0.862443	0.463672	0.12149	1.503752	0.531258	-0.107228	-0.282666	-0.960889	-0.285715	0.289043	0.085278	0.34719	0.299344	0.120932	1.056223	-0.164222	0.636948	0.281994	1.401289	0.48651	0.478223	0.115173	-0.561697	-0.342793	0.344014	-0.409283	-0.09617	0.017945	0.435126	0.186294	-0.098073	1.385727	0.044201	-0.777698	-0.172765	0.089302	0.437122	0.638457	0.736965	-0.3015	-0.480921	-0.020301	-0.771365
1.06473	1.06349	0.799756	0.237226	0.428861	-1.966113	-0.009357	-0.068418	0.191886	0.063041	0.318417	-0.434449	-0.217956	2.080712	-0.678157	-0.953802	0.521828	0.737548	0.73993	0.585706	0.878515	0.833352	0.496265	-0.05539	0.398927	-0.150175	-0.169437	-0.072044	-0.234633	-0.270322	1.282936	0.343111	0.338172	-0.074162	1.82413	1.184046	0.902307	-0.695533	0.795975	4.664168	1.763708	0.261111	-0.840462	0.286464	0.847305	-0.448005	-0.458412	1.469449	0.361372	1.455547
-0.803585	-1.164455	0.089426	1.383512	0.255586	0.295899	0.857892	0.573954	0.919223	-0.749053	1.121326	0.620013	0.323111	0.94757	0.419625	-0.810983	-0.713259	-0.181477	-0.623519	1.683312	0.603327	0.311603	0.514014	0.159148	0.191245	0.589481	1.543529	0.679709	0.77961	-0.49797	-0.443897	-0.190171	-0.231328	-0.02144	-0.727673	-1.311324	0.116977	-0.260048	-0.952496	-1.408913	-1.106302	-0.798535	-0.682059	-0.5973	-0.346394	-0.738784	-0.957105	-0.846881	-0.990722	-0.541232
-0.189526	-0.422629	-0.648717	-0.173393	0.903967	0.036397	-0.487561	-0.174474	1.404217	0.170769	-0.186294	0.758445	-0.720246	0.591896	-0.564071	-0.519595	-0.956196	-0.068441	-0.045428	-0.601595	-0.483693	-0.40335	0.006775	0.733191	0.167933	0.716469	0.821902	0.838742	1.048521	0.786517	0.241959	0.207266	0.083031	0.293442	-0.547399	-0.76674	-1.335863	-0.912154	-0.43658	0.877189	-0.774948	-0.642609	0.085357	-0.058014	0.219252	0.065882	-0.530626	-0.483748	-0.549551	-0.6289
0.174336	-0.16558	-0.527322	0.235672	1.173637	-0.011422	-0.1246	-0.474226	0.011622	0.266842	0.727353	0.465014	-0.577071	-0.480167	-0.49098	0.255223	0.381303	0.49552	0.341757	-0.415436	-0.381042	-0.166351	0.337831	0.67751	0.823462	1.252408	0.389621	0.237106	0.620983	0.057701	-0.275394	0.035052	-0.071107	0.37137	-0.050294	-0.71383	-1.203806	-0.591005	-0.332123	0.528696	1.401104	0.189189	0.350692	-0.609708	0.416136	0.495512	-0.696998	-0.657482	-0.394442	-0.248866
-0.093033	-0.274442	-0.491861	-0.310501	0.01483	0.548564	-0.411105	-0.716267	-2.066146	1.164222	1.212743	-2.59322	-1.227542	-1.310444	1.683644	0.081392	1.790523	-0.768276	-0.974177	-0.723528	-0.235018	-1.441518	-1.169376	-1.003828	-0.521498	0.578739	-0.871081	-0.284526	-0.374631	-0.190151	-0.332836	-0.555852	-0.479528	-0.634717	-0.514943	-1.190472	-0.193029	0.331527	-0.633325	-0.778888	0.033946	2.425812	1.98329	0.507	0.630117	2.070401	1.286037	1.15288	0.69234	1.064013
-1.064504	-1.143525	-0.651124	-0.47825	-1.530609	1.233204	1.387866	1.855466	-0.264972	1.230589	1.045388	-0.682108	-0.205256	-0.978639	0.817502	-1.726726	0.941795	-1.092523	-1.265366	-0.611977	-0.25582	-1.191121	-0.914947	-1.247704	0.311611	-0.689338	-1.313912	-1.387404	-1.138051	-2.081415	-1.514601	-1.208683	-1.510676	-1.423247	-0.71445	-1.226453	0.686834	-0.242674	-0.531397	1.613308	0.73584	4.098707	1.952537	0.138896	0.552105	0.682047	-0.847443	0.297198	0.26913	0.357298
-0.208667	-0.526884	-0.430941	-0.318691	-1.450329	0.221198	0.118926	0.450852	-0.44332	0.980603	1.113715	-0.569598	1.516602	-1.081688	0.624475	-0.253893	-0.51161	-0.315524	-0.537666	-0.373623	-0.150449	1.417725	-0.185522	-0.182108	0.052897	0.494609	0.960595	0.930997	0.793955	0.682406	1.144553	1.929558	1.859267	1.066397	0.08995	-0.838504	-0.197769	-0.242393	1.670422	1.027695	-0.108741	1.252111	0.037279	1.155033	0.184225	0.660302	0.17822	0.447806	0.879051	1.152021
-0.09267	-0.226593	-0.309777	0.22014	0.784754	-0.359001	-0.562569	0.406522	-0.057031	0.083383	-0.100453	0.255917	0.496045	0.634736	-0.520585	-0.956298	-0.264478	-0.169783	0.054794	0.134213	-0.348955	0.055737	0.129281	-0.194939	-0.726743	-0.59196	-0.201764	0.575041	0.675283	1.436575	0.553924	1.217035	0.902332	0.781666	-0.218787	-0.411035	-0.70322	-1.023408	-1.237778	-0.093028	-1.371319	-1.008012	-0.605815	-0.381022	-1.110507	-0.553967	-0.459664	-0.543252	-0.6318	-0.293598
2.07633	1.848657	0.498273	0.450584	-0.112111	-0.445433	0.750608	-0.143945	0.433633	-0.574159	-0.12209	-0.411044	0.264216	-0.504182	0.932286	-0.061599	0.474384	5.015369	4.73585	0.92127	0.42508	0.136845	0.836551	0.860354	1.004046	0.514631	1.270656	0.372243	-0.299487	-0.445074	-0.50825	-0.426449	0.036488	-0.010298	1.116618	0.586609	-0.215388	-1.269734	-0.13553	-0.036964	0.188688	0.725687	0.035183	0.067454	0.609967	-0.338368	-0.426531	-0.414275	-0.492767	-0.588093
0.369079	0.082353	-0.387842	-0.71886	0.472113	-0.507932	-0.525712	0.347281	-1.354827	-0.61905	0.774669	2.511222	3.015938	-1.070453	-1.568825	0.382793	1.4016	-0.37868	-0.522451	-0.809232	-1.238829	-1.549768	-1.204419	-0.823585	-0.522418	-0.166674	-0.18652	0.341181	1.04869	0.026312	1.471466	1.024031	1.065802	0.613883	-0.505166	-1.0194	-1.580829	0.386453	-0.971178	-0.092171	-0.273859	-0.211848	-0.085798	-0.324235	0.683434	2.075401	1.694158	3.009383	0.910659	2.263032
-0.148579	-0.520302	-0.669789	-0.299487	0.364613	-0.258427	-0.493101	0.331844	-0.336532	1.060542	-0.210966	0.41881	0.55817	1.161817	0.384865	0.169662	-0.030995	-0.53112	-0.774336	-0.869081	-0.74311	-1.389929	-1.204282	-0.432104	-0.53703	-0.344522	-0.373099	-0.391423	-0.590373	-0.580696	-0.472432	-0.570244	-0.549157	-0.198066	-0.718778	-1.253205	-1.879887	-0.204842	-0.135028	-1.281971	-0.918419	0.525377	-0.671317	0.190577	0.023168	-0.112299	-0.947666	-0.240221	-0.779133	-1.089273
-0.869125	-0.523363	-0.778681	2.497745	-2.018576	1.486678	2.209546	0.235415	2.391507	0.475972	1.238381	0.840166	0.904703	1.143959	-1.800812	-0.428175	-3.285332	-0.344087	-0.137862	-0.582373	3.359966	2.40404	1.363373	2.868425	1.55344	1.460683	2.612496	1.174378	1.866025	1.366968	1.79621	1.551698	1.935117	2.027981	-0.288949	0.430823	0.003589	1.956048	1.381163	0.846708	1.357072	1.190599	1.050398	1.600401	0.465315	1.493472	0.666309	0.22618	-0.016127	0.801824
-1.054812	-0.627387	-0.629182	0.487155	-2.853925	1.49833	2.720127	1.079154	0.9275	-0.075188	0.012888	0.645454	0.009745	-0.852555	-0.590467	-0.477457	-1.105335	-0.975468	-0.462861	-0.489813	0.835143	3.250693	1.178944	0.671322	0.073689	2.003224	1.705442	2.993511	2.401897	1.141949	1.479547	1.917996	0.718782	0.433647	-0.745705	0.415649	0.612946	0.172354	1.419148	0.657241	0.122131	0.021833	0.433495	0.207593	0.782144	0.426923	0.333836	0.210531	0.663593	0.520578
-0.889054	-0.648415	-0.580048	-0.108439	-0.349593	1.054148	-1.007206	-0.151326	-0.162509	-0.056556	0.144997	0.679449	0.87066	0.708871	-0.235753	-0.686271	-0.048854	-0.899339	-0.534043	-0.181469	-0.074446	-0.84864	-0.979539	-0.907474	-1.088486	-1.021196	-0.688565	-0.747786	-0.928723	-1.03402	-0.868373	-0.408181	-0.646132	-0.553567	-0.708159	0.28353	-0.04499	-0.925886	0.245941	0.193037	-0.973044	-0.37347	-0.99814	-0.788081	-0.697753	-0.565843	-0.426762	-0.651474	-0.482534	-0.865367
-0.713392	-0.359149	-0.655502	-0.777318	-0.613454	1.3429	0.812776	0.32993	-0.247412	-0.416309	-0.721524	-0.346539	0.183714	-0.649519	0.685635	-0.164629	0.646586	-0.545006	-0.461412	-0.782851	-0.67105	-0.073537	-0.697944	-0.513081	0.299886	-0.941789	-0.717122	-0.921323	-0.840847	-0.785085	-0.964329	-1.198762	-1.052091	-1.122366	-0.132397	0.556997	0.590386	-1.116165	0.097749	0.667886	0.062416	0.815067	0.09265	-0.127538	0.787368	-0.427992	-0.388105	0.183627	-0.475622	-0.742312
-0.55145	-0.168608	-0.686764	0.17312	-0.190754	2.358621	-1.822163	-1.997904	-0.291992	1.027045	-0.675056	0.599337	1.607359	-0.122614	-1.102079	-0.445284	-0.408149	-0.960486	-0.345733	-0.858835	0.777087	1.424075	1.235181	0.332061	-0.293099	0.719329	-0.123774	0.916749	0.19489	0.558151	-0.347491	-0.220055	-0.974442	-0.265727	-0.693814	0.096435	-0.334289	-0.665828	0.055501	0.475897	0.351089	-0.947837	-0.111226	-0.289407	-0.551303	-0.405501	-0.189634	-0.538253	-0.767748	-0.807101
-0.576194	-0.282636	-0.647369	-1.291721	-0.023768	0.659549	-0.743198	-0.038258	0.565103	0.088993	-1.274117	-0.436827	0.239755	0.673278	-0.135807	0.223132	-0.374012	-0.94191	-0.517923	-0.842038	-0.641274	-0.615077	-0.965824	-1.077597	-0.827321	-1.155467	-0.75403	-1.09465	-0.830546	-0.409401	-0.989785	-0.792405	-0.736456	-0.511525	-0.652542	0.230337	-0.226445	-0.985015	0.08817	-0.68305	-0.145215	0.075015	-0.026954	-0.007275	-0.475557	0.425816	-0.214865	-0.358343	-0.545188	-0.293525
0.982017	0.852086	0.099779	0.075125	0.843288	-0.671202	-1.704433	0.367276	-1.157302	0.592507	-1.465728	-0.567721	-0.573982	0.644073	2.183845	-1.950875	2.873852	1.011002	0.861284	-0.284139	-0.441953	0.924763	0.095197	2.220309	1.88182	2.979249	0.495322	1.649714	0.368716	0.277328	0.835319	0.101977	0.578781	-0.580347	0.195815	-0.731665	-0.234165	-0.054076	-0.525241	-0.685117	0.418479	1.463387	1.458211	0.77325	0.245641	1.535696	1.017459	0.558749	0.035371	0.459684
-0.200338	-0.185885	-0.647428	0.241321	0.083424	-1.302338	-1.400643	-0.440231	-2.664445	-5.944659	-5.154426	-0.268968	1.073423	1.441478	3.73174	2.353565	0.543307	-0.585994	-0.718489	-0.85515	-0.280973	-0.36279	-1.002226	-0.710333	-0.818267	1.531982	0.75347	1.721974	2.313383	-0.257226	1.231227	3.74322	4.732658	1.253965	-0.407356	-0.898095	-1.348386	0.180761	-0.840863	-1.126233	-0.754175	0.270441	2.393716	2.274712	4.244904	4.522782	0.947122	3.233715	3.339454	4.603999
0.280309	0.112168	-0.337113	-1.072715	0.538022	-0.230065	-0.421395	0.609879	-0.628055	-0.171651	-0.423765	-0.919738	0.30762	0.081967	1.425115	-3.428517	2.287018	-0.145727	-0.308482	-0.608219	-0.950453	-0.372448	-0.669965	-0.029884	1.828309	1.005932	-0.220889	0.811013	0.017333	-0.651995	-0.015139	-0.882301	-0.642986	-1.371937	-0.400063	-0.971133	-1.022089	0.500228	-0.144136	0.717376	1.247992	3.024564	0.913134	0.486298	0.632852	0.722277	-0.012047	1.030336	-0.233744	1.27798
0.123849	-0.777647	-0.317594	0.01709	0.171721	-0.348809	0.90274	-0.242465	0.414709	0.45507	0.295914	0.333845	0.731831	0.889359	0.307439	0.210411	-0.387234	0.423655	-0.243337	0.586776	-0.360511	-0.153746	0.208613	-0.019922	0.069965	-0.353221	0.216131	-0.300898	0.04642	-0.421401	-0.057801	-0.215332	0.297548	0.818101	-0.463413	-1.308097	-0.581555	-0.126937	-0.983613	-1.095692	-0.737395	-0.995003	-1.149195	-0.768013	-1.243875	-0.348874	-1.22446	-0.801927	-0.839014	-1.029108
0.009578	-0.617152	-0.032498	-0.613099	0.378402	-0.455171	0.31922	0.313151	0.333913	-0.378668	0.036248	0.222924	0.244095	0.495145	0.193788	-0.193023	-0.284606	0.073767	-0.441971	0.226888	-0.773973	-0.971316	-0.857288	-0.801613	-0.618261	-0.377283	-0.088582	-0.27987	-0.289884	-0.348789	-0.061678	-0.165759	-0.12805	-0.265439	-0.317118	-1.096344	0.224219	-1.084218	0.903013	-0.664921	-0.551716	-1.07263	-0.483251	-0.46711	-0.82694	-0.544301	0.753879	0.805647	0.650523	0.260078
-0.595577	-0.905234	-0.682326	-0.636539	-0.009992	0.174302	-0.200938	0.308614	0.54343	1.271989	0.061965	-0.112616	0.161441	0.47639	0.125538	0.579854	0.598747	-0.638066	-0.989693	-0.70818	-1.087503	-1.10346	-1.08174	-0.88489	-1.07312	-0.664984	-0.258969	-0.788543	-0.528624	-0.662839	-0.716987	-0.380268	-0.506072	-0.396688	-0.431237	-1.181102	-0.171966	-0.87068	-0.075539	-1.195044	-0.09533	-0.880741	-0.225052	-0.360848	-0.537081	-1.117157	-0.889368	-0.670742	-0.440484	-1.001394
-0.03561	0.033385	-0.453549	0.530222	0.819945	-0.207646	0.176532	-0.016408	-0.457534	-0.368195	-0.601772	0.018879	0.123781	-0.632399	-0.40103	-0.39331	-0.572315	-0.252733	0.027565	-0.536434	0.197343	0.527328	0.471007	0.420614	0.881853	0.300763	0.596069	0.86704	1.138094	1.869963	1.953282	1.548505	0.868777	1.515938	-0.0884	-0.019378	-0.504718	-0.955871	-0.161304	0.162681	0.014752	-0.529943	0.301848	0.602183	-0.370327	0.418184	2.129221	0.147925	0.534675	0.954867
1.451034	1.353415	-0.202045	-2.016516	1.353153	-1.512285	-1.760058	0.094744	0.442738	-1.38943	0.096595	2.501989	-2.527653	0.767766	-1.595286	-0.053195	-0.644706	-0.675704	-0.907523	-0.865522	-1.173567	-1.72874	-1.807662	-1.06254	-1.961892	-1.962644	-0.49261	-0.609038	0.72152	-0.245602	1.564062	0.221162	0.365703	1.070306	-0.534858	-1.212893	-1.346826	0.612042	-1.19423	-1.618493	0.078526	-0.777239	-0.707029	-0.057319	0.147123	1.104701	1.104396	1.129845	0.144978	0.861128
1.626666	1.392807	-0.100126	-1.850603	1.512022	-1.808477	-1.700714	-0.2029	0.704812	-0.040374	0.722336	1.849098	-1.853524	2.290716	-0.551585	1.438871	-0.299558	-0.250541	-0.800538	-0.727517	-1.102187	-1.750094	-1.547328	-0.314024	-1.292908	-1.183979	-0.291544	-1.458247	2.525503	-0.413429	2.229339	1.972072	1.327942	1.340136	-0.46165	-1.232908	-1.362515	0.199537	-1.135313	-1.491505	-0.709483	-0.8904	-1.122959	-0.848743	-0.618983	0.595515	0.448774	0.812347	-0.11988	-0.111011
-0.959167	-1.128947	3.052147	1.676508	-0.480209	0.883314	-1.762131	1.30406	0.055468	0.185954	0.862773	-0.160736	0.403501	0.555089	-0.856583	-0.978271	-0.069224	-0.713342	-0.593512	2.147686	2.449017	-0.148651	-0.145157	0.378932	0.333504	0.389704	-0.770345	-0.490668	-0.188469	-1.08419	-0.174268	1.003925	0.513272	-0.559125	-0.490861	-0.654636	2.615477	2.261223	0.545486	0.446043	3.52835	0.50201	1.047371	0.211915	0.5401	0.449925	0.018175	0.629116	2.366087	1.023374
0.886463	0.657793	-0.205928	0.199242	0.738458	-1.218045	-0.829462	-0.277619	-0.830924	-0.58818	0.239727	-0.445891	1.674234	-0.280576	-0.030055	0.996444	-0.263798	0.120115	0.309215	-0.440704	-0.610138	-1.022227	-0.550055	0.038676	-0.07824	-0.193307	0.339783	0.541077	0.612981	0.280773	0.462789	0.026507	-0.166898	0.083017	0.147571	-0.602887	-1.367611	-1.118687	-1.003341	-0.441063	0.288334	0.058683	-0.0558	-0.137482	-0.088599	-0.052891	-0.264894	-0.26687	-0.731118	-0.813331
-0.518892	-0.4094	-0.549418	-1.038403	0.940345	-0.293749	-0.035922	2.092239	0.54175	-0.058531	-0.464544	0.054196	-0.657515	-0.859236	-0.55075	-0.399655	-0.263547	-0.793916	-0.363423	-0.568589	-1.091174	-0.735472	-0.333147	-0.879576	-1.216687	-1.696073	-0.821706	-1.276466	-1.39867	-0.736048	-0.918453	-1.417433	-1.108048	-1.325472	-0.517467	-0.03005	-0.592102	0.074552	0.115969	0.107156	-0.210535	-0.374284	-1.060936	-0.690668	-0.3339	-0.577891	-0.013409	-0.65539	-0.104786	-0.602902
-1.057174	-0.883942	-0.949773	-0.068055	-0.112342	1.668542	1.913857	0.340042	0.252066	-1.431816	1.080894	-0.526453	1.067806	0.592479	0.555511	0.754939	-0.679226	-0.924309	-0.624424	-0.762181	-0.488044	-0.997473	0.367866	-0.669907	-1.212555	-1.374031	-0.179536	-1.044081	-1.134995	-1.769324	-1.193802	-0.980377	-1.268779	-1.033672	-0.715372	-0.052415	-0.514987	0.009538	-0.121469	0.882803	0.215094	-0.768901	-0.351084	0.058341	-0.270528	-0.145196	-0.823185	-0.22028	-0.431628	-0.458843
-1.074589	-1.031011	-0.558132	3.528528	0.586518	-0.276795	1.12857	2.275821	0.245022	1.156916	1.515733	1.903782	-0.067311	0.404956	-0.859079	-1.977051	0.082584	-0.915052	-0.649601	0.394991	4.676083	-0.654872	-0.554013	-0.645778	0.077662	-0.671304	-0.682472	0.323195	0.087217	-0.730449	-0.805964	-0.180933	0.45583	-0.463262	-0.867797	-0.34315	-0.426969	1.73158	-0.645875	-0.92859	-0.803426	-0.391138	-0.012588	-0.674164	-0.674711	-0.059867	-0.691246	-0.921141	-0.220662	0.058714
0.144837	-0.257	-0.294218	0.671849	0.582854	-0.895341	1.325526	-0.172222	0.022563	0.929107	-0.297859	0.581985	0.382653	-0.008578	-0.261965	-1.157024	-0.043547	0.615133	0.343085	0.224568	0.340375	0.397402	-0.125603	1.797594	1.952122	0.131841	0.180093	-0.147566	5.93E-4	1.403981	2.376342	1.017678	1.955429	3.397175	-0.412404	-0.057397	-0.393893	-1.315412	-1.253812	-1.073617	0.151477	0.085075	-0.584017	-0.456049	-0.376893	-0.483009	0.157379	0.552459	-0.295621	0.415711
-0.347561	-0.121614	-0.727525	0.93491	-1.009217	-0.049516	-2.054103	-1.31119	-1.398955	-0.510047	-3.219417	-0.572351	-2.204562	-5.230584	-2.458024	1.042465	2.301563	-0.614496	-0.428145	-0.847518	1.623725	0.1433	-0.761699	3.382944	1.185731	0.910416	1.105245	1.757482	1.490151	1.467197	1.944123	1.284743	2.607267	2.789431	-0.715973	-0.698628	-1.171163	0.338253	-0.142112	-0.957325	-0.014896	0.355004	-0.556858	0.334429	1.783644	1.8926	1.335956	4.129671	2.233429	2.897065
-0.123532	-0.199476	-0.497306	-0.472884	0.284417	-0.097946	-0.767869	-0.278487	-1.215096	-1.055085	-1.318353	0.599366	-1.600033	-1.261405	-1.358928	-0.709374	-1.703875	-0.154009	-0.304135	-0.654452	-0.660852	-0.05162	-0.6433	-0.56769	-0.362917	-0.278889	-0.133263	-0.140065	0.212533	0.172292	-0.160096	0.1803	1.551106	-0.124061	0.168046	-0.282172	0.01429	-0.208485	-0.015103	0.531627	-0.512114	0.089081	-0.145793	-0.121443	0.645209	1.53646	0.469326	0.038246	0.497241	1.86286
-0.376303	-0.309226	-0.87816	-0.28452	-1.028045	1.126517	0.470006	0.638766	0.367335	1.59737	0.342763	0.337028	-0.110602	-0.753116	0.370446	1.167039	-1.452851	0.090455	0.024728	-0.855528	-0.333047	0.287871	0.786726	-0.175951	-0.498559	-0.60441	-0.309552	-0.595719	-0.473976	-0.356554	-0.562376	-0.680158	0.016547	-0.425966	2.200665	1.370688	-0.373804	0.834829	0.118877	0.509881	0.302045	-0.560997	-0.527122	-0.31932	-0.827462	-0.675159	-0.724929	-0.179567	-1.032274	-0.566981
0.056552	-0.009429	-0.595163	0.735531	0.298347	-0.037887	0.566903	0.271559	1.018664	1.229652	-0.758097	0.396829	0.462092	0.25674	-0.56965	1.201974	-0.307821	0.233333	0.105509	-0.627346	0.237996	-0.460207	1.291541	-0.209179	-0.667051	0.300554	0.733228	0.340125	0.17117	-0.135539	-0.144474	0.864678	0.327517	-0.461988	0.930414	0.480449	-0.242859	-0.057999	0.391771	1.37192	0.134955	0.16571	3.374641	2.570513	2.842509	1.505439	1.061829	0.504001	1.929082	0.683591
1.615642	1.465173	-0.095099	-0.957211	-0.631254	-1.918438	-2.276596	-1.11003	-1.36437	-0.669686	-1.126599	0.142274	-1.508142	-1.359194	1.327396	1.317013	-0.202805	1.312715	0.753756	-0.606035	-0.908168	-0.199994	0.608675	1.09187	0.799188	2.333539	1.451819	2.029521	2.151543	2.894682	3.081382	3.614444	2.420328	1.73648	3.022095	1.133316	-0.487454	-1.034056	0.24957	0.067847	1.516053	0.03505	1.518096	1.697392	1.651611	1.036045	2.467991	2.529574	2.08062	1.2103
0.233607	-0.088442	-0.576669	-0.697256	0.188385	-0.274998	-0.569726	-0.983091	-1.002691	0.055562	-1.628227	-0.350408	1.021121	-0.503457	-0.363195	-0.671331	-0.199265	-0.277642	-0.640182	-0.804414	-1.186483	-1.424246	-0.849879	0.656679	1.386456	0.542553	0.221299	0.430673	-0.386352	0.257526	-0.201545	-0.248861	0.013564	-0.00524	-0.365122	-1.131787	-1.398695	0.315274	-0.733436	-0.630763	1.109399	1.24907	1.55407	-0.415705	0.153755	0.151325	0.626356	-0.504519	-0.477362	-0.599494
0.161646	0.005906	-0.541762	-0.511856	0.596697	-0.257513	-1.712651	-1.831633	-2.413024	0.268739	-2.19786	-1.022347	0.997884	0.04209	0.664167	-0.034383	0.876748	-0.565104	-0.880716	-0.868839	-1.051337	-1.378706	-1.184171	-0.316568	0.345223	0.1673	-0.225097	-0.017074	-0.166963	0.136777	-0.526131	-0.569539	-0.323463	-0.708798	-0.512258	-1.183338	-0.958516	0.077635	-0.961587	-0.515924	0.176232	1.885896	0.096861	0.295773	0.057105	-0.432408	-0.199509	-0.81769	-0.988335	-0.677855
-0.303949	-0.823193	0.896085	-0.929112	-1.884686	-0.650022	-0.479353	-0.492227	0.676546	0.087077	0.539142	0.077803	1.003591	1.21798	1.189726	0.520433	1.009233	-0.357182	-0.446499	1.967374	-0.902594	-0.763792	-1.116215	-0.597258	-0.773817	-0.735493	-0.828171	-0.945219	-0.579253	-0.937212	-0.334207	-0.547054	-0.301352	-0.470019	-0.623572	-0.210465	1.121346	-1.50457	9.97E-4	-1.146684	-0.711985	-0.31834	-0.420542	-0.780229	-1.014379	-0.9164	-0.592594	-0.423966	-0.451479	-0.879818
-0.802677	-1.309845	1.878913	-0.598555	-1.954994	-1.00402	-0.366426	-0.631481	0.588608	0.203867	0.063064	0.305881	1.143214	1.14004	1.056209	1.146201	0.586317	-0.570098	-1.119198	2.182749	-1.305723	-1.175457	-1.373122	-0.076849	-0.995321	-0.758512	-0.415388	-0.098356	0.033856	-0.619717	-0.705838	-0.585329	-0.269828	-0.428826	-0.584424	-1.337057	2.19057	-0.085462	-0.397612	-1.344671	-0.130055	-0.943763	-1.146743	-0.991823	-0.306359	-0.350795	-1.044984	-0.672367	-0.921969	-0.861704
0.050525	-0.028121	1.028131	0.27408	0.647092	0.124224	-0.701999	-1.612028	2.278474	-1.469945	0.392857	-0.204355	0.939811	0.373769	0.555072	0.338996	0.0837	1.097363	0.909403	1.718396	0.494149	0.637668	0.016853	1.198086	1.296511	1.801822	1.39977	2.014321	1.883029	1.096077	1.497529	0.74437	0.31403	0.260043	0.130821	0.388586	0.974975	-0.53664	0.209726	0.180383	1.082499	0.796918	0.778394	2.167287	1.578297	3.016938	-0.063512	0.116292	-0.349967	-0.620214
0.089685	0.34865	0.659465	0.334091	0.807601	-0.479973	-1.237285	-0.085008	0.104102	0.306704	-0.275607	-0.112763	-0.466985	1.299693	0.493897	1.093238	-0.548918	0.263906	0.542021	0.137771	0.484631	1.245664	0.48457	0.551787	1.151054	0.558371	0.086431	-0.264356	-0.267042	-0.527728	0.022275	-0.836076	-0.854265	-0.129594	-0.009823	0.241831	1.873507	-0.175417	0.502068	0.145842	0.512241	1.600479	0.692477	0.683037	0.200863	0.641586	-0.378523	-0.214553	-0.304588	-0.256079
0.320408	0.295042	-0.29444	-0.15546	0.483037	-0.464932	-0.004753	-0.040109	-0.633538	-0.143338	-0.488249	-1.576794	-0.965941	-0.993207	0.830809	1.270144	0.5808	-0.007051	0.105992	-0.51083	-0.422646	-0.103677	-0.056537	0.195794	1.796435	0.192008	0.017615	0.548171	1.712537	0.683075	1.052047	0.47889	1.15485	1.688942	-0.086317	-0.171653	-0.537439	-1.240589	-0.095611	0.299944	1.503449	1.139614	0.269106	-0.43478	0.27902	0.102641	1.582065	0.042249	1.98828	1.371344
-0.724598	-0.721538	-0.795477	0.352871	0.271424	0.458178	0.231291	0.422831	0.304408	0.046516	-0.702329	0.632213	0.625533	0.039263	1.001729	2.290873	-0.217454	-0.54592	-0.416493	-0.60655	-0.133046	-0.144383	0.759954	0.036215	0.25538	-0.600042	0.366841	0.181207	-0.410806	0.990772	0.16612	0.15035	0.305348	-0.43371	-0.745424	-0.388105	-0.891608	-1.317374	-0.717092	-0.755225	-0.496734	-0.975013	-0.770463	-0.538172	-1.039666	-0.624821	-0.402466	-0.438869	-0.92215	-0.690574
0.640506	0.691327	-0.19404	0.117909	1.370781	-0.997042	-1.028831	-1.150854	-1.182915	-0.51108	-1.694506	-0.958142	0.350646	0.722646	2.994761	-0.28886	1.576456	0.03345	0.191725	-0.548843	-0.09688	-0.642614	-0.461967	-0.312898	0.582833	0.337965	0.269501	0.445385	1.099114	0.559575	0.643631	0.933861	1.542006	1.274137	-0.348854	-0.350963	-0.851907	-0.993983	-0.809684	-1.161865	0.024429	0.588064	-0.288316	-0.575409	0.240148	0.320893	-0.499417	-0.138056	0.918513	0.507967
1.971478	1.852672	0.114868	-2.128631	1.383371	-1.942733	-1.166165	-0.583136	0.086737	-0.456135	1.072471	1.95532	-1.628647	1.693055	-0.499142	0.826097	-0.638142	-0.800494	-1.083758	-0.929769	-1.374248	-2.032595	-2.209477	-2.224103	-2.775004	-2.7647	-2.66884	-2.597818	-3.187695	-2.733006	-2.355326	-2.372069	-1.690082	-2.430633	-0.437608	-1.090569	-1.405999	0.231483	-1.442683	-0.869532	-0.912822	-1.015433	-0.772494	0.222115	1.092883	0.42077	0.915228	1.47314	0.85952	1.676205
0.42102	0.639463	-0.057095	-0.22592	1.9664	-0.932837	-0.600125	-0.222722	-0.213634	0.100167	0.109586	1.107562	-0.335768	-0.61351	-0.072585	0.105411	0.162577	-0.212903	0.113479	-0.628942	-0.249702	-0.556254	-0.629054	-1.074513	-0.080752	-0.521452	-0.162013	-0.227605	0.092753	-0.129356	-0.07294	-0.190006	-0.282096	-0.800752	-0.42723	0.649455	0.20169	0.006455	-0.01182	-0.816684	-1.446081	-1.065607	-1.034176	-1.026894	-0.506801	-0.970798	-0.978373	-0.584501	-0.594188	-0.742997
0.275796	0.733022	-0.014832	-0.517363	1.619515	-0.787223	-0.582692	0.036294	-0.382065	0.606188	0.639844	-0.027675	-0.622787	0.016924	-0.129308	1.047784	-0.142082	-0.243171	-0.018742	-0.705723	-0.13495	-0.15732	-0.948876	-1.058174	-0.0044	-0.243948	-0.347102	-0.222392	0.096965	0.304397	-0.159781	0.760325	0.881742	0.711345	-0.438089	1.020617	0.638904	0.80092	0.611155	-0.570579	-1.26205	-0.575345	-0.730271	-0.025893	-0.526782	-0.139229	-0.135752	0.017494	0.807344	0.788985
0.187965	0.463106	-0.150437	-0.523294	1.44765	-0.56345	-0.63149	0.10907	-0.182382	0.010597	0.028657	0.801466	-0.214228	-0.479991	-0.500996	-0.21002	-0.387757	-0.236776	-0.087449	-0.703372	-0.341069	-0.056824	-0.68819	-1.183091	-0.51976	-0.630661	-0.047805	-0.156972	-0.17901	0.184633	-0.121794	-0.30406	-0.443837	0.225407	-0.436526	0.79754	0.431971	0.097811	0.316703	-0.513042	-1.572034	-0.856513	-1.18163	-0.125918	-0.606737	-0.561616	0.228362	-0.382862	-0.58274	-0.693831
0.30581	0.516352	-0.09317	-0.170004	1.504723	-0.839957	-0.506228	-0.135498	-0.456701	-0.115627	0.101409	0.974573	0.252359	0.525473	0.737445	-0.221375	-0.453152	-0.236167	-0.020735	-0.662997	-0.233386	-0.393041	-0.757514	-0.896627	-0.438909	-0.567307	-0.17579	-0.236616	0.18525	0.420351	0.493077	0.174662	-0.134585	0.242057	-0.44442	0.737242	0.296362	0.080997	0.188141	-0.544695	-1.429448	-0.751464	-0.907775	-0.990519	-0.805427	-0.77212	-0.866904	-0.401289	-0.298603	-0.457442
0.382284	0.811016	0.013674	-0.210106	1.904955	-0.885902	-0.720807	-0.355239	-0.542935	0.632974	0.525858	0.406725	-0.64141	-0.504167	-0.907694	0.036904	0.215937	-0.306328	-0.047904	-0.649308	-0.249158	-0.433852	-0.868631	-1.314541	0.111758	-0.364317	-0.224905	0.014963	0.313309	0.385821	0.348378	1.062659	0.509767	1.335952	-0.425026	0.968924	0.553002	0.855286	0.377706	-0.538006	-1.34325	-0.861953	-0.960956	-0.65584	-0.934229	-0.664874	-0.170273	-0.315078	0.080545	0.227195
0.246358	-0.172623	-0.534243	0.400598	1.276819	-0.598739	-0.540069	0.462065	0.008666	-0.574265	-0.36424	0.900172	0.096819	-1.399004	-0.967487	-0.309674	0.204447	-0.547138	-0.711304	-0.933685	-0.622375	-1.601891	-0.850561	-1.053583	-0.361955	-0.870236	-0.766419	-0.894778	-0.041335	0.136996	-0.230709	-0.436117	-0.773017	-0.10299	-0.414889	-1.099402	-1.777462	0.049611	-1.686306	-0.902044	-1.26433	-1.047681	-1.190841	-0.997569	-1.013956	-0.261085	-0.581885	-0.262506	-0.65412	-0.588403
0.029264	0.263515	0.831453	0.821242	-0.858295	0.762375	0.292322	-0.936136	0.316314	0.644996	0.65012	0.696425	0.266073	0.290289	0.457003	0.446149	0.61792	1.776552	2.041977	1.365373	0.439764	1.519142	1.493307	0.1986	-0.048885	-0.345411	-0.306708	-0.090007	-0.451483	-0.191173	-0.22772	-0.131504	-0.656972	0.181291	0.664631	1.364149	1.249403	0.123593	0.493697	1.814854	0.108213	-0.184746	-0.668331	-0.980413	-0.933256	-1.044373	-0.633062	-0.909859	-1.042263	-1.007526
-0.041334	0.049609	0.958694	1.395232	-1.069145	0.60564	-0.293341	-0.91594	0.884132	0.013954	0.205545	-0.452195	0.390962	1.296445	0.637859	-0.620348	-0.483849	1.739888	1.821609	2.186969	1.922571	3.031633	0.748681	3.334775	0.958301	0.770343	0.057535	-0.024099	0.237155	-0.31062	0.620109	0.913744	-0.156058	-0.338296	0.293144	0.44393	0.510229	-0.07145	0.616858	-0.09116	-0.465771	-0.643689	-0.871218	-1.159177	-0.679595	-0.390234	-1.050495	-0.879032	-0.985025	-1.098769
-0.76809	-0.74803	-0.805608	1.166624	-0.054323	0.866556	0.345729	0.398332	0.518386	0.118564	0.081882	-0.346389	-0.550352	-0.702828	-0.502074	0.599928	0.070277	-0.477769	-0.802833	-0.666892	0.868997	1.182988	0.639744	0.70689	0.511424	0.615114	0.896732	0.704383	0.773376	1.505792	0.81518	1.053123	1.495358	1.064973	-0.370932	-0.332506	-0.1602	-0.551773	-0.492188	0.337276	-0.471495	-0.173234	0.813541	-0.363862	-0.577729	-0.655001	-0.086059	-0.206399	-0.440042	-0.037997
-0.490453	-0.623536	-0.676045	0.101671	0.280345	0.711063	0.503779	-0.124237	-0.435039	1.003992	1.122733	0.027765	-1.025133	-0.757989	-0.192819	-1.30961	-0.216229	-0.004066	-0.114135	0.076999	0.290613	0.047978	0.782932	-0.603634	-0.435185	0.66314	-0.035777	0.206428	0.107844	0.212176	0.465273	1.185576	1.828973	0.752576	0.429982	0.095303	-0.910029	0.059419	-1.085107	-0.472487	-1.100741	-1.239537	-0.609967	-0.680541	-0.665924	-0.918534	-0.862986	-0.721644	-0.419378	-0.473811
-0.13395	-0.43418	-0.496103	-0.326739	1.244392	-0.660957	0.492825	1.67641	-0.412221	-0.562414	0.146353	-0.288347	-0.401734	-0.038828	-0.199581	0.190034	-0.297653	-0.312357	-0.320074	-0.483577	-0.779276	-0.595407	0.069869	-0.066368	-0.240149	-0.409637	-0.342724	0.236967	0.403713	0.097148	-0.059678	0.551178	1.257895	1.458944	-0.643086	-1.10846	-1.502385	-0.448086	-0.856029	-1.228241	-0.849877	-0.544888	-0.655979	-0.602437	-0.705405	-0.556779	-0.587706	-0.697293	-0.098206	-0.160853
-0.741135	-0.678724	-0.486365	-0.156872	-1.930898	0.302882	0.639915	1.441789	0.478883	0.595917	1.45667	0.696588	1.261217	0.514226	-0.476178	-1.076913	-0.844291	-0.343539	-0.202041	-0.312378	1.012302	3.523391	1.648314	0.396448	0.2304	0.601312	0.502295	0.065021	0.416734	0.854347	0.522669	-0.005459	0.702614	0.287684	-0.532493	-0.508674	0.519525	0.123033	0.980196	0.617489	-0.68945	-0.150046	-0.053231	-0.395208	-0.06059	-0.464601	-0.10141	0.10019	-0.074615	0.015999
-1.24698	-1.336995	1.003953	0.698677	-1.590878	0.86269	1.577713	1.911686	1.361327	0.248984	-0.478815	-0.126154	0.034056	0.231002	0.575955	0.906842	1.019642	-0.960364	-0.903538	2.461499	0.575726	1.554138	1.154781	0.141741	0.880621	0.698199	1.43996	0.973252	-0.044849	0.300794	0.191463	0.301665	0.310547	-0.496674	-0.847602	-1.207543	1.219817	-0.456773	1.043407	-0.950164	-1.033939	-0.555444	-0.274095	2.014612	0.821139	0.288633	0.52035	0.753467	0.452213	-0.313741
-0.777085	-0.815756	-1.050276	0.258689	-0.081651	1.533883	1.04215	0.477762	0.29034	-2.358227	-2.342055	-1.331095	1.29584	0.526797	1.033095	1.462804	-0.52718	-1.005128	-0.972969	-1.070903	-0.504903	-0.713223	0.361012	0.171424	-0.343648	-0.563348	0.590642	0.216716	0.065158	-0.565787	-0.589877	0.877407	0.352553	0.060559	-0.713328	-0.987439	-1.530072	0.603075	-1.53332	-0.465889	-1.114791	-1.222532	-0.910361	0.340242	-0.148901	-0.408774	0.369286	0.538541	1.5484	0.353606
-0.463013	-0.401798	-0.71346	-0.371642	-2.000762	0.908589	-1.893705	-1.289997	0.933711	-0.555373	-2.31606	-3.390915	-2.87624	-2.195275	-4.168885	-3.745698	1.078476	-0.631793	-0.733099	-0.921077	-0.687909	-1.036257	-0.427628	-0.856363	-0.909847	-1.003009	-1.307018	-0.759862	0.276869	-1.222137	-0.229136	-0.02725	0.309898	0.253998	-0.491622	-0.991232	-1.085029	0.471084	-0.74225	-0.39434	1.481895	-0.468601	-0.517573	0.900133	0.291701	0.226301	-0.145561	0.603696	5.005312	6.543004
-0.228475	-0.283558	-0.781182	0.294554	-0.217304	0.737871	0.291554	-0.856864	1.371386	-0.99946	1.250683	-1.118207	-1.033902	-0.133046	-1.648796	-0.236337	0.00981	0.408429	0.059504	-0.783943	0.455943	0.356873	0.518515	1.913208	2.474895	2.575447	3.636986	1.928441	2.369789	2.157833	3.094105	2.237849	2.103369	1.71376	1.456169	0.66109	-0.429455	0.381409	-0.988345	0.346558	1.839218	2.254198	0.970926	1.202209	1.565723	1.399477	3.632552	2.044506	1.743033	1.137872
0.916447	0.916652	-0.01484	1.21068	0.681755	-1.572328	-0.565368	1.926482	-0.01407	1.345231	-1.779808	-0.07645	0.703921	-0.288765	1.267364	1.06307	-0.340955	-0.329714	-0.404418	-0.968758	1.423588	-0.824519	-1.181772	-1.167527	-1.290201	-0.726013	-0.86773	-0.481182	-1.016539	-0.732957	-0.713885	-1.220234	-1.356224	-0.927666	-0.232691	-0.948146	-1.66585	-0.003914	-0.040782	-0.484744	-0.325931	-0.105297	-0.342591	-0.145568	-0.09751	-0.172501	-0.058712	-0.54162	-0.710893	-0.82484
-0.725052	-0.915469	-0.870956	-0.344672	-1.633181	1.031316	1.103353	0.37312	0.440432	0.535249	1.743974	-0.987138	0.090242	-0.311758	0.380919	1.079512	-1.112864	-0.332638	-0.619957	-0.435434	-0.857726	-1.057947	-0.343371	-0.358334	0.043289	-0.251793	-0.591563	-0.588311	0.01578	-0.435264	-0.914587	-1.045255	-0.520418	-0.905446	-0.051416	-0.899595	-1.257188	0.225598	0.420757	-0.163165	-0.101255	0.627394	4.112459	0.555949	0.105136	2.614971	0.01375	-0.467954	0.172297	1.004446
3.206956	3.437287	2.778291	1.720423	0.224983	-0.659382	0.775716	0.31011	2.00442	0.98552	0.969182	0.026021	0.520078	0.483306	0.499917	-0.102846	0.642127	9.038311	9.6479	2.7664	2.74324	0.713681	3.103768	6.052015	3.697869	3.038244	2.124048	3.13097	-0.068172	0.606471	-0.588157	-0.804507	-0.931125	-0.461763	0.742326	0.242086	-0.235046	0.142369	0.544682	-0.154065	1.224725	0.080856	0.726244	0.361384	1.380352	-0.625982	-0.215633	-0.570959	-0.846493	-0.901309
-1.207517	-0.760732	4.591402	-0.04984	-0.60979	-0.088146	1.786652	0.806454	-0.187798	1.018129	0.810117	-0.073532	1.400957	0.465768	0.762915	0.445625	1.021701	-0.6997	-0.624726	3.023734	0.316582	0.011169	0.639365	-1.161669	-0.95283	-1.194612	-1.780798	-1.199655	-1.238587	-1.021472	-0.771236	-0.55245	-0.243921	-0.214429	-0.250963	1.068969	0.63126	0.114626	0.817288	0.622015	0.598434	0.498391	0.124083	0.235017	0.449746	-0.625585	-0.375062	0.066216	0.102921	0.023905
1.983562	1.486761	1.237133	-0.141904	0.915114	-0.82402	0.653658	1.002877	0.12548	-0.311292	-0.153593	0.175175	0.034548	0.168363	-0.37668	-1.11116	-0.569871	3.242181	2.867545	1.439772	0.432558	0.449475	-0.063807	3.012544	0.382606	0.197692	0.121353	-0.005474	-0.592142	-0.143268	0.17692	0.173187	-0.031412	-0.690599	0.61807	0.49919	0.039337	-0.244916	0.38243	-0.829606	-0.385346	0.215655	-0.35537	-0.840491	-0.551183	-1.074997	-1.137445	-0.723611	-0.651189	-0.860304
1.223643	1.254722	4.334982	0.45835	0.263498	-1.966812	1.996423	0.108112	0.589832	0.302834	-0.373888	0.246142	0.162072	0.374754	0.479778	1.181997	1.102671	2.385155	2.399458	1.749081	1.236504	1.330272	1.718341	0.984486	0.064975	-0.186578	-0.433339	-0.531681	-0.251626	0.303228	-1.126089	-0.638073	0.377031	-0.152864	2.187883	1.298924	1.215324	-0.215771	0.516575	0.447943	0.336084	-0.643256	-0.586921	-0.649468	-0.624393	-0.563257	-0.994152	-0.90599	-0.890294	-0.247112
1.329979	1.505124	0.21054	0.700654	-0.21236	-0.093734	1.028681	-0.299094	0.344097	-0.016035	0.428013	0.190724	-0.178528	-0.350825	-0.580991	0.274991	0.073494	3.240171	3.099627	0.662109	0.675115	0.604935	2.204868	-0.042009	-0.315255	-0.403834	-0.941567	-1.311046	0.259612	-0.945025	-0.057351	0.108705	-1.056142	0.447324	2.851719	1.911563	1.117084	-0.092748	1.295891	2.317879	-0.663769	-1.026283	-0.993688	-1.221617	-0.977496	-0.816821	-0.811486	-0.125021	-0.589312	-0.813081
-0.196613	-0.28879	0.203499	0.037988	1.557861	-0.644496	0.697662	0.427882	0.093528	-0.037593	0.213546	0.299983	0.185368	0.186909	-0.163085	-0.366716	-0.279634	0.378952	0.362888	0.95331	0.423584	-0.992839	-0.325425	-0.268069	-0.110342	-0.345693	-0.522894	-0.520801	-1.021654	-1.171249	-1.011858	-0.953257	-0.798146	-0.729669	-0.242348	0.526027	0.712051	-0.271538	-0.092896	-0.034911	0.238369	-0.28668	-0.608367	-0.586244	-0.661984	-0.931007	-1.262961	-0.983925	-0.992836	-0.973875
0.028386	-0.194935	-0.498765	-0.502678	1.124897	0.027857	0.078433	1.793085	-2.033813	0.363572	-1.305437	-2.014934	-0.270568	-2.601363	0.959108	-1.900322	0.142148	-0.164728	-0.401701	-0.676529	-1.021969	-0.687784	-0.138384	0.239477	2.618844	1.088599	2.279485	1.86705	0.707439	0.399185	0.677123	0.305002	0.205541	0.871809	-0.204723	-1.018466	-1.404918	0.268755	-1.239941	-0.42488	0.12875	1.720452	0.518708	1.320776	0.148067	0.017063	-0.522007	0.124921	-0.331544	-0.315676
-0.719419	-1.052665	-0.973234	-0.729309	0.854473	0.633408	0.237902	0.041354	0.163071	0.292914	-0.294767	0.501138	-0.786594	0.78183	-0.679234	0.643443	-0.22681	-0.822114	-1.074399	-0.852358	-0.63937	-2.046784	-1.578342	-1.303485	-0.681483	-0.603928	-0.506217	-0.292016	-0.838344	0.124605	-0.777114	-0.23208	0.341921	-0.690574	-0.629302	-1.20641	-1.695174	-0.038102	-1.599287	-1.591539	-1.123131	-0.818614	-0.835562	-0.920799	-0.87848	-0.814489	-0.232389	-0.25622	-0.241953	-0.520478
-0.15612	-0.332921	-0.720262	-0.409343	1.281165	0.669968	-0.851826	-1.125957	0.262453	-0.539761	0.084042	-0.790608	-0.364999	-0.232373	0.543436	-0.787872	0.078398	-0.539951	-0.756948	-0.881195	-0.615169	-0.176723	-0.108303	0.650632	1.685746	1.317033	0.448531	1.1767	-0.003691	0.442429	0.615108	-0.413081	0.052737	-0.194944	-0.448106	-1.125474	-1.485446	0.03672	-0.872339	0.290462	0.771594	1.996052	1.510954	0.452309	0.047941	-0.142172	0.064159	0.243234	0.10797	0.057698
-0.571136	-0.669806	-0.871144	-0.907366	-2.318125	1.141887	1.182059	0.969875	1.364522	-0.753175	0.889266	1.379034	0.2113	0.297274	0.233235	-0.146748	-0.626326	-0.483799	-0.474091	-0.774337	-0.968943	-1.032357	-0.9342	-0.213482	0.089228	0.618692	0.55888	0.313	0.631453	-0.131596	-0.018117	-0.103392	-0.134318	0.458915	-0.571481	-0.430172	-0.762547	-1.446282	0.328765	0.54371	0.874622	0.963365	0.412687	2.770304	1.354833	-0.344548	-0.431842	0.466249	0.654665	0.177116
-0.17938	-0.194178	-0.565668	-0.745971	1.763972	-0.052244	-0.153315	-0.021817	-1.243783	-0.646952	0.625555	-0.115743	-0.64685	-0.96156	-0.185437	-0.526299	-0.820155	-0.486966	-0.352314	-0.745647	-0.794368	-1.21906	-1.250152	-1.061085	-0.678299	-0.734885	-0.602226	-0.479684	-0.593911	-0.708846	-0.772506	-0.370501	-0.225687	-0.658849	-0.619685	0.024869	-0.443847	-1.602092	-0.623847	-0.570594	-0.251223	-0.827912	-0.307658	-1.239285	-0.092253	-0.974284	-0.971723	-0.700717	-0.794684	-1.116112
-0.740923	0.35431	0.112043	-1.45481	1.531569	0.021681	-0.124807	0.166735	0.377203	-0.150437	-0.324189	0.223443	0.031555	-0.101012	-0.13669	-0.503258	-1.286157	-0.619551	-0.270929	0.311711	-0.195997	-0.813862	-0.844726	-0.70972	-1.098979	-0.767156	-0.975733	-1.290075	-1.102164	-1.075706	-0.76918	-0.757753	-0.959585	-0.755649	-0.543152	2.059451	1.708838	2.142404	1.921385	0.938019	-1.3352	-0.310055	-0.724923	-0.344737	-0.748775	-0.615743	-0.557078	-0.648548	-0.113694	-0.421909
-0.895535	-0.552783	0.193693	-0.307677	-1.107619	-2.87E-4	0.688684	1.416296	1.133371	1.281882	1.125284	-0.520796	-0.18221	1.156686	0.427315	-0.143841	1.023421	-0.488549	-0.398863	0.713412	0.196799	0.744058	0.51113	0.679897	0.309376	0.052997	0.165616	-0.13693	0.580343	0.108345	-0.237025	-0.162522	0.17202	0.683792	-0.634551	0.747433	1.581429	0.022148	1.719339	-0.172629	0.522394	-0.188211	-0.175301	-0.087778	-0.252018	0.014915	-0.723324	-0.278544	-0.439999	-0.223902
-0.193372	-0.321863	-0.814296	0.226212	-0.988583	1.067549	0.392007	-0.406948	-0.375296	-0.74678	0.489659	0.271585	-0.389633	-0.139527	0.415172	1.963613	0.571788	0.333579	-0.035104	-0.780479	0.164168	0.555485	0.987245	0.666862	-0.362931	-0.070759	0.277399	-0.033899	1.141066	0.613274	-0.184821	0.357712	1.676355	-0.056113	1.123149	0.398409	-0.635354	0.188608	-0.142797	-0.015174	0.183831	-0.385977	-0.473937	-0.179965	0.972138	2.464087	0.955701	0.379562	1.11887	2.881446
-0.570894	-0.736018	0.274643	0.535023	0.096705	0.293841	-0.171611	0.05918	0.908731	0.261909	0.683815	0.176286	0.134787	0.650496	0.712197	0.357772	0.186396	-0.125263	-0.175536	1.546609	0.764714	0.057241	-0.220428	-0.103967	-0.430659	-0.438775	-0.048358	0.316576	-0.141294	0.04127	0.72101	-0.099417	-0.333885	0.070052	-0.447746	-0.318719	0.022536	-0.734205	-0.205316	0.367013	-1.010579	-0.736976	-0.555906	0.244501	0.093992	-0.34259	0.306044	-0.084145	-0.355927	-0.698971
-0.208061	-0.481602	0.549557	0.622286	0.320217	-0.124821	-0.062812	-0.035915	0.837231	0.282453	0.60391	-0.122252	-0.041218	0.211067	0.506742	-0.241622	0.572571	0.425908	0.227225	1.203433	0.48368	-0.17165	-0.203131	-0.122945	-0.050733	0.064356	0.77748	0.844606	1.096094	1.4597	1.379263	0.102374	0.10549	0.833464	-0.361716	-0.364976	0.680565	-0.85947	-0.21782	0.344352	-1.311736	-0.901868	-0.967912	-0.497577	0.101403	0.807824	1.72445	0.77805	0.477417	-0.393037
0.568818	0.767181	-0.114694	-0.511009	1.270774	-0.73341	-1.32888	-0.254603	-0.171509	-0.225959	-0.408141	0.039631	-0.44188	-0.184205	-0.306054	-0.213986	-0.40306	-0.309129	-0.025323	-0.679342	-0.38077	0.373675	-0.363515	0.036372	-0.197858	-0.389215	0.181007	-0.544686	-0.659909	-0.290854	-0.456495	0.015551	-0.62474	-0.595248	-0.543352	0.252985	-0.116269	-0.723837	-0.108957	-1.026085	-0.958851	-0.836689	-1.206562	-0.968427	-0.653156	-1.295664	-1.346734	-1.007519	-0.864747	-0.894454
0.515514	0.508322	0.029497	-0.603921	0.932881	-1.018833	-0.888267	0.384548	-0.084831	0.132339	-0.186944	0.787874	-0.574215	0.602968	-0.015283	0.040376	-0.24038	-0.050718	0.275223	0.052476	-0.652559	0.194576	-0.334945	-0.318563	-0.339799	-0.66878	-0.503803	-0.743838	-0.111797	-0.241671	0.062139	-0.035497	0.330418	0.230528	-0.308383	-0.105381	-0.601506	-0.696374	0.1122	-0.800225	-0.978744	-0.745365	-0.618005	-0.983537	-0.707617	-0.936761	-0.443109	-0.665705	-1.046184	-0.802629
-0.871397	-0.570257	0.643906	-0.560007	-0.51523	0.902817	-0.467462	0.217378	1.264018	-0.958978	-0.48837	1.907608	1.782432	0.214225	-0.654064	1.814494	2.317599	-0.803113	-0.396871	0.899739	-0.231755	-0.278501	-0.675206	-0.609917	-0.163818	0.105	-0.097654	0.65256	-0.072817	0.363779	-0.132943	0.303152	0.72722	-1.085645	-0.504364	0.478467	1.68637	-0.717952	0.750193	0.551473	0.721898	1.928652	0.792981	1.277862	1.337259	0.608965	2.151323	0.272904	0.745672	2.149858
-0.869247	-0.779095	0.143006	0.019914	-0.211456	-0.279329	1.85788	0.465927	1.242675	1.038552	0.855038	0.59066	1.211371	0.533854	-0.385597	-0.336056	-0.641651	-0.342321	-0.436537	1.621112	0.138879	-0.022381	-0.466289	-0.442789	-0.53631	-0.424274	-0.774576	-0.619372	-0.773069	-0.640493	-1.102645	-0.028186	-0.233104	-0.735452	-0.684117	0.524781	0.562792	-1.190427	-0.193489	-0.781898	0.974265	-0.255219	0.34564	-0.251203	-0.603903	-0.523908	-0.202245	-0.679227	0.193592	0.249234
-0.298588	-0.415258	0.48059	1.05578	0.845951	0.155805	0.876788	-0.654158	-0.069278	-0.638967	-0.139037	-0.193714	-0.150533	0.313874	0.01409	-0.527285	0.088378	0.63042	0.749047	1.370727	0.257438	0.846986	0.73873	0.788983	1.109773	-0.04547	0.859046	0.728292	0.311011	0.264098	-0.139091	-0.252527	-0.496532	0.072775	0.306888	-0.334091	0.926257	-0.331788	-0.060258	-0.28818	-0.036544	0.001109	0.026017	-0.010118	-0.663758	-0.055012	0.027321	-0.13556	-0.391377	-1.000046
0.715132	0.490584	-0.025747	0.75177	0.31215	-1.086912	0.024542	-1.319581	-0.35442	-0.900748	-0.703206	-0.41911	-0.213699	-0.388824	-0.422655	-0.508954	-0.450383	0.147886	0.460997	-0.413084	1.034736	1.919693	-0.696952	-0.615251	-0.094429	-0.562867	-0.132925	-0.083504	-0.565666	-0.448202	-0.524501	-0.432549	-0.375299	-0.594248	-0.338716	-0.184562	-0.652896	-1.205	-0.368659	-1.251362	-1.300827	-0.650495	-1.041021	-0.701989	-1.009648	-0.999107	-0.945825	-0.986425	-1.107643	-1.141817
1.400456	1.157412	1.729567	-0.588671	0.231933	-1.471749	2.035282	-0.367368	0.929538	0.157633	0.286452	-0.321127	0.172747	0.503533	-0.251767	0.708606	-0.224171	2.370843	2.456391	1.594794	-0.500689	0.687748	0.802436	1.614153	0.41576	0.675862	-0.365607	-0.344454	0.313791	0.176454	0.027951	0.337474	0.694396	0.521492	1.344895	0.378027	0.552153	-1.152035	0.023435	-0.115566	1.589078	-0.029235	0.061539	-0.43914	-0.469918	-0.13544	-0.061836	-0.359572	-0.220942	0.4365
-1.077618	-0.833888	-0.774798	0.299355	-0.214288	1.233699	0.931099	0.858311	0.620646	0.652359	-0.334237	0.132872	0.666868	0.020632	-0.548588	-0.486342	0.369033	-0.947757	-0.57534	-0.515365	0.169334	0.249909	-0.001177	-0.615675	-0.529568	-0.467642	-0.245057	0.193899	-0.375846	-0.204878	0.052968	-0.629352	-0.0345	0.215627	-0.752677	0.111326	0.426242	-1.430589	-0.908281	0.012621	-0.625688	-0.594866	-0.659551	-0.74333	-0.085563	0.314573	-0.792496	-0.509693	-0.310761	-0.53679
-0.925398	-0.968024	0.893721	0.695994	-0.094624	0.093887	0.593631	0.83041	1.119373	0.997446	0.693745	0.763474	0.485045	-0.143987	-0.241243	-0.23839	0.597403	-0.337936	-0.374351	2.224205	0.225487	-0.433373	0.292662	0.843104	0.033606	-0.10047	-0.253305	-0.270627	-0.286803	-0.383598	-0.432636	0.101955	-0.03335	0.447386	-0.410802	-0.132501	1.245728	0.232324	-0.493367	-1.027716	-0.025303	0.046004	-0.579603	-0.577949	0.144347	-0.062068	-0.897022	-0.703297	-0.902532	-0.315232
1.182726	1.196606	0.818463	-0.023294	1.104294	-1.709334	0.385348	-0.257554	-0.035697	1.274331	0.618117	-0.758556	0.223648	0.533222	0.085191	0.297302	-0.209833	1.240424	1.461592	0.926152	0.252136	0.268718	0.214415	-0.172941	-0.124766	0.264677	0.762948	0.270791	1.218545	1.010173	0.978276	0.778923	2.203942	1.912245	0.182311	0.694721	0.230751	0.428769	0.486263	-0.509954	-0.099356	-0.310287	-0.407959	0.168967	-0.552968	-0.083153	-0.197323	-0.016163	-0.075874	0.113671
-0.360705	-0.419602	1.772087	0.006076	0.445241	-0.76767	0.54758	-0.179669	0.516694	-0.099504	-0.407392	-0.426975	-0.3308	0.508083	1.010885	0.337389	0.894943	0.408977	0.351598	2.564389	0.268043	-0.083444	0.159307	0.392564	0.709734	2.049043	1.165068	0.178107	-0.060554	-0.983924	-0.440143	-0.218239	-0.434516	0.016643	0.186919	0.462388	1.167748	-0.056037	-0.099152	0.509929	1.495166	0.086236	1.181341	0.281025	-0.300675	-0.86027	-0.866014	-0.893818	-0.872435	-1.133881
0.960332	1.444802	0.244601	0.002829	-1.595311	-1.142099	-2.205816	-3.079177	-0.755637	-1.357928	-0.777245	1.442422	0.704968	0.069289	0.773572	0.029067	0.898406	0.465678	1.355393	-0.145546	1.202649	1.257287	0.875357	0.30767	0.322707	-0.81826	-0.713704	-0.709177	-0.79082	-1.107181	-0.707906	-1.378905	-0.817483	-1.096461	0.288296	0.372506	0.564043	-0.196155	1.961198	-0.096653	2.020997	0.590644	-0.645313	-0.60028	-0.565003	-0.47772	0.038841	-0.301677	-0.567256	-0.569777
-1.207184	-1.377506	-0.28984	0.639937	-0.415961	1.079214	1.93825	0.938676	2.039896	0.682625	0.056526	0.20524	0.217453	0.490301	0.038997	-1.238902	-0.89385	-1.043557	-1.29338	0.289329	0.38769	-0.369078	-0.061939	0.169791	-0.403492	-0.646052	-1.038016	-0.528128	-0.937039	-0.553518	-1.287724	-0.880374	-0.877339	-0.854773	-0.793187	-1.327743	0.977693	0.713487	-1.277461	-0.121983	0.380385	-0.545179	-0.25498	-0.078013	-0.01292	-0.445374	-0.4035	-0.716465	-0.507801	-0.252942
-0.116687	-0.375471	-0.312542	0.820112	1.207816	0.122221	-0.722792	-0.648477	0.650271	0.226829	0.316229	0.14201	-2.269606	-1.384864	-0.237572	-0.184444	1.00035	-0.225875	-0.29037	-0.153828	-0.148682	-0.59282	0.3967	1.265777	0.898257	0.886952	1.071305	0.807414	1.163655	0.567827	1.405281	0.626902	0.678344	1.731422	-0.407676	-0.797456	-0.240635	-1.279542	-0.266729	-0.216258	0.980649	-0.311501	-0.75639	-0.903945	-0.348229	-0.216027	0.389799	0.070371	0.271967	1.639323
-0.184832	-0.305047	-0.515894	0.28114	1.410458	0.158913	-1.030336	0.308362	-0.428872	-0.669031	-0.12751	0.799812	0.10699	1.246717	-0.01693	-0.344418	-0.9929	-0.187628	-0.186042	-0.267038	0.0486	-0.137445	0.388727	1.001563	1.067088	1.091332	1.334169	1.316482	2.442971	1.377922	0.371912	1.634227	0.969814	0.508214	-0.584504	-0.661317	-1.27805	-0.738409	-1.0726	-1.046038	0.858458	-0.581495	1.045688	0.05745	-0.567932	-0.151552	-0.249673	-0.605987	-0.06282	0.249432
-0.510957	-0.62041	-0.601453	-0.272094	-0.096875	1.284088	-1.234239	0.014202	-1.560243	0.237523	1.175244	-3.385779	-0.487819	-0.508206	-0.475428	0.632097	-0.003594	-0.761881	-0.945016	-0.774243	-0.28682	-0.672156	-1.075874	0.110094	0.514331	1.321845	-0.910516	0.369537	1.010685	-0.007305	0.031176	-0.558991	-0.586032	-0.333162	-0.655748	-1.242646	-0.027309	0.054655	-0.163881	-0.936949	1.13057	0.786052	0.863698	-0.23911	0.249308	1.278334	1.187405	0.027528	-0.028948	-0.381714
-0.544302	-0.681456	-0.400012	0.211809	-0.070778	0.498328	0.238874	-0.71538	-2.744156	-0.475644	0.408667	-3.096597	-2.45118	-0.65908	0.120815	0.610428	1.119447	-0.897999	-1.103923	-0.464177	0.038403	-0.879274	-1.265784	-1.073707	-1.023949	-0.700725	-1.115339	-0.368757	-0.040433	-0.620362	-0.346086	-0.691774	-0.736525	-0.80892	-0.411563	-1.140903	0.387082	0.004213	0.421778	-0.727032	2.086984	-0.043337	1.029118	1.025008	1.106881	1.755215	1.506749	0.543796	0.94479	0.26044
0.329403	-0.079491	-0.137396	-0.786779	-0.498873	-0.476324	-0.271251	-0.502845	-0.755051	0.690303	1.663898	-0.957543	1.24881	-1.693226	-0.735313	-1.655055	-0.708124	-0.136348	-0.341145	-0.451475	-0.683014	0.284178	-0.405088	0.190889	0.915831	0.737099	1.270002	1.076712	1.718277	1.753485	0.694329	2.157302	1.1654	0.736826	-0.200515	-1.041396	-0.266577	-0.815193	2.22711	1.095402	-0.426963	1.293011	-0.151028	1.643405	0.871776	0.39436	0.397855	-0.208416	2.337931	1.77773
-0.240831	-0.326832	-0.711036	1.214068	-0.347121	0.462326	0.61336	0.259679	-1.637325	-0.625695	0.089372	-0.591967	-1.569479	-0.385666	-0.816107	-0.984506	0.473932	-0.294147	-0.343318	-0.670587	0.494693	-0.353066	0.521078	-0.363444	0.513542	0.411824	-0.704372	0.148869	-0.077679	0.604986	-0.331633	0.394159	0.310397	-0.014433	-0.480603	-0.426407	-0.960153	0.116867	0.945955	0.055428	-0.339707	0.747141	1.015962	-0.001533	0.05317	1.948346	1.48291	0.906723	0.876834	-0.131352
-0.588278	-0.148863	-0.519009	-0.214624	1.146763	0.641691	-1.221907	0.360644	0.630873	-0.576328	-0.770635	-1.274339	-0.899335	-1.517655	-1.89598	-0.749875	-0.848821	-0.630453	-0.250884	-0.744681	0.225759	0.308776	-0.254421	0.309194	0.603086	-0.45946	-0.468983	0.838742	0.329929	0.088616	-0.288263	0.964923	0.889843	1.056092	-0.666246	0.533727	0.367409	-0.330667	-0.022614	0.197551	1.308334	0.177807	-0.754962	-0.476423	0.822158	1.106437	-0.401192	0.649145	0.528718	0.652276
1.855632	1.603093	0.311734	-1.18836	1.108395	-1.578397	0.127528	-0.714439	-0.066289	1.278217	-1.766986	1.27785	0.996536	0.057966	-0.21461	-1.08348	-1.277537	-0.304988	-0.135447	-0.827247	-0.898243	-0.998036	-0.917819	-0.934284	-1.133261	-0.389097	-1.044853	-0.374818	0.260297	0.243286	0.442469	0.427336	0.30782	-0.210844	-0.090163	-0.547004	-1.102926	-0.898703	-1.002134	-0.315916	0.055976	-1.01992	-0.502014	5.26E-4	0.026213	0.421507	0.329167	3.074819	2.716728	1.103028
-0.142764	-0.333908	-0.545782	-0.599544	-0.038825	0.076574	-0.489011	-0.456745	0.160926	0.320075	-0.176189	0.192595	0.243433	0.12896	0.342282	0.114741	0.185575	-0.171671	-0.035829	-0.309155	0.050095	0.534715	-0.298653	-0.90772	-0.657721	-0.704093	-0.710285	-0.603278	-0.64229	-0.476962	-0.714694	-0.73136	-0.153899	-0.437357	-0.528126	-0.51711	-0.991314	-1.111681	-0.82948	-0.921937	-1.185563	-1.147115	-0.872832	-1.052392	-0.906489	-1.05346	-1.239222	-0.964414	-0.919187	-0.895592
-1.091035	-1.206315	-0.439758	0.274503	-1.73952	1.775383	1.337748	0.156667	0.354036	-0.057978	-0.410162	0.735769	0.368936	0.43816	-0.032737	0.007141	0.237497	-0.956588	-1.184101	-0.686712	-0.126384	0.658567	0.631173	0.391035	-0.456829	0.087048	-0.262546	-0.346405	-0.22367	0.32028	-0.613939	-0.712398	-1.045615	-0.750965	-0.798036	-1.289583	1.543118	0.742071	0.328854	1.223946	1.315773	0.019457	0.087568	-0.048752	-0.584656	0.162739	0.328909	-0.361779	-0.373995	-0.309566
-0.356435	0.283523	-0.288978	-1.21293	0.619987	1.355217	-2.088743	-0.152662	0.671121	0.427543	-1.539756	-0.967015	-0.052167	1.069355	0.277875	0.35565	0.232569	-0.96213	-0.393611	-0.675437	-0.600621	-0.860137	-1.25135	-1.033742	-1.227284	-1.163957	-0.291871	-0.344686	-0.875723	-1.158141	-1.20304	-1.242851	-0.511806	-1.521759	-0.615999	1.048473	0.732356	0.3943	0.985617	0.759637	0.393385	-0.43293	-0.288882	-0.135057	-0.499933	-0.432408	-0.483237	-0.433326	-0.971565	0.062545
0.026356	-0.364842	-0.771734	-0.991664	-0.889575	1.614719	0.209547	-2.228247	0.255931	-0.634345	-0.551288	-1.465023	-0.711863	-0.430336	-0.497835	-0.554523	-0.608009	-0.225449	-0.627262	-0.825913	-1.042499	-0.618915	-0.5144	0.291965	-0.723843	-0.600532	-0.665468	-0.125353	-0.196436	-0.569329	0.066308	-0.604269	-1.300198	-0.247903	0.132585	-0.769798	-1.031601	-1.176696	-0.600964	0.0459	0.916129	-0.290047	-0.343056	0.196468	-0.533762	0.384193	0.524112	1.03311	0.382734	-0.004515
0.179636	0.633539	-0.063188	1.680039	-1.408475	-0.932015	-0.997496	-0.047705	0.020938	0.236975	-0.315266	0.355886	-1.02343	-0.141695	0.635526	0.234383	-0.678665	-0.140854	0.456409	-0.067326	2.043577	2.805454	3.975837	1.693864	1.124219	2.372003	6.60086	6.321049	4.679823	5.539506	4.89282	4.641688	4.746273	3.811057	0.827595	0.573615	0.336325	0.569446	0.958974	7.096635	1.202315	-0.269443	2.205619	3.962674	3.204581	3.271683	1.604494	2.26571	2.001918	0.070145
-0.649185	-0.378696	-0.691492	2.126523	-1.938008	1.40987	1.948848	-0.092793	2.42589	0.304352	0.919626	-0.180401	-0.431269	0.092294	-1.275071	1.331103	-1.886618	0.238571	0.448137	-0.322771	2.294292	2.272532	2.421701	3.211471	1.545992	2.886857	4.228878	2.394232	2.531629	2.777876	1.680821	2.431524	2.369142	2.358114	0.10153	0.375762	-0.046071	0.443621	0.770357	0.121841	1.666288	0.687269	0.826727	1.672977	1.290968	0.765704	0.894073	0.367432	0.123734	0.444169
-0.344472	-0.236729	-0.460095	0.254452	-1.33262	-0.238604	-0.108813	0.872041	0.31323	-0.569787	0.065044	0.248486	1.104221	0.550194	-0.825389	0.459161	-0.020492	-0.346036	0.050991	-0.464429	0.772872	1.020633	-0.488451	-0.706642	-0.205341	-0.16533	0.038252	-0.154336	-0.552296	-0.142513	-0.318877	-0.320345	-0.626574	-0.252974	-0.555413	0.129896	-0.273742	-0.864795	0.825232	-1.188797	-1.356532	-0.545859	-0.345129	-0.734473	-1.011409	-0.881699	-0.901517	-1.117293	-0.901672	-1.023648
0.752869	0.704425	0.089196	-0.937443	-0.033884	-0.793723	0.39358	-0.578353	-0.863556	0.091507	-0.164128	-0.190581	0.044832	0.852527	0.472121	0.028232	-0.672104	-0.104069	0.086733	-0.580536	-0.73604	-0.484539	-1.010354	-0.824104	-0.518272	-0.166956	-0.449158	-0.058133	-0.27685	0.394171	-0.140057	-0.135291	-0.070504	0.127595	0.090391	0.172587	-0.010586	-1.195752	-0.207228	-0.198103	-0.22186	-0.342386	-0.070166	-0.562349	0.039619	-0.317306	0.16012	-0.833039	-0.297577	-0.139991
0.138326	-0.257362	-0.089227	-0.512139	0.38893	-0.333539	0.571754	-0.779459	0.778217	-1.921279	-0.165264	-0.806259	2.487504	0.109882	0.049553	1.138145	-0.156752	-0.213146	-0.18743	-0.068071	-0.481518	-1.151472	-1.607322	-1.097558	-0.78521	-0.945784	-0.520547	-0.901153	-1.102225	-0.628358	-0.696701	-0.544797	-0.672177	-0.611373	-0.270317	0.257769	0.644416	-1.113083	-0.051555	-0.582714	0.235075	-0.306364	-0.312648	0.513193	-0.97733	-0.808951	0.448442	-0.188863	-0.243859	-0.184228
0.44107	0.77577	0.254638	0.200937	-2.509321	-0.377079	1.09295	-0.691898	0.290447	0.284521	0.256779	0.894961	-0.077799	-0.080292	0.554752	0.545055	-0.080068	0.725916	1.409791	0.307281	0.421273	3.538616	0.859853	0.438461	-0.726072	-0.115834	-0.241661	-0.142538	-0.613299	0.01565	0.059689	0.102484	-0.28516	0.059048	0.853239	0.759323	0.9276	-1.058157	1.271065	-0.300619	-0.341552	-1.206975	-1.147808	-0.685988	-1.060405	-0.684915	-0.785728	-0.900062	-0.983869	-0.9516
-0.050026	0.017457	-0.643793	-0.547722	-0.120566	-1.982276	-2.876913	-5.287408	-3.873432	2.604426	5.874961	1.378739	0.150783	-2.291841	0.525568	0.973238	-0.160647	-0.848364	-0.99235	-0.816612	-0.581994	-1.066193	-0.379359	-0.288675	-0.530191	-0.684543	-0.260222	-1.338147	-0.728842	-0.635771	-0.56405	2.280792	0.173796	-0.642087	-0.74875	-1.272229	-0.525101	0.258106	-0.760416	-0.106464	0.470685	1.188642	3.210696	3.486075	1.514299	2.629202	2.646686	2.362928	4.756514	1.625269
-0.824362	-0.869002	-0.900998	-0.060713	0.090052	0.706261	0.91833	0.16839	-0.445247	0.853918	0.836132	0.606907	0.287736	-0.435168	-1.022193	0.369187	-0.099645	-0.455662	-0.590735	-0.685872	0.330178	-0.107013	1.644559	1.036549	0.443634	0.555929	-0.822643	-0.469326	-0.86269	-0.404337	-1.390851	-0.692743	-0.950033	-0.715305	-0.723586	-0.755926	-0.843445	-0.299001	-0.841682	0.032932	-0.160942	0.107067	0.222921	-0.139277	-0.200777	-0.567918	-0.555935	-0.703072	-0.580349	-0.609003
-0.065775	-0.335224	-0.64684	-0.403836	0.307904	0.393683	-0.096699	0.752783	-1.468063	1.545578	-1.169248	0.396882	-1.167045	-0.787804	0.565384	-2.189169	3.992328	0.058785	-0.310957	-0.635482	-0.799806	-0.09167	0.402138	1.522322	1.428858	3.368487	1.298763	1.501201	0.618468	0.734523	0.51823	0.077015	0.359818	1.1921	-0.399302	-1.104752	-1.513627	-0.270137	-0.642694	-0.511913	0.648906	0.082317	2.236362	0.306851	-0.157067	0.062682	0.387247	0.148089	0.017401	0.173484
0.257412	0.062707	-0.366412	-0.665627	1.247297	-0.433032	0.86673	-0.557247	0.211144	-0.283643	-0.252049	-0.256827	0.102473	-0.089293	-0.2617	-0.177897	-0.406466	0.220665	0.278604	-0.349331	-0.411497	-0.135873	-0.922002	-0.756198	-0.312577	-0.092978	-0.123233	-0.241516	-0.094492	-0.055916	-0.128729	0.033389	-0.057353	-0.179243	-0.256974	0.608831	0.15816	-1.102714	-0.748667	-0.713327	-1.011321	-0.946706	-0.52208	-1.020662	-1.060931	-0.99059	-1.17598	-0.427447	-0.826323	-0.745216
0.166916	-0.490882	-0.340535	-0.175087	0.155539	-0.572237	0.717008	0.415529	0.404363	-0.047331	0.207194	-0.297727	0.161352	1.159496	-0.744751	0.602023	-0.836273	-0.022825	-0.508746	-0.322403	-0.763912	-1.066693	-1.193346	-0.136645	-0.496559	-0.515994	-0.032618	0.135945	0.184312	-0.220262	0.595249	0.268544	0.345658	1.123265	-0.460728	-1.191973	-0.848881	-0.196995	-1.164532	-1.563433	-1.152642	-1.03314	-1.167971	-1.0856	-1.235158	-0.803969	-0.443392	-0.397214	-0.137605	-0.446585
-0.376091	-0.352863	-0.879243	-0.19542	-1.550215	1.880868	1.287752	-1.27587	-0.310306	1.625318	-0.125364	0.01088	0.330801	0.324787	0.810791	0.543571	-0.06287	0.182053	0.08474	-0.817389	-0.869963	-0.597611	0.440942	-0.955743	0.723383	-0.931991	-0.322877	-0.554939	-1.166585	-0.941861	-1.006778	-1.031535	-0.844155	-1.000635	1.761501	1.206183	-0.338026	0.640346	0.675862	1.011001	-0.316895	0.861173	0.307404	0.26652	3.014595	-0.535332	-0.751831	-0.340141	-0.501466	-0.319842
-0.097909	-0.159328	-0.748469	0.061569	-0.34571	0.698984	-0.014071	-0.801781	0.110161	0.358386	0.392916	0.092114	-0.256966	0.083446	0.02642	-0.487708	-0.57489	0.266951	0.271661	-0.774946	-0.201299	0.157697	-0.067247	2.168842	0.885493	0.979072	-0.055827	-0.734549	-0.522306	-0.355081	-0.075142	-0.253056	-0.434772	-0.113969	0.992281	0.705451	-0.706617	-0.255564	-0.324481	-0.322514	0.881846	0.226805	-0.055173	-0.223399	-0.631428	-0.747785	0.463017	-0.795675	-0.585533	-0.021353
1.055735	1.474453	-0.158306	0.214633	-0.429435	0.103217	-0.024875	0.771523	1.303613	0.556468	-0.21379	-0.134089	1.061917	1.271357	0.47556	-0.284517	-1.001886	1.212956	0.839669	-0.22956	-0.501504	-0.331656	0.323106	-0.005713	-0.692897	-0.908936	-0.215382	-0.852396	-0.118356	-0.86584	-0.74532	-0.771429	-0.788118	-0.411177	4.723818	4.602974	1.686432	-0.706182	2.306584	0.811296	-0.69699	-0.460869	-0.471427	0.0751	-0.274501	0.738534	-0.269667	-0.360736	-0.383029	-0.033025
-0.456169	-0.089035	0.190791	0.373063	0.688723	0.385581	-0.90682	-0.088485	-0.95826	-0.596534	-0.627665	1.058205	1.07057	-0.410204	-0.366884	-0.706062	-0.241201	-0.527953	-0.143598	0.566757	0.331266	-0.189557	0.011097	0.048775	-0.306617	0.105054	1.31386	-0.047543	0.363842	1.21186	1.073648	0.063791	0.123527	0.017355	-0.367686	0.68051	0.880719	0.450347	0.625808	0.860196	-0.396583	-0.938216	-0.11582	1.249833	-0.331998	0.207942	0.185258	0.932467	0.052453	-0.690824
1.882345	1.745192	0.069054	-1.634421	1.29468	-1.756936	-1.406592	-0.497447	0.373042	-0.796206	-0.307595	0.841289	-1.235335	3.372628	-0.961023	0.833447	-1.184789	-0.279165	-0.639035	-0.768354	-1.269013	-1.912446	-1.495647	-0.747743	-1.73067	-1.853118	-1.205108	-0.925944	1.116624	0.733902	1.628572	1.233497	-0.296941	-0.12877	-0.235937	-1.027949	-1.331987	1.02707	-1.176642	-0.978824	0.518526	-1.236809	-0.980284	-0.40932	-0.101044	2.742737	0.785533	2.090712	0.039478	0.272436
1.920233	1.733773	0.087079	-2.34326	1.227163	-1.904887	-1.117077	-0.68707	0.65172	-1.382775	-0.586612	0.337083	-3.60225	0.461031	-0.933083	0.646085	-0.811197	-0.593607	-0.933062	-0.915292	-1.488864	-1.969098	-2.190172	-1.712196	-2.137396	-2.288673	-2.103881	-2.69344	-1.103765	-1.990752	-1.511431	-1.422047	-0.354139	-0.523765	-0.106712	-0.955279	-1.356091	0.626334	-1.390294	-1.289577	0.51555	-0.330467	0.143446	0.526027	-0.450361	2.236114	0.145026	0.313883	0.174321	2.114527
1.732699	1.537144	0.006769	-2.271811	1.393384	-1.682894	-1.038713	0.202737	0.382228	-0.777915	0.880306	1.340996	-3.239336	0.413656	-2.258944	0.378756	-0.716647	-0.50073	-0.707682	-0.815101	-1.186211	-1.779992	-1.814656	-1.212403	-2.095555	-1.739595	-0.487228	-0.11193	-0.167433	0.698107	-0.346558	-0.468479	1.768118	1.253602	-0.431437	-1.056117	-1.324266	0.65716	-1.49771	-1.115962	-0.6833	-1.183713	-1.01672	-0.265213	0.411824	0.132961	0.120411	-0.079572	-0.256258	0.967754
-0.77981	-0.705018	-0.822037	-0.51694	1.248973	0.334721	-0.36986	1.926524	-0.263785	0.736403	-0.33318	0.108083	-0.983322	0.095044	0.473501	-0.00709	-0.212898	-0.79416	-0.419814	-0.697524	-0.935089	-0.855889	-0.668048	-0.535807	-0.558217	-0.879189	-0.592703	-0.106623	-0.806874	-0.363929	-0.890378	-0.515397	-0.273077	-0.871073	-0.830132	-0.039789	-0.659227	0.333489	-0.188854	-0.953325	-0.705382	-0.667489	-0.914196	-1.009329	-0.820213	-0.987448	-0.858195	-0.799408	-1.054046	-0.945287
-0.804403	-0.577958	-0.934385	0.523585	0.031009	0.015594	1.217713	-0.493044	-0.821475	-1.041051	-2.364425	-2.072473	-1.249556	0.885994	1.592705	0.97705	-0.243626	-0.958537	-0.650144	-0.870718	-0.086139	-1.175532	-0.347987	-0.850348	-0.905638	-0.8778	-0.574018	-0.603429	1.12E-4	0.079986	1.255412	2.101497	0.611779	0.391754	-0.678588	-0.335535	-0.864739	0.298179	-0.71685	0.412998	0.577537	0.737416	0.435378	0.519109	1.480598	0.374998	0.364329	2.23018	3.797569	1.919018
-0.608449	-0.919582	-0.804157	-0.139786	1.350451	0.26707	0.346476	1.142219	0.633832	-0.479521	-0.392234	-0.223865	-0.964864	-0.09674	-0.276593	-0.20795	-0.393877	-0.153705	-0.567008	-0.321616	-0.780363	-1.13105	0.455181	0.731485	1.597212	0.871397	2.522716	1.044339	-0.272061	-0.227954	0.329733	-0.145477	0.44586	3.68E-4	-0.606222	-1.217564	-1.095669	-0.11937	-1.669152	-1.007248	-0.363641	0.646247	-0.492803	0.787555	0.274226	-0.90447	-0.40528	-0.436385	-0.731016	-0.166713
-0.233896	-0.115	-0.481406	0.921637	1.153101	-0.504103	1.006343	0.376926	0.347001	0.271226	-1.231491	-0.023142	-0.150422	1.59645	-0.800068	-0.189988	-0.261163	-0.145422	0.165281	-0.458246	1.087489	0.1185	1.377941	0.829906	0.957298	1.228073	2.248377	1.916574	1.788125	2.054573	1.974939	1.289819	0.881602	2.030029	-0.426469	0.159989	-0.23886	-0.566905	-0.049147	-0.390223	0.091891	-0.360045	0.411794	0.495304	0.338062	0.678254	0.767079	0.867803	0.091543	-0.50862
-0.603694	-0.256803	-0.659505	0.331832	-0.218313	1.292299	-1.053261	0.267536	0.3673	-1.138735	-1.295589	-0.24159	-0.089631	-0.500447	0.236218	1.277975	-0.047592	-0.722904	-0.304377	-0.692002	1.027666	0.643265	0.394799	0.39838	-0.004428	-0.097537	0.71443	0.029373	1.00279	-0.397996	0.658579	-0.295086	-0.498145	-0.288159	-0.602295	0.20217	-0.207806	0.209345	0.54661	0.992024	1.20735	0.423416	0.687136	0.336705	0.988556	1.947455	0.813652	1.431214	0.158052	1.327387
0.404544	1.374806	0.666045	-1.225638	1.517455	-1.175877	-0.364491	-0.261784	-0.453214	0.859224	-0.206557	-0.003701	-0.478438	0.262958	0.044275	0.023879	-0.790035	0.050563	0.201445	-0.088217	0.146085	0.791223	-0.270835	-0.060609	0.227473	-0.183446	-0.079826	0.965031	0.268962	0.90151	0.301232	0.412427	0.086571	0.412151	-0.11709	1.875186	1.542856	2.321193	1.64646	-0.14056	-0.811683	0.359722	-0.240914	0.370454	0.053319	-0.551313	0.803703	0.431982	0.317673	0.864175
-0.667114	-0.824345	-0.813485	0.887183	0.573841	0.743978	0.677242	0.449491	-0.879537	0.772125	-0.449425	0.159758	-0.576834	-0.261307	-0.476589	0.559338	0.636027	-0.560963	-0.574555	-0.487871	0.794626	-0.386954	-0.330672	-0.579558	-0.135834	0.45876	0.274838	-0.539217	-0.570516	-0.869638	-1.246208	-0.549246	0.243332	-0.132866	-0.650539	-0.373441	-0.637717	-0.816594	-0.91612	0.017601	1.288645	0.449404	1.121191	0.295897	1.158665	-0.184047	0.126075	-0.441864	0.536119	1.300824
0.080478	0.223367	-0.585314	1.756853	-0.141664	1.299445	-3.716606	-1.668601	-0.918468	-2.704947	-1.961435	-2.750324	-1.954467	-1.066704	-1.757424	-0.310504	0.519697	-0.234706	-0.241647	-0.860147	2.145685	-0.493384	-0.592004	2.303522	0.981087	1.688309	1.823724	1.058041	1.789172	2.660194	2.098801	0.709486	1.742374	1.371174	1.050983	0.555129	-0.210076	-0.328986	-0.249339	0.736327	0.272053	0.12129	-0.167949	0.862884	0.144724	0.905639	2.647136	2.121611	0.914379	0.892163
3.065851	3.465095	0.709742	0.429262	-0.502358	-3.565809	-1.809068	-2.784709	-0.3598	-1.83395	-1.103886	-0.527762	0.078518	1.073824	-0.547066	0.864808	0.175828	0.88676	0.966095	-0.631608	-0.261259	-0.368802	-0.172268	0.196375	0.339796	0.627536	1.290402	1.191935	1.406463	1.798409	3.191421	2.437602	2.370802	2.021074	1.346218	0.648011	-0.610323	0.768693	0.243537	1.247584	0.991234	0.479983	0.875064	1.120473	0.362355	0.833357	1.740369	2.139879	1.275735	1.635937
1.358933	1.605824	-0.081777	-0.832387	-0.674112	-2.103161	-3.146699	-2.189688	-1.785328	-1.649034	-0.868271	-0.244189	-1.54545	-1.734303	0.890165	0.84184	0.888345	0.264759	0.295449	-0.697398	-0.893348	0.342284	-0.58195	-0.016246	0.274346	0.319441	1.166862	1.716969	0.529726	1.596503	1.144284	2.310787	2.158606	1.408008	1.229094	0.916184	-0.348958	-0.552333	0.211566	-0.928496	0.198777	0.233971	-0.051862	0.333755	2.402073	0.291147	0.999333	1.29447	1.801099	1.020914
0.472416	0.018445	-0.104086	-0.816996	-1.704245	-0.90123	0.31774	1.540203	1.032862	0.44398	0.536777	0.742267	1.027431	0.497617	0.592385	0.638312	0.196918	0.165609	-0.079842	-0.397379	-1.187435	-1.649356	-1.721448	-1.167443	-1.028808	-0.889995	-1.324417	-1.064216	-0.647056	-0.94253	-0.60996	-0.391896	-0.648418	-0.702765	1.397627	0.327523	0.806507	0.064183	0.590795	-0.552337	-0.20153	0.12423	-0.721816	-0.974573	-1.118747	-1.449614	-1.174078	-0.973496	-0.912958	-1.027974
0.38616	0.173609	-0.253141	-0.890563	0.158729	-0.568978	-1.023961	0.248454	-2.469244	-0.892525	-1.268261	-1.334343	0.04084	-0.943567	0.052616	-0.695203	0.384599	-0.314123	-0.634749	-0.739411	-1.222921	-1.349541	-1.18075	-0.44371	0.819067	0.763015	0.00746	0.257821	-0.212081	-0.293861	0.247623	0.081122	-0.24955	-0.916937	-0.419136	-1.122417	-0.600935	0.160864	-0.381176	-0.752176	1.042897	2.396044	0.648345	0.566136	0.429542	-0.245448	-0.003386	0.258396	-0.184282	-0.184723
0.271798	0.088968	-0.391503	-0.712788	0.780473	-0.555953	-1.82063	-1.310799	-2.626919	-0.193399	-1.247237	-0.97103	0.333314	-0.496494	0.056847	-0.538886	-0.200894	-0.54123	-0.833322	-0.787932	-1.013267	-1.131198	-1.166798	0.052115	0.443945	0.747197	0.166677	-0.148565	-0.017338	0.287442	0.17592	0.224146	-0.39366	-0.509789	-0.521114	-1.24743	-0.696055	-0.02353	-0.248893	-0.883822	1.587515	1.756934	0.96306	0.74563	0.249913	-0.341401	0.180175	0.008667	-0.715469	-0.226948
-0.847137	-1.178343	-0.045283	-0.572009	-1.213229	0.727412	0.544173	0.02069	0.015472	-0.997298	-0.208596	0.744761	-0.460227	-0.700481	-0.61411	-0.142214	0.024176	-0.865843	-1.12113	0.079235	-1.172479	-0.830312	-0.949256	-0.695365	-0.326787	-0.491205	-0.561482	-0.177466	0.477641	0.086778	-0.287791	-0.342269	-0.275608	-0.081843	-0.686842	-1.281401	1.694431	-0.707023	0.053606	-0.09631	1.177775	0.01636	0.109593	0.421705	0.158246	2.139063	0.187043	0.063708	-0.032226	-0.307674
-1.500145	-1.11937	5.603811	1.432933	-0.831653	1.041492	0.937265	0.011891	0.724184	0.581658	1.044046	0.823486	0.773484	0.994459	0.563739	0.215238	0.856009	-1.190882	-0.637043	2.263457	1.49592	0.734224	1.217029	0.236267	1.635419	0.571102	0.604938	2.114437	-0.122797	0.334727	1.475422	0.44132	-0.19638	-0.664469	-0.945052	0.37596	-0.066438	8.5E-4	0.534986	-0.242445	-0.994422	-1.069622	-0.976433	-0.568725	-0.708015	-0.748097	-0.568934	0.280563	-0.030009	-0.434128
0.034443	-0.07393	1.741055	0.084726	0.794781	-1.006636	0.645017	-0.1328	0.961359	-0.358725	0.352858	-0.34427	1.008175	0.709601	0.301987	-0.002035	0.167597	1.284639	0.961627	2.173196	-0.176826	0.710868	0.441239	0.99505	2.788983	1.44186	0.279746	0.635631	0.282068	0.270391	0.626279	0.181985	-0.355312	0.077209	0.154342	0.511136	1.439366	-0.805665	0.353063	0.582171	1.815117	0.443926	0.044442	-0.075187	-0.055946	0.405685	-0.607447	-0.535319	-0.269773	-0.498418
-0.613447	-0.534025	0.71831	0.01243	1.097138	-0.159445	-0.206639	-0.364213	0.393145	0.059048	-0.014956	-0.591002	-0.667967	0.451363	-0.170286	0.144321	-0.678919	-0.182512	0.053949	1.643252	-0.055004	0.185279	0.393919	0.770859	2.009059	1.393534	0.804154	1.398356	0.885249	1.02316	0.958372	0.544296	0.245155	0.075236	-0.51346	0.154441	0.91117	-1.060679	-0.411414	-0.488655	-0.167897	0.472976	0.177812	0.072441	-0.138031	-0.622827	-0.218979	-0.009577	-0.239105	-0.705788
0.679576	0.263713	-0.215171	0.524998	1.516348	-0.664641	0.038961	-0.779327	-0.472891	-0.578928	-0.760442	-0.001388	-0.562201	0.614677	1.026493	1.460025	-1.325943	0.614342	0.421452	-0.263552	-0.034065	-0.331055	-0.133101	-0.59184	-0.090186	-0.022606	0.413023	0.393968	0.287676	0.757782	0.30149	0.643397	0.759208	0.62811	-0.665044	-0.548307	-1.134041	-0.914116	-1.01246	-1.369249	-1.065639	-0.739471	-0.80214	-1.095506	-1.107537	-0.533072	-0.402872	-0.961914	-0.470675	-0.368103
0.272374	0.828918	-0.115317	-0.511715	0.811841	-0.327003	-0.503944	-0.652515	-1.127874	0.636798	-0.386868	-1.65895	-0.868164	-0.471759	1.682357	0.624295	0.15862	0.172978	0.234168	-0.548202	0.052135	0.184059	-0.09245	-0.470137	0.749256	-0.231254	0.354666	-0.133771	0.94547	0.143605	0.37525	-0.078716	0.740371	0.50363	-0.294479	1.160521	0.65365	0.538901	0.886354	-0.008502	-0.389405	2.26389	0.678863	0.527754	-0.464032	1.570863	0.326575	0.022243	2.203692	0.744041
1.144898	0.913197	-0.067592	0.243015	1.799269	-1.093336	-0.404359	-0.196256	-0.560929	-0.453299	-0.123081	-0.281563	-0.862619	0.491128	0.626884	1.004089	-0.961598	0.10836	0.336806	-0.543405	-0.031618	-0.392846	-0.093245	-0.848317	-0.255086	-0.108379	0.074776	-0.13628	0.040812	0.98302	0.391996	0.092211	1.073811	0.295391	-0.395615	-0.5891	-1.152957	-1.410972	-1.284527	-1.04425	-1.107852	-0.741288	-1.07524	-1.041932	-1.028216	-0.662985	-0.629052	-0.223521	-0.57111	0.193859
-1.023314	-1.173999	-1.133667	-0.582458	-1.268044	1.325158	0.404742	1.367926	0.536306	0.757812	-0.649425	-0.376001	-0.305534	-1.500391	1.074304	0.584205	0.896516	-1.022607	-1.230046	-1.107845	-0.95154	-1.322109	-1.197021	-0.83581	-0.626436	-0.598725	0.189074	-0.163846	-0.379661	-0.391254	-0.644913	-0.15107	-0.44032	-0.537043	-0.877414	-1.32981	-1.886959	0.027473	-0.34152	-1.401675	-1.004131	-0.204965	-0.691715	1.160403	-0.194397	-0.303083	0.412228	-0.154592	0.491031	-0.031569
-0.589641	-0.137937	0.441228	-0.015669	-0.363746	0.073839	-0.348174	-0.081758	0.09079	0.28142	-0.047417	0.029689	0.224046	0.412648	1.054115	0.493031	-0.689631	-0.560536	-0.087087	0.373638	-0.063161	0.280196	-0.340122	-0.373318	-0.663418	-0.066219	-0.678184	-0.186999	-0.171597	-0.172624	0.510924	0.89029	0.365657	0.292606	-0.339958	0.413017	1.322164	-0.833969	1.954743	0.600925	0.133072	-0.769272	0.066484	0.014489	0.334081	-0.492127	-0.860005	-0.283349	-0.280634	0.180283
-0.112144	0.473867	-0.228494	-0.726485	-1.28636	-1.117416	-2.838031	-0.981466	-1.35476	-3.64306	-4.166833	-3.163788	0.404127	4.772835	6.177695	2.902672	1.284437	-0.296705	-0.093849	-0.607925	-0.531144	0.05354	-0.947745	-0.079524	-1.161771	-0.885527	-0.197363	0.158274	0.507691	2.499512	1.299266	3.019213	3.462166	0.767027	0.191527	0.442515	0.406893	-0.9668	1.766209	-0.093066	2.355182	-0.843504	1.657512	1.547539	1.765168	1.662196	4.654488	7.131593	4.975736	3.036983
-1.172021	-1.234189	1.913273	-0.207988	-0.984622	1.130746	-1.310578	0.402004	0.423277	0.486651	-0.02563	0.282936	0.066338	0.038343	-0.343806	1.133092	0.601464	-0.881495	-0.748012	2.472679	-0.475128	-1.127773	-1.158612	-0.813152	-1.142612	-1.321401	-0.876565	-0.663717	-1.413882	-1.439902	-1.330802	-0.813591	-0.863724	-0.63784	-0.805208	-0.880911	2.099279	0.07259	-0.12602	-0.648393	0.934472	-1.225819	-1.025517	-0.855883	-0.335047	-1.044061	-0.654876	-1.022038	-0.855985	-1.050155
0.56479	0.27059	-0.353601	-0.385903	-0.850927	-0.793152	-0.589343	-1.097766	-0.128502	-1.201725	-1.155503	0.273923	-0.26425	0.14164	-0.405612	0.349935	0.24643	-0.520036	-0.804342	-0.839256	-0.119042	-0.943112	-1.235682	-0.712521	-0.537403	-0.880143	-0.279189	-0.565947	-0.221925	-0.162973	-0.283655	0.169465	0.590283	0.251587	-0.544554	-1.230048	-1.560461	0.319197	-0.803497	-1.35371	-1.162777	-0.844653	-0.545119	-0.299031	-0.773905	-0.701167	-0.804653	-0.428117	-0.16634	0.907399
-0.281082	-0.219419	-0.599217	-1.148682	1.288155	-0.206084	0.235798	-0.070972	-0.684951	-1.01115	-1.090773	-0.442053	-0.514268	-0.414569	0.866719	0.156977	0.339925	-0.414735	-0.302143	-0.689777	-0.269009	-0.342806	-0.85821	-0.545985	-0.522536	-0.985493	0.001074	0.145873	0.277423	-0.226238	-0.204107	0.128933	0.482572	-0.320809	-0.568556	0.428841	-3.64E-4	-1.124012	-0.667101	-0.357972	-0.80747	-0.910987	-0.710664	-0.495357	-0.716499	-0.498208	-0.384169	-0.437119	-0.258384	0.005667
0.17261	0.014759	-0.363058	-0.770823	1.712439	-0.634632	0.57875	-0.389872	-0.397675	-0.321119	0.297392	0.082375	-0.152431	-0.111819	0.228139	0.408516	-0.080457	0.078761	0.048576	-0.41848	-0.319723	-0.265953	-0.81385	-0.420256	-0.528502	-0.135284	-0.314798	-6.3E-5	-0.095815	0.102393	-0.541483	0.145593	0.230844	0.539365	-0.515464	0.400476	-0.078653	-1.12149	-0.847302	-0.85326	-1.125222	-0.970399	-0.847417	-1.068388	-0.784846	-1.324976	-0.900395	-0.65929	-0.295408	-0.767229
-0.594215	-0.457743	-0.731408	0.019067	1.122642	0.145533	0.944066	0.131005	-0.774454	-1.037593	-0.172818	0.436706	-0.310323	0.669979	1.247705	0.143133	0.724289	-0.342991	-0.270868	-0.637141	0.335073	0.29445	0.304348	-0.469315	-0.506789	0.55236	0.268936	0.287779	0.715093	1.028077	0.405168	0.482623	-0.318123	-0.226394	-0.479361	0.510202	0.049327	-1.267492	-0.493151	0.090039	-0.856165	-0.657435	0.432084	-0.274186	-0.40049	-0.151995	0.604119	-0.427356	0.222075	-0.649215
-1.258519	-0.650719	0.52176	1.368403	-0.668985	1.154599	1.56418	0.730427	1.032407	0.671446	0.966046	0.341489	0.28095	-0.024065	-0.136824	-0.138854	-0.040683	-0.973945	-0.47566	1.962146	1.543779	1.707397	0.536731	0.887996	0.351604	0.198627	1.180752	2.964726	4.430192	1.717836	3.008679	0.792026	-0.134434	0.773148	-0.795632	0.968698	1.00487	1.161863	1.359083	0.358489	-0.396384	-0.395512	-0.401586	0.133495	0.087281	0.441783	0.377088	0.076253	-0.720668	-0.595332
-0.521345	-0.628308	-0.114396	1.163659	0.143936	0.375863	-0.442612	0.283151	-0.146417	0.614546	0.330271	-0.940535	0.879423	-0.438866	1.144779	-0.095771	0.758297	-0.355354	-0.100551	0.727721	0.783341	1.049198	0.703975	0.659658	1.744447	1.054729	0.817953	0.231381	1.473483	0.915543	0.45799	0.770334	0.615922	0.142534	-0.495709	-0.89416	-0.334582	0.105658	-0.723614	-1.138071	-0.830567	-0.133236	-0.046776	0.100811	-0.758792	1.170374	0.251909	0.035602	-0.06822	-0.144761
-0.027342	-0.420589	1.239549	-0.09093	-2.704247	-1.522918	0.633581	0.752131	1.362785	1.44385	1.425823	1.430531	0.999355	1.236885	1.285196	1.015897	0.963744	0.387661	0.218531	1.906707	-0.647936	0.710971	-0.207022	-0.927164	-1.127364	-1.125838	-0.910053	-1.248691	-0.627608	-0.305569	-0.642766	-0.375963	-0.454805	-0.54992	0.389352	-0.491943	0.780442	0.195613	0.634227	0.489959	0.364557	0.724805	-1.557714	-0.668018	-0.891294	0.35196	0.879591	0.299569	-0.096707	-0.153167
-0.606147	-0.712949	-0.856081	1.304156	0.651417	0.975264	-0.550263	0.257066	0.853304	1.1917	0.484098	-0.612236	-0.038489	-1.067069	-2.783239	-0.771924	-1.323863	-0.146275	-0.301056	-0.680245	1.180352	0.472753	2.981192	0.600532	-0.138983	-0.383821	-0.808482	-0.461569	-0.333593	-0.478666	-0.326362	-0.404339	-0.601829	-0.690162	-0.751795	-1.000886	-1.558423	0.188888	-1.636222	-0.93599	-1.225527	-0.893565	-1.007706	-0.846284	-1.233344	-1.000151	-0.729136	-0.894442	-0.804574	-0.742424
-0.196098	-0.330617	-0.687515	-1.24936	0.153018	0.35693	-1.119208	-0.436547	0.79595	7.85E-4	0.255157	0.49399	0.283785	1.082597	1.198935	-0.429486	0.443552	-0.394089	-0.67043	-0.943511	-1.078665	-1.20613	-1.016574	-0.684921	-1.422549	-1.094938	-0.516135	-0.718397	-0.741659	-1.019671	-1.220247	-0.912097	-0.898684	-0.58543	-0.314995	-0.668224	-1.340773	-0.004474	-1.586861	-1.158131	-0.510176	-0.66104	-1.024545	0.419715	-0.13221	0.134209	-0.342819	-0.614213	-0.864585	-0.503928
2.03614	1.287763	0.612977	-1.943373	0.494568	-1.595243	0.276615	0.44723	0.460479	1.61541	1.082302	0.023933	0.140775	-0.464409	-0.615122	0.608777	1.596989	0.086983	0.17156	-0.505759	-1.097428	-1.405446	-0.898933	-0.950685	-0.437338	0.453548	0.633439	0.830289	0.100178	0.538142	0.269404	0.198028	0.703774	1.313369	0.317827	-0.813111	-0.672707	0.663045	-0.681505	-0.966095	-1.078514	-0.04016	0.159201	-0.626029	0.651133	-0.289874	0.702405	0.755324	0.294919	-0.668324
-0.558537	-0.733155	0.998166	0.563546	-1.089968	0.186317	-0.34224	-0.756275	-0.56495	0.039039	0.157519	1.054805	0.553331	0.694366	0.089003	0.07742	0.176805	-0.449206	-0.535069	1.088848	0.327595	0.382647	-0.218183	0.817996	0.207954	0.443333	-0.13464	-0.084178	0.125054	0.272788	0.250006	0.289112	-0.171704	0.03704	-0.445702	-1.106677	1.874496	0.142369	-1.149135	-1.286014	-0.609369	-0.308677	-0.398607	-0.825922	-0.791379	-0.707898	-0.841094	-0.45813	-0.26554	-0.259534
-0.079011	-0.345195	-0.402846	-0.966672	-1.527959	-0.081385	0.041806	-0.704138	-1.651174	0.528599	-0.561456	-0.726872	-0.299157	-0.132508	-0.56967	0.797904	0.540709	-0.681246	-0.980939	-0.66159	-1.136449	-1.53608	-1.255336	-1.166417	-1.135961	-0.994791	-1.19756	-1.139216	-0.96177	-0.990411	-0.736183	-0.916391	-0.414971	-0.853723	-0.447105	-1.176855	-0.334026	-0.067807	-0.052642	-0.733052	-0.112622	0.946603	0.099158	0.733981	-0.388435	0.939513	-0.190934	-0.468281	0.890946	0.403982
0.169914	-0.519611	-0.28326	-0.395929	0.481185	-1.208677	0.93561	0.826354	0.495532	0.933362	2.088765	2.655876	0.364879	0.715004	0.405791	-0.91216	-0.868442	0.616839	0.114807	0.283986	-0.877985	-0.191963	0.376738	0.085662	0.190331	0.05889	0.295915	0.158379	1.04242	-0.291341	-0.05171	-0.351606	-0.107042	-0.194906	-0.037952	-1.010143	-1.047861	-0.126376	-1.56073	-1.152846	-0.874278	0.531206	-0.543167	-0.477817	0.454945	-0.156624	-0.662905	-0.742396	-0.668086	-0.4052
-0.66036	-0.798808	-0.768277	-0.699798	-0.866523	1.149533	-0.0862	-0.229778	-2.316497	0.274077	0.238537	0.75308	0.461289	-1.174276	-0.579984	-0.854985	-0.228618	-0.982898	-1.18712	-0.908479	-0.946374	-1.564781	-1.564555	-1.154889	-1.261227	-0.774629	-1.120315	-0.997344	-1.279072	-0.936469	-0.734913	-0.924496	-0.741563	-1.005269	-0.770307	-1.344502	-0.184907	-0.17878	-1.162335	-0.419824	-0.844532	-0.645649	0.50598	0.033359	-0.770251	-0.322269	0.089843	-0.185317	-0.641587	-0.355591
-0.868368	-0.959106	-1.088049	-0.097708	0.559675	1.492754	1.035525	0.262056	-2.079688	-0.190495	0.314385	-2.040009	-0.541164	-2.043154	-1.006985	-0.938534	0.24451	-1.128091	-1.211934	-1.081054	-1.034885	-1.84269	-1.332945	-0.596834	-0.564785	0.480235	-0.461491	-0.561256	-0.905184	-0.722623	-0.652252	-0.684617	-0.567902	-0.610723	-0.901816	-1.30821	-1.935214	0.010098	-1.012734	-0.602435	0.596488	0.32509	1.717586	-0.548517	0.527994	0.315866	-0.923776	-0.407004	-0.504996	0.131134
0.148502	-0.159657	-0.554445	-0.809654	0.555841	-0.313286	-0.367183	-1.83804	-1.448031	-1.426736	-0.243761	-0.050144	0.082987	1.29915	-0.464039	0.229802	-0.406344	-0.587943	-0.958479	-0.769792	-0.816529	-1.559086	-1.101897	-1.065278	-1.130237	-1.32072	-0.416313	-1.029346	-0.712969	-0.523553	-1.035178	-0.434432	-0.443164	-0.479524	-0.441495	-1.17326	-1.173402	0.09557	-0.974258	-0.520527	-0.682785	-0.232076	-0.179491	-0.55555	-0.515095	-0.48413	-0.485052	-0.396259	-0.367273	-0.444124
-0.768362	-0.92182	-0.870129	-0.622136	-1.156606	1.060004	0.112754	-0.45475	-0.309167	0.243935	0.181712	0.237475	-0.41434	-1.118958	1.298384	-0.54358	-1.581131	-0.972179	-1.203481	-0.917602	-0.969079	-1.584	-1.363748	-1.102579	-1.041391	-0.805239	-0.885287	-0.714983	-1.015889	-0.48872	-0.458552	0.013745	-0.830436	-0.530373	-0.78926	-1.361856	-0.902756	-0.007277	-1.176651	-1.150315	-0.533355	-1.003796	-1.034373	-1.383234	-0.374755	-0.641701	-0.608198	-0.644154	0.18528	-0.975594
-0.19946	-0.378499	-0.601325	-0.471614	0.016305	0.028019	-0.545429	0.092941	0.311666	0.364888	0.114317	0.851401	0.796394	0.321192	-0.007944	-0.380989	-0.707228	-0.330202	-0.184351	-0.613111	-0.400484	0.537446	-0.15236	-0.870043	-0.165334	-0.285173	-0.561674	-0.294175	0.243557	-0.208067	-0.28552	-0.130149	-0.146772	-0.33962	-0.589433	-0.493302	-1.044634	-0.898423	-0.556639	-0.893042	-1.199383	-0.593037	-1.07104	-0.703519	-1.050035	-0.550215	-0.901364	-0.843647	-0.730692	-0.911977
-0.17199	-0.096505	-0.490214	-0.662803	0.857764	-0.040324	-1.331865	1.294977	-0.203739	0.463448	-2.13593	-2.505494	-1.184568	-1.850504	-0.103199	0.982649	0.557713	-0.410776	-0.44982	-0.729123	-0.657725	-0.659118	-0.611324	-0.302229	-0.458131	-0.196294	0.470431	1.383121	0.296581	0.443756	1.478805	2.015423	1.816878	3.000244	-0.554251	-0.436655	-0.714662	-0.735326	-1.0151	-0.168383	0.695329	0.025058	0.424681	2.243123	2.575965	0.805794	0.159378	2.005643	3.625761	2.270137
1.701989	1.63248	0.85296	-0.243712	-0.949319	0.01176	1.533516	-0.400094	0.919555	0.111747	0.948774	0.646583	0.634192	-0.676675	0.08924	0.331484	0.271503	1.794701	1.402485	0.804198	-0.515645	-0.008795	0.559632	-0.014514	-0.348562	0.221119	-0.553641	-0.418815	0.154454	-0.150096	0.037638	-0.601835	-0.626806	-0.211281	4.576001	2.791498	1.677877	-0.892818	1.037742	2.299182	-0.712384	-0.420408	0.154639	-0.025927	-0.655348	0.217002	-0.365798	-0.076695	-0.0235	-0.402029
-0.643672	-0.620706	-0.715056	-0.250913	0.257822	0.719116	0.663251	1.204912	-0.490727	1.308405	0.720962	-0.722274	0.541492	-0.380443	1.039065	-1.561594	-0.50457	-0.442446	-0.254446	-0.489614	-0.084507	0.30943	0.876649	0.998537	1.454316	0.660834	-0.034197	-0.099099	0.563374	-0.077933	0.162928	-0.165385	-0.596745	-0.137276	-0.389044	-0.257968	-0.557636	-0.803143	-0.186355	1.454782	0.244356	1.45284	0.681598	-0.232111	-0.422583	0.117414	-0.262865	-0.287013	-0.104589	-0.253166
-1.178775	-1.003499	1.136801	0.513419	-0.24183	2.451856	-0.590841	-0.797038	0.533332	-0.326553	-0.397235	-0.234755	-0.206264	0.450511	0.181034	0.388549	0.71894	-1.027784	-0.647005	1.507651	0.854993	0.307418	-0.115761	0.072663	-0.229995	-0.535817	-0.924846	0.023079	-0.086946	-0.475623	-0.885276	-0.834215	-0.146238	-0.666156	-0.745584	-0.157753	2.387775	-0.436316	-0.686641	0.99479	-0.483364	-0.395503	-0.484358	-0.56243	-0.43625	-0.481639	-0.518617	-0.263815	-0.340925	-0.070501
-0.12859	0.716272	0.150397	-1.327163	1.968122	-0.609114	-0.170542	0.283995	-0.697341	-0.654176	0.130718	-0.500311	-0.02048	-0.001676	-0.059953	-1.158981	-0.950866	-0.299811	-0.052794	-0.095198	-0.311157	-0.71633	-0.760589	-1.297454	-0.664788	0.317334	-0.240307	-0.641016	-0.586943	0.125847	0.481232	-0.756762	-0.306749	0.008412	-0.228444	1.878243	1.512822	2.190324	1.42747	0.412771	-0.915831	0.115815	0.609474	0.13055	-0.480665	-0.835284	-0.43895	0.839621	-0.295214	-0.364143
-1.112932	-1.130691	-0.892472	1.06637	-0.832009	0.864508	0.399521	2.108893	0.298596	1.37374	1.731206	-0.097389	0.206164	0.76173	0.26496	0.433365	1.140434	-0.772783	-0.801565	-0.59686	0.653633	0.011195	1.076883	-0.269279	-0.131425	-0.845819	-0.819382	-0.127246	-0.578327	0.614163	0.988335	-0.808768	-0.277755	-0.47835	-0.633629	-0.782792	-0.104101	0.140407	-0.781743	-0.792024	-1.249017	-0.342493	-0.784515	-0.707134	-0.979882	-1.169539	-0.22875	-0.29627	-1.071325	-0.688045
-0.424186	-0.88154	-0.022086	1.233837	-0.193578	0.600572	0.40173	1.077997	0.759644	0.021428	0.470694	-0.248412	-0.451834	-0.420388	-0.200883	-0.164514	0.22194	0.264394	-0.247926	1.044369	0.298907	0.307818	0.667483	0.717946	0.219838	-0.177462	0.325386	-0.047473	0.164864	-0.215601	0.237812	0.22952	0.320738	-0.037178	-0.12871	-1.137024	0.132959	0.485096	-0.430083	0.888144	0.289478	-0.693724	-0.400683	-0.639315	-0.209215	-0.48456	-0.594012	-0.32868	-0.135833	-0.625975
-0.339868	-0.314327	-0.111408	0.540247	-0.879114	0.340125	1.394612	1.415602	0.998078	-0.138361	1.17768	0.687442	0.561426	0.776974	-0.369989	-0.83344	-1.302105	1.335249	1.399708	0.587973	0.406861	1.009807	1.845943	0.333527	0.82122	0.756804	0.672502	-0.855902	2.262598	1.532702	0.017004	-0.482221	0.145568	0.749653	-0.225759	0.10054	0.826427	-1.137463	0.348404	0.586688	-0.02602	-0.134812	0.19752	0.756827	-0.69581	0.650976	0.572147	-0.262982	-0.540821	-0.282176
-1.015591	-0.875221	-0.872817	0.850612	-0.635309	1.919172	0.11518	0.753186	0.4934	-0.035152	0.219261	-0.028802	0.732259	0.729336	-0.546806	-0.221276	0.143423	-0.496649	-0.461955	-0.645224	1.350169	0.83615	2.113004	0.690169	0.390074	-0.467878	-0.95091	-0.404928	-1.553205	-0.298206	-1.009723	-1.206073	-1.429103	-1.466601	-0.512258	-0.046526	-0.235941	-0.528793	-0.435121	0.410984	-0.875077	-0.502975	-1.012779	-1.061662	-0.76605	-0.873955	-0.025365	-0.842825	-0.957185	-0.874734
1.270436	0.949067	0.763296	2.771397	-0.142545	0.164858	0.822896	0.894358	0.875286	-0.248626	1.324529	-0.194624	0.535373	0.069377	-0.03877	0.058934	-0.36056	4.26608	4.201531	1.807554	2.083142	1.821092	0.947908	0.542761	1.299182	0.502809	0.188296	0.227306	0.100672	0.594653	1.071041	0.748697	0.051484	0.00785	1.392418	0.359512	0.202168	7.915519	-0.270291	-0.255135	-0.369381	-0.217166	-0.487914	-0.810718	-0.755437	-0.509451	-0.793526	-0.564373	-0.590346	-0.819419
0.810414	0.306362	-0.01793	0.7858	-0.851084	-0.607682	0.232394	0.723632	-0.902211	-0.412891	0.523667	1.323891	0.511488	0.025329	0.110294	-0.388969	0.171911	1.013987	0.672793	-0.223492	0.194759	-0.119643	0.381672	0.113775	0.196942	0.326569	0.248108	1.513648	-0.01841	0.532945	0.77635	-0.269573	-0.590965	0.328128	0.611058	-0.242879	0.123015	0.364315	0.940851	-0.6814	-0.030859	0.073857	1.004783	-0.430884	-0.294055	-0.35287	-0.161685	-0.089209	-0.532552	-0.793688
0.282792	-0.024534	-0.386024	1.179332	-0.235793	0.35276	-0.500667	-0.674754	0.525125	0.204948	-0.436055	1.563108	1.889432	-0.038084	-0.236449	0.69055	-0.924685	0.639616	0.376352	-0.315212	0.313591	1.167503	0.441318	0.026316	-0.146687	0.18626	0.661884	0.846174	0.393856	0.742056	-0.01361	0.600035	0.16241	0.692897	1.088569	0.200613	-0.152788	0.220554	0.805962	0.375304	-0.092685	-0.695458	0.064553	-0.439924	-0.15693	-0.421039	-0.401126	-0.73549	0.068875	-0.330092
-0.114113	-0.441716	-0.044216	0.311075	0.50849	-0.007546	-0.211518	0.008979	1.087811	0.37115	0.20432	-0.199241	0.764562	-0.139651	-0.871179	-0.725126	0.101193	0.514278	0.385227	0.851586	0.124739	-0.296428	-0.172926	-0.26941	-0.340747	-0.086096	-0.038507	-0.161314	1.347085	2.126407	1.852291	8.29E-4	-0.1789	1.054543	-0.102024	-0.285088	-0.336188	-0.896181	0.046849	0.230366	-1.242696	-0.853576	-1.023897	-0.68511	-0.581744	0.513405	0.907867	0.816137	-0.716356	-0.957498
-0.194584	-0.439117	0.416418	0.710538	0.289176	-0.009055	-0.043749	-0.016756	1.032677	0.548961	0.337262	-0.30252	1.032245	0.842978	0.053048	0.438898	-0.011944	0.599299	0.183453	1.629059	0.091156	-0.066114	-0.458752	-0.137776	-0.571527	-0.057529	-0.161257	0.511757	0.551881	2.1031	1.497	0.374328	-0.329823	0.155749	-0.172947	0.030135	0.108391	-1.311489	-0.268184	0.07042	-0.71471	-1.148495	-0.59819	-0.432448	-0.194206	0.151483	1.339138	0.849361	-0.285028	-0.729804
-0.637797	-0.706795	0.287615	0.678062	0.265766	0.343535	0.001749	0.358061	0.995313	0.398708	0.832235	-0.143926	0.501126	1.222519	0.626995	0.377942	0.094212	-0.189881	-0.189724	1.439572	0.619506	0.200824	-0.080231	-0.160335	-0.35322	-0.308545	0.355862	0.347336	0.777685	1.28031	1.63318	-0.012021	-0.644739	0.395926	-0.459406	-0.089783	0.503836	-0.5372	0.137964	0.179616	-0.950895	-0.772173	-0.628057	-0.175093	0.82662	1.033291	2.006459	1.198283	0.714467	-0.60709
-0.989999	-0.521355	-0.73734	-0.079916	0.039932	1.930035	0.317786	0.189363	-0.303378	-1.350935	-0.84017	0.50086	1.726287	0.416668	-0.786931	-0.347802	-0.672746	-0.900436	-0.355997	-0.682019	0.375726	0.509698	1.356907	0.684342	0.053879	0.502119	-0.584827	-0.784212	0.355575	-0.759563	-0.777732	-0.690442	-0.743617	-1.26041	-0.857018	0.584485	0.260708	-0.332909	0.637885	0.993718	0.138014	-0.686075	-0.575551	-0.767357	-0.696382	-0.266067	-0.270894	0.102358	-0.690781	-0.220058
-0.558628	0.542086	-0.202805	-0.804853	0.906759	-0.202151	0.446202	-0.172068	-0.095396	-0.229722	0.188796	-1.151837	-1.403276	-0.754437	-1.270093	-1.383589	-0.598662	-0.323807	0.010781	-0.477835	0.117397	-0.022566	0.028306	-0.957816	-0.647083	-0.243757	-0.769837	-0.345034	0.674934	0.884884	1.511442	2.077405	0.92413	3.541689	-0.529929	1.943977	1.670882	2.443376	2.013486	0.460982	-0.954939	-0.524468	-0.350191	-0.481193	-0.784477	0.145081	1.261858	0.146423	0.692395	0.819098
-0.473856	-0.235774	-0.65138	0.046743	0.524888	0.413694	-0.685942	-0.481649	0.478788	-0.39102	0.831801	0.977666	-0.192938	-0.134068	-1.154923	-0.972099	-1.081371	-0.708043	-0.406048	-0.802661	-0.222781	-0.831628	-0.861322	-0.873812	-0.749335	-0.661316	-1.110961	-1.006065	-0.54954	-0.796891	-0.858595	-0.361307	-0.111406	-0.304135	-0.465296	0.204576	-0.233455	-0.726919	-0.1058	-0.088815	-0.566628	-0.565627	-0.977629	-0.645815	-0.732432	-0.828254	-0.255006	-0.081132	-0.152927	0.028218
-0.766242	-0.554132	-0.676079	0.19543	0.345879	0.569728	0.340806	0.097157	0.315938	-0.531045	0.193467	-0.034854	-0.508329	0.56375	0.156415	-0.055215	-0.299267	-0.428255	-0.164548	-0.18908	0.560363	0.192691	1.349367	-0.527525	0.02474	-0.30257	-0.732084	0.310213	0.132323	0.099156	-0.542337	-0.497163	-0.513153	0.131992	-0.869801	0.37596	-0.057606	-0.709264	-0.004584	-0.364788	-1.117247	-0.212534	-0.821889	-0.769169	-0.757922	-0.364172	-0.568467	-0.67772	-0.51618	-0.588623
-0.142552	-0.40759	0.01317	0.440841	1.534405	-0.600882	0.237232	0.245701	0.548859	-0.28271	-0.629406	0.307262	0.077777	-0.005991	0.05385	0.564579	0.055863	0.045082	0.037587	1.028139	-0.496066	0.789903	-0.204996	0.10455	-0.060763	0.152363	0.060762	0.597451	-0.176158	-0.189652	-0.202309	-0.093504	-0.224979	-0.456954	-0.531291	-0.19229	-0.390373	-1.182581	-0.787262	-0.999758	0.468038	-0.723709	-0.966581	-0.466279	-0.031794	-1.139386	-0.648204	-0.455885	-0.88771	-0.553262
-0.007353	-0.007783	-0.416501	-0.663367	0.666322	-0.934695	-0.395007	0.012832	-1.293731	-1.538621	-0.920594	-0.527502	-2.866764	-3.555745	-3.092057	-0.914889	0.528806	-0.35639	-0.342775	-0.734529	-0.85963	-0.983228	-0.99182	-0.673069	-1.007309	-1.080745	-0.541376	-0.189066	0.413834	0.620747	0.676876	1.107441	2.076708	2.44747	-0.526122	-0.442204	-0.561558	-1.190427	-0.770661	-0.136434	0.540116	-0.666539	-0.324211	-0.820219	-0.685553	-0.148465	1.377882	0.971787	0.759538	-0.018298
-0.155696	-0.170517	-0.112177	0.328725	1.648004	-0.54396	0.251054	1.051572	-0.376372	-0.271467	-0.73828	-0.540368	-1.222712	0.849243	0.687111	0.862835	0.641636	0.038748	0.054553	0.492715	0.108559	-0.148386	-0.486898	-1.126787	-0.22731	-0.54625	-0.241153	-0.086895	-0.377086	-0.611319	-0.436839	-0.303366	0.215523	0.025199	-0.370251	0.378791	0.054531	-0.455372	-0.236684	-0.087663	-0.926023	1.841043	0.595608	-1.037593	-0.029238	0.132912	0.301994	0.091541	-0.043288	-0.28221
0.457667	2.424788	1.549566	-1.609851	2.28023	-1.474163	0.42647	-1.275331	-0.468982	0.696786	-0.150748	-0.183799	0.344656	-0.186518	-0.378411	-0.46726	-0.841101	0.822386	0.902158	0.915224	-0.057859	0.165809	-0.762251	-0.648971	-0.229054	-0.314302	0.033299	0.457391	-0.19723	-0.792108	-0.749579	-0.29894	-0.762118	-0.232665	0.244139	2.859723	2.110335	4.649383	2.992116	-0.244373	-0.797415	-1.16132	-0.5834	0.561068	-0.498002	-0.464668	-0.490642	-0.751242	-0.675964	-0.614393
0.532202	2.371311	1.187061	-0.118324	1.259004	-1.583128	0.674073	-0.27687	0.239243	0.051162	0.327479	0.286018	0.164773	0.336181	0.137202	-0.097492	-0.120359	0.581028	0.732866	0.176729	0.6123	1.775532	-1.116928	-1.176804	-0.634582	-0.748069	-0.788861	-0.921113	-1.437915	-1.097858	-1.034212	-0.790754	-0.814384	-0.814166	0.255599	2.97831	2.497194	6.020852	4.009997	-0.401471	-0.731713	0.363164	-0.390772	-0.47459	-0.819968	-0.702962	-0.719697	-0.637921	-0.835349	-0.407708
-0.005657	-0.053921	1.593655	0.567076	-0.194593	-0.087125	0.294585	-0.09002	0.396988	0.518123	0.913462	0.545661	-0.47104	-1.62795	-0.555334	0.827193	1.30897	0.943583	0.688068	2.45752	-0.318771	0.332419	0.011258	0.029781	0.131906	0.748078	0.511006	-0.277362	0.143804	1.572538	1.715774	0.69091	0.469654	1.168855	2.393	2.074511	1.390802	-0.315254	0.170856	0.186073	-0.89044	-0.533732	-0.035361	-0.456352	-0.595568	-0.163008	1.816772	1.53108	-0.143644	-0.459006
2.163313	2.33577	2.820674	-0.918239	-2.106839	-0.319667	1.745287	-0.943748	2.417743	-0.549496	1.655879	-0.900437	1.704068	0.200382	1.371566	-0.144291	0.99508	0.529199	1.1279	1.041629	-0.121217	0.06114	-0.48095	-0.356549	-0.093336	0.158519	-0.302398	0.382461	-0.907819	-0.333003	-0.651353	-1.444333	-1.196445	-0.663208	3.7254	1.951111	0.953032	0.814932	2.579225	3.442246	1.337265	-0.226499	1.579846	0.044437	0.274318	-0.461084	-0.426671	0.0542	-0.644297	-0.881097
-0.240044	-0.298728	-0.495864	-0.369947	0.462729	-0.300006	0.587808	-0.520825	0.343353	0.0028	0.504379	0.617179	-0.68063	-0.099852	0.748243	0.976333	0.235931	-0.303587	-0.174329	-0.354097	-0.155344	-0.427641	-0.794573	-0.805451	-1.056986	-1.348951	-0.958729	-0.894035	-0.77124	-0.700521	-0.520736	-0.614487	-0.478657	-0.226407	-0.121698	0.387737	-0.032714	-0.817155	-0.256664	-0.006776	-0.24565	-0.330167	-0.732551	0.772841	0.670766	-0.434501	0.062649	0.145285	0.260234	0.1502
-1.097153	-1.305469	3.881448	2.52641	-0.928773	-0.355735	0.490014	2.111555	0.962169	0.877215	1.28628	1.15029	0.448628	1.183978	0.260423	-0.513977	-0.070248	-0.169783	-0.390351	3.118068	1.871041	2.337118	0.310104	0.736081	0.792716	2.293531	0.760826	1.261895	0.394663	0.721804	-0.529693	0.117801	0.581636	-0.495862	-0.72583	-1.285874	0.786387	0.643148	-1.366183	-1.365977	-1.039797	-0.873486	-0.478079	-1.301021	-1.042587	-1.356364	-0.973272	-0.961073	-1.118278	-0.882084
0.654529	0.428848	-0.107022	-0.773506	0.608638	-0.809461	-0.262736	-2.192182	0.110533	1.113874	-1.858804	-0.838623	1.219563	-0.20186	1.696411	-0.172185	1.574489	0.107934	0.270876	-0.243627	-0.877441	-1.044123	-0.838845	0.039634	-0.540276	-0.279361	0.100524	0.009354	-0.105816	0.451825	-0.825711	-0.569473	-0.371805	-1.066522	0.409266	-0.374035	-0.492859	-1.15764	-0.738105	-0.368007	2.287466	0.301495	0.258747	0.835541	0.960563	-0.08243	1.730913	-0.433303	0.774813	0.840865
0.063276	-0.023185	-0.520196	0.293989	1.729354	0.004863	-1.351715	0.875255	-0.29119	-0.35581	-0.304453	-0.150579	-1.671819	-0.047854	-0.810798	-1.026456	-1.184096	-0.225144	-0.167688	-0.762401	0.078919	-0.774605	0.341774	0.084494	1.3223	0.749431	0.69148	1.185653	1.178698	0.970508	-0.165153	1.686618	0.357683	1.722091	-0.384796	-0.602547	-1.246163	-0.584	-1.31112	-0.81321	0.273251	0.695931	0.862753	-0.695693	0.041388	0.335916	-0.118424	-0.057294	0.657032	-0.398966
-0.50178	-0.718313	-0.121377	-0.446197	-1.41327	0.785724	-1.027344	0.314409	-0.345997	-0.755998	0.287068	-3.2785	1.029619	1.588689	2.442929	0.187362	-0.062531	-0.291406	-0.862906	-0.108436	-0.673769	-0.286602	0.510244	1.930526	3.588038	2.003796	1.050296	1.107576	3.003056	0.879127	0.934839	0.465556	0.151453	0.569118	-0.502641	-1.158171	0.853202	0.03672	-0.339987	0.520277	1.491497	1.476369	0.869633	-0.562255	0.567168	1.341403	0.603565	1.161825	0.430429	0.053411
-0.45099	-0.503321	-0.567315	-0.789603	-0.305278	0.541719	0.242488	-1.527223	-2.768541	1.084049	0.443943	-3.582084	-1.018427	-1.1515	1.495476	-0.197586	2.473512	-0.721016	-1.049283	-0.772301	-0.427949	-1.10081	-1.300957	-0.927321	-1.277929	-0.610148	-2.218281	-1.683049	-1.517595	-2.034958	-1.508318	-1.386745	-1.536037	-1.22485	-0.543753	-1.259547	-0.064076	0.13228	-0.264625	-1.066202	1.093892	0.09018	0.757414	-0.867596	0.346724	-0.253536	0.445837	0.87638	0.029572	-0.055943
-0.693524	-1.04888	0.108629	0.176791	-0.878199	0.32391	1.083799	0.31895	-0.032073	1.104276	0.672878	-0.16549	0.614014	-1.66882	-0.869158	1.747306	0.477608	-0.342382	-0.730986	1.374611	-0.106805	0.667579	0.109327	0.385941	0.197938	0.948898	0.041648	0.346465	0.694899	0.933057	1.408304	1.087874	1.309661	1.848307	-0.435204	-1.198455	0.173339	-0.221376	1.714791	1.304302	-0.135217	-0.274615	0.314583	-0.06532	-0.474459	-0.439605	0.740447	0.112837	-0.27833	-0.007255
0.632844	0.392188	-0.20598	0.685404	0.397272	-0.379382	0.335255	0.321801	-0.796212	-0.044	0.304647	-0.122625	1.259982	0.560322	-1.146295	-1.854013	0.400237	0.651188	0.6385	-0.367429	-0.169892	-0.208762	0.701813	0.635251	0.25201	1.181536	1.503676	1.079661	0.893661	0.575994	1.676079	3.07788	1.00294	0.518756	0.562453	-0.224818	-0.750934	0.285008	-0.271413	0.05257	-0.393589	-0.015902	-0.829761	-0.035901	-0.242254	0.354917	-0.596643	-0.154718	0.2742	-0.079183
0.058248	-0.096143	-0.364048	1.214916	0.582175	-0.414076	0.691328	0.250021	0.13023	-0.261146	0.912874	-0.034924	0.656704	-0.346801	0.477477	0.259261	-0.550645	1.021051	1.091011	0.224599	0.724061	0.5258	1.733821	0.811976	2.916859	2.536738	0.9143	1.40408	1.254131	0.371849	0.543056	0.624205	0.338961	0.590014	-0.196468	0.041572	-0.386497	-8.31E-4	-0.139563	-0.024242	-0.639837	0.642101	-0.089481	-1.206255	-0.650803	0.509788	-1.31196	-0.46752	-0.726475	-0.816787
0.121971	0.393636	-0.355735	-1.091354	-2.355823	0.670193	-1.936746	1.738435	-0.564834	-1.829209	1.611665	-0.666567	0.657818	-0.09855	-0.59024	-0.030482	1.474248	-0.847328	-0.420297	-0.848956	-1.257184	-1.660421	-1.571615	-1.079262	-1.68044	-1.345709	-1.781182	-2.047807	-1.191569	-1.483717	-0.943245	-0.854464	-1.970491	-1.747822	-0.345368	0.003553	-0.743909	0.642588	-0.360632	0.122416	1.099261	0.151866	-0.014602	-0.33648	0.322825	-0.167895	0.663735	0.252236	0.05252	-0.632231
0.082447	0.566538	-0.358398	-1.014116	0.1021	0.119665	-3.353205	-0.794843	-0.336361	1.958102	-1.263047	-0.334374	2.617709	-1.497049	0.305618	-2.065506	-2.405779	-0.874613	-0.539899	-0.867002	-0.421558	-0.345908	-1.277276	-1.385578	-0.993881	-1.356006	-1.530887	-1.799003	-1.521158	-2.008121	-1.596947	-1.396864	-1.073842	-1.405111	-0.218467	0.156734	0.399281	-0.901505	1.183756	1.519892	2.648139	-0.149318	-0.349215	1.680377	0.812883	-0.117977	0.324724	1.751188	0.235902	2.110817
-0.546513	-0.178974	-0.69523	-1.151648	-1.214098	0.286809	0.014558	0.991282	-0.61459	0.843162	-0.546518	0.109835	1.07846	0.762832	0.077278	-0.225826	1.388177	-0.926867	-0.5271	-0.816024	-0.752491	-0.297812	-0.817335	-0.755643	0.239315	-0.535953	-0.434456	-0.54068	-0.614226	-0.926513	-0.577368	-0.725237	-1.05078	-0.804974	-0.483087	0.201972	-0.207127	-1.187905	0.40869	-0.35152	2.093932	4.218645	-0.10344	2.600989	1.590982	1.097301	-0.006397	0.298283	-0.160888	0.222753
-0.199339	-0.187859	-0.641907	-0.897906	0.753857	0.662016	-0.58352	0.567178	-1.216002	0.832418	-2.057437	-0.410707	-1.980461	0.124394	0.271958	-1.429105	3.614472	0.235038	0.131229	-0.585386	-0.636923	-0.475148	-0.244782	-0.072677	1.373679	1.827583	0.572431	0.072313	-0.261434	-0.352306	-0.859629	-0.554443	-0.794664	-0.794107	-0.32381	-0.510202	-1.044171	0.176838	-0.319107	-0.310624	0.340152	1.02381	1.05534	0.276899	0.235641	0.093079	0.546179	-0.052565	-0.273312	0.704139
-0.284081	-0.332756	-0.64806	0.141208	0.245154	-0.931917	-0.443907	0.230636	-2.711048	-5.443031	-4.721209	-0.189195	1.449994	1.78966	2.646561	-1.846459	-0.062619	-0.661087	-0.856748	-0.776363	-0.367038	-0.917115	-0.688936	-0.853667	-0.465945	0.188294	0.422591	-0.429405	-0.996766	-1.226859	-0.291983	-0.51488	1.156475	-0.27733	-0.41573	-1.031544	-0.505521	0.061381	-0.36432	1.258104	0.092442	1.581754	2.144931	2.211752	3.998601	2.810598	1.257983	3.714369	1.541259	2.959734
-0.558022	-0.529253	-0.836503	0.089245	0.334887	-0.472674	-0.776092	-1.324728	-4.0951	-6.433113	-2.48559	0.891063	0.696392	0.610118	-2.519555	-2.257742	0.876407	-1.026565	-1.065826	-0.857617	-0.272	-0.799189	-1.019898	-1.116044	-0.825313	-0.108052	-0.842309	0.661641	0.254401	-1.082169	-0.809032	3.46336	3.498936	0.667841	-0.904341	-1.264557	-0.982343	0.100894	-0.356809	-0.4668	-0.417822	1.316772	1.123739	4.118972	5.384159	3.297935	2.946136	1.219937	4.618542	2.800771
0.991073	1.191275	-5.62E-4	-0.435748	1.510455	-1.923147	-1.029941	0.370578	-0.207998	0.308434	0.592816	-1.184173	1.287535	1.120864	-0.731894	-0.493158	0.70088	-0.295487	0.423746	-0.761855	-0.35752	-0.362092	-0.31517	-0.626298	-0.585065	1.360645	1.687705	0.74276	0.304994	0.470605	0.240127	0.469453	0.530705	0.941068	-0.344807	0.439939	-0.21789	-1.114204	-0.826369	-1.089673	-1.36327	-0.127534	0.478797	1.124501	-0.295513	-0.441129	-0.211112	-0.201594	-0.648866	-0.315809
0.165281	0.3525	-0.456562	-0.499854	1.027915	-0.202823	0.032014	-1.863761	0.474087	0.282862	0.528471	-1.883599	-1.593751	-0.113736	1.899638	1.65711	0.388967	-0.164363	-0.00866	-0.653937	-0.378594	-0.410165	-0.896058	-0.272347	-0.931926	-0.530196	0.026213	0.929488	1.554801	0.806052	1.529874	1.300049	0.675256	0.170025	-0.319923	0.626326	0.113673	-1.204159	-0.529454	0.223537	-0.483672	-0.296052	-0.799519	-0.36376	1.837819	2.358771	0.909582	3.945576	1.842655	0.968181
-0.145308	-0.188452	-0.562962	0.274503	-0.039624	0.157171	0.01313	-0.095954	0.077785	-0.278853	-0.52472	0.756875	0.299389	0.570396	-0.255231	0.357638	0.531184	0.304711	0.342602	-0.204176	-0.133726	1.546015	-0.345218	-0.862446	-0.711273	-0.123198	-0.690844	-0.191946	-0.379914	0.269101	-0.1996	0.174057	-0.426937	-0.653628	1.482695	1.251591	-0.34428	-0.2976	-0.082105	-1.082021	-1.343185	-1.545811	-0.98194	-1.192586	-1.045632	-1.621208	-1.269135	-1.190499	-1.113233	-1.238162
-0.19307	0.764516	-0.124885	0.398903	-0.591726	0.980215	-0.295571	0.567929	-0.14893	0.015516	0.847097	0.529428	-0.444671	-1.069886	-0.083432	1.663677	0.028942	0.861912	0.639949	-0.231418	-0.288859	1.790555	1.452914	2.342687	1.109005	1.316624	1.688912	0.976886	0.576432	0.081447	0.194183	0.063284	-0.226186	0.162493	0.037299	1.977609	1.277662	-0.080418	1.698302	1.622562	0.408962	-0.450262	-0.360122	-1.040159	-0.996234	-1.052294	-0.497327	-0.316353	-0.814113	-0.642546
0.79836	0.350229	-0.026285	-0.458199	1.303338	-1.052437	-0.025821	0.38484	-0.090011	0.176635	0.46608	0.28111	0.117511	0.034185	0.2754	-0.720678	0.374281	0.602344	0.546368	-0.156495	-0.787434	-0.884369	-1.265796	-0.681293	-0.485298	-0.058845	-0.325766	-0.022636	-0.289282	-0.208541	-0.028041	-0.200896	-0.115132	-0.42062	0.807399	0.525064	-0.747568	-0.132541	0.183081	-1.123984	-0.318	-1.052776	-0.752831	-1.117436	-0.871317	-0.733007	-0.496733	0.342685	0.28854	-0.086456
0.310959	0.194901	-0.457399	0.092916	-0.068557	0.087035	-0.614065	0.417376	-0.335046	0.212555	-0.924961	-0.17787	1.257181	-0.009106	0.625441	1.086576	-1.505008	0.439368	0.384321	-0.660068	0.096595	0.153152	0.54488	0.165032	-0.47531	1.569329	0.203415	0.546104	-0.102483	0.092498	0.222628	0.537558	0.197439	0.354283	0.835769	0.504002	-0.768198	0.205982	-0.452051	-0.103373	-0.313172	-0.645789	0.727324	-0.241126	0.047071	-0.217569	-0.745678	1.089867	-0.33135	-0.034033
-0.427851	-0.158867	-0.824477	-1.818973	-0.890715	1.65776	-0.64998	1.269402	1.25264	1.001137	1.11596	-0.28657	-1.953459	-1.240356	-0.128084	-0.425388	-2.01121	-0.042131	0.002328	-0.883673	-0.813946	-0.497929	-0.687259	-0.313699	-1.050701	-1.294723	-1.874618	-1.730158	-1.610634	-1.15152	-0.433849	-1.840659	-1.028367	-1.611577	2.288738	1.776245	-0.014616	0.854445	0.244077	0.762947	1.335591	0.209951	0.427195	0.503535	-0.025476	0.256021	0.886158	1.561276	0.807308	0.200279
-0.16036	-0.199608	-0.445996	1.065382	-0.876013	0.770006	0.97943	0.600752	0.971898	0.340554	0.787013	0.938437	0.832206	0.803001	-0.014571	-0.163949	-0.636099	0.807708	0.468605	0.445013	1.307748	1.940383	2.536883	0.772879	-0.53658	-0.406222	-0.478156	-0.832563	-0.677022	0.342431	0.072793	-0.504298	-0.706069	-0.849951	2.892309	2.13815	0.348817	-0.712067	0.764322	0.681791	1.283742	-0.869807	-1.220125	-1.209358	-0.826969	-0.880939	-1.016882	-0.653791	-0.854434	-1.069337
0.469236	0.900428	-0.148901	-0.30683	0.930158	-1.177333	-0.899415	-1.012838	-1.200963	-1.467679	-0.564276	-0.849756	-0.369319	0.150837	-1.072007	-0.777382	0.299489	-0.141159	0.17162	-0.604188	-0.191102	0.379789	0.499686	0.328983	-0.150605	1.224822	1.142559	1.065054	3.374465	4.545032	4.06339	3.957707	3.987513	3.51827	0.063104	0.450838	0.026875	-0.29844	0.699757	0.770064	-0.648914	-0.600196	0.596591	0.593966	-0.126207	2.599777	5.504118	2.774577	2.328243	2.768185
0.069878	0.458959	0.044441	-1.098696	0.91284	-0.817299	0.671142	1.596685	0.428809	-1.075567	-0.473678	-2.383623	-0.095117	-1.82483	-0.317811	0.55101	-1.018608	-0.077394	0.067896	-0.181585	-0.651471	-0.401257	-0.55607	-0.66541	0.522747	-0.346665	0.317149	-0.315657	-0.109162	-0.683238	0.406224	-0.326456	-0.267924	-0.300787	-0.136845	0.934076	0.672875	0.27464	0.863226	0.807734	-0.819588	4.061292	0.870074	0.645383	-0.870592	1.026085	-0.894853	0.526609	-0.528351	-0.37591
-0.671324	-0.407228	-0.60316	0.353012	0.595828	0.336644	0.443432	0.921124	0.060901	0.265709	0.307933	-0.058764	-1.299295	1.146054	0.960168	-0.252611	-1.171814	-0.504018	-0.184532	-0.441334	0.930181	0.728733	0.311002	0.516565	0.977979	0.056693	0.222811	0.315183	-0.383633	-0.173732	-0.751074	-0.493232	-0.544793	-0.852824	-0.687844	0.60617	0.261109	-0.043707	0.504492	-0.272015	1.445755	-0.257808	0.676728	-0.828254	-0.323746	-0.579618	-0.717965	-0.737773	-0.404794	-0.599308
-0.356041	0.394162	-0.253619	-0.8033	-0.682186	-0.201986	0.067363	1.11277	0.086012	-0.50308	-1.482773	-0.316368	0.667614	1.70511	-0.333053	-0.136559	0.777392	-0.62016	-0.173423	-0.698186	0.327731	1.978468	-0.624007	0.01472	-0.783549	-1.22673	-0.531424	0.232914	0.874526	1.283377	0.735014	0.40266	-0.047464	-0.123973	-0.359713	1.195228	0.918227	0.927026	0.697797	0.222993	0.218618	0.110096	-0.81215	0.15849	0.777438	2.098019	0.971087	1.527192	-0.165768	-0.201057
1.499039	1.375201	-0.087264	-1.833235	1.373616	-1.580439	-1.379658	0.484192	0.832419	-0.058559	0.075787	2.111833	-2.644851	1.549223	-1.340874	0.258266	-1.032815	-0.5972	-0.872324	-0.788856	-1.177238	-1.918565	-1.60199	-1.272304	-1.645479	-0.728547	-1.20829	-0.046753	0.905623	-0.805435	0.33143	-0.216356	-0.950102	0.851138	-0.602575	-1.169099	-1.392348	0.553193	-1.406452	-1.161966	-0.259232	-1.006266	-0.366874	-0.669403	0.191748	0.927176	-0.670572	0.439284	0.044716	-0.606125
1.724189	1.588909	-0.084192	-1.873901	1.121661	-1.835625	-1.292103	0.171874	0.337288	-1.412169	-0.235291	2.779585	-2.854805	1.256215	-1.356706	-1.561228	-0.933273	-0.500425	-0.814606	-0.774852	-1.222649	-1.776179	-1.43376	-1.037888	-1.866679	-1.916916	-1.70818	-1.539204	0.027647	-0.231508	-0.142373	0.111755	0.409739	0.282676	-0.342402	-1.070668	-1.39207	0.242132	-1.183767	-0.95196	-0.072562	-0.748934	-1.051453	-0.397982	-0.518335	0.780821	0.062719	0.956499	1.012553	0.989375
-0.734169	-0.430889	-0.582344	0.929403	-0.624187	0.49551	0.043634	0.782746	1.370167	1.37563	-0.686821	-0.725223	-0.198088	-0.547764	0.220777	0.555453	-1.122254	-0.719006	-0.393671	-0.491556	1.415839	1.311301	0.377475	0.631288	0.234256	-0.17116	0.562141	0.03901	0.396985	0.95785	0.207692	1.083536	1.846859	1.775438	-0.455439	0.304989	0.135862	1.901962	0.550808	1.129338	0.156675	-0.149146	0.114413	0.687056	0.474023	1.297859	1.479197	0.558155	1.118247	2.54626
-1.109116	-0.739144	-0.927114	1.641914	-0.927538	1.50585	1.528424	1.04515	2.295236	0.393945	-0.146567	-0.444979	-0.700677	-0.579715	-0.745412	-0.301966	-1.704574	-1.016395	-0.56085	-0.855308	2.844396	1.374598	0.57904	0.030027	-0.093398	0.321284	0.565989	-0.043711	0.844356	-0.502473	-0.135686	0.171744	0.782968	0.793657	-0.832576	0.271188	-0.102155	1.289369	0.72344	0.560016	0.286611	0.526092	0.469958	0.430771	0.522174	0.753819	-0.173022	0.15135	0.158434	0.343218
0.483925	0.827404	-0.035144	-0.163226	0.313121	-0.533413	-0.452501	-0.078304	-0.167511	1.60332	0.529877	0.40574	-0.68714	-0.453344	0.121391	-0.928631	-0.04423	0.06987	0.399536	-0.512205	0.061924	-0.36842	0.024181	-0.340226	-0.239623	0.527998	1.431679	0.753721	1.564729	0.585147	0.527108	0.865559	2.018001	0.927079	-0.17427	0.8019	0.410399	0.563281	1.489109	-0.232384	-0.674937	1.138655	2.14351	3.046933	0.82365	2.735074	0.391121	-0.158991	0.913562	1.017178
0.155589	-0.214022	-0.423772	-1.226768	-0.183026	0.349763	0.857023	0.312667	-1.505231	0.496825	1.24479	-0.495214	-1.791633	-0.885085	-0.881806	0.373842	-0.306621	-0.0185	-0.281615	-0.472418	-1.080569	-0.722447	-1.09473	-1.024114	-1.140404	-1.199906	-1.232538	-1.325769	-1.034145	-0.868628	-1.312966	-1.091029	-0.942744	-1.369688	0.576197	-0.160358	0.121023	-0.809588	0.100665	0.714639	1.974856	0.708221	3.10183	0.692388	0.705557	1.553612	0.25766	-0.651566	-0.39765	0.423957
-1.153667	-0.94614	-0.258936	-0.910049	-0.674559	2.071886	0.116592	0.04089	0.738014	0.434845	1.65981	1.157198	-0.777859	-0.746992	-1.094099	-0.254864	1.512437	-0.87644	-0.656906	0.706473	-0.679751	-0.636858	-0.936384	-1.348083	-1.814089	-2.16203	-2.089145	-2.422551	-2.335677	-2.182703	-2.056027	-1.586124	-1.7433	-1.878621	-0.354263	0.103682	0.792841	-0.987257	-0.366792	1.190486	-0.766021	-1.091376	-1.099913	-1.141488	-0.608091	-0.950929	-0.732614	-0.501429	-0.423686	-0.813228
-0.551511	0.848795	-0.120865	-1.339448	1.043357	1.346726	-1.297664	-1.4633	-0.540388	-1.527503	-1.080576	0.764231	1.65166	-0.190586	-0.62696	0.542156	-0.403957	-1.011766	-0.444326	-0.831078	-0.158335	0.551201	0.857815	-0.1067	-0.699666	-0.192935	-0.59057	0.479012	-0.902548	0.57827	-0.728304	-1.103218	-1.34507	-0.05003	-0.567074	1.995783	1.903974	2.461031	2.210218	2.195915	0.338038	-0.562256	-0.543898	0.280607	-0.238923	-0.414461	0.509585	0.280795	-0.260925	-0.200575
-0.54827	-0.451951	-0.802646	1.976565	1.185238	1.109901	-1.001027	0.201173	-2.698104	0.673704	-0.170183	0.473478	-0.829814	-1.34079	-0.834505	1.33581	0.33665	-0.942885	-0.574977	-0.857827	2.65908	-0.735325	-0.765242	-0.898925	-0.362059	-0.038015	0.585328	-0.303186	0.264834	-0.037039	-0.146553	-0.446049	-0.109793	-0.431949	-0.765018	-0.389577	-0.824591	-0.307408	-1.06156	-0.565595	-0.931905	-0.113498	-0.04472	-0.607624	-0.50594	-0.121173	-0.953086	-0.13591	0.108803	-0.35064
-0.056568	0.48012	0.156866	-0.743147	-0.855884	-0.061973	0.851706	0.583236	1.072087	0.044921	-0.565088	-0.515968	0.348891	0.044398	1.159947	1.21817	1.068816	0.188265	0.749167	-0.215566	0.340239	2.447679	0.710466	-0.508448	0.335131	-0.118158	0.768442	-0.118072	-0.400866	-0.201811	-0.728968	-0.526739	-0.781688	-0.954396	0.094198	1.176515	1.716095	2.14997	2.98312	0.866785	0.019686	0.563739	1.447321	-0.02423	0.400187	-0.15063	-0.455353	-0.273331	-0.516638	-0.267669
0.057279	-0.076957	-0.494216	-0.671981	-0.021308	0.023253	-0.509761	-2.263956	-3.766638	0.861857	-0.177557	-1.803139	1.396328	-1.260843	1.735381	0.790361	-0.294091	-0.541169	-0.870936	-0.745468	-1.262622	-1.236913	-1.195754	-0.426774	1.719018	2.06013	-0.087781	0.383912	-0.149706	-0.529347	0.140698	-0.219142	-0.307004	-0.996451	-0.658393	-1.249723	-0.857914	0.175436	-1.046858	-0.871627	-0.34712	2.081354	1.798845	0.255374	-0.410222	0.060349	0.056339	-0.084777	-0.54374	-0.11248
0.003975	-0.152713	-0.575969	-0.720413	0.371345	-0.041574	-1.181328	-2.367815	-2.869358	0.369897	-1.05946	-1.870395	0.68282	0.115076	0.365683	-0.441242	0.22743	-0.572839	-0.91356	-0.843592	-1.021833	-1.246924	-1.071304	-0.333425	0.577538	0.633438	-0.265435	-0.46431	-0.336915	0.239099	0.229023	-0.412575	-0.451764	-0.548434	-0.581619	-1.261472	-0.495685	0.392058	-0.299738	-0.940051	0.857392	0.861749	0.303773	-0.162473	-0.04926	0.234267	-0.233283	-0.333688	-1.026747	-0.892209
-0.129286	0.070967	1.050714	-0.299487	0.113114	-0.907969	0.034252	-0.197814	-0.474405	-0.71831	-1.275067	-0.244498	-1.266424	0.304906	-2.964938	-1.005794	0.535241	-0.007233	0.105811	0.240546	-0.422238	-0.181085	0.204586	0.315957	0.142157	0.190255	0.991928	1.122137	0.343769	1.522783	1.292444	0.873123	1.904487	1.770579	-0.121698	0.370298	2.523646	-0.541964	0.163092	-0.262391	1.16612	0.672954	0.191175	0.10226	0.782956	0.512668	3.28934	2.681639	4.364781	1.223032
0.794907	1.083795	0.070215	0.452843	-0.622836	-1.152758	-0.39513	0.804106	-0.260289	-1.310674	0.597698	0.072532	0.548149	0.941821	0.153367	-0.291851	-0.073454	0.370121	0.568586	0.008091	-0.171931	1.29625	1.645336	0.273505	0.122417	0.484603	-0.063003	0.199554	0.181556	0.085159	0.623435	0.06487	0.245747	0.022139	0.146609	0.960148	0.724512	1.100771	1.508727	1.9112	-0.20337	1.907905	-0.369399	-1.111822	0.800434	-0.570327	-1.08886	-0.513141	-0.795106	-0.574728
-0.072226	-8.07E-4	1.358785	0.178626	1.224686	-1.008888	-0.495947	0.137738	1.158188	-0.136539	-0.908795	-0.431873	0.632851	0.587482	0.231961	1.023276	0.087745	0.431328	0.696943	1.79944	0.310464	0.740833	1.003792	1.860955	0.906521	1.379787	1.367906	1.098426	0.722182	0.749469	0.270393	0.333686	0.653726	0.18354	0.169689	0.377036	1.441976	-0.814072	-0.251347	0.312097	0.132018	-0.110579	0.526833	0.505363	-0.059778	-0.621236	-0.484629	-0.584014	-0.437308	-0.183525
-0.512592	-0.413843	1.296832	0.420225	0.816392	-0.363365	-0.087708	0.54179	1.328097	-0.709249	0.38328	0.309064	0.356889	-0.657307	0.593581	0.789063	-0.151498	0.100869	0.341032	2.101537	0.988101	1.099318	0.74495	1.681038	3.366256	1.423191	1.523196	1.158145	1.018892	0.318661	0.250523	-0.566676	-0.109688	-0.07706	-0.333988	0.276963	1.448986	-0.570548	0.137708	-0.132419	1.083702	1.483466	-0.426225	0.370356	0.170293	-0.398182	-0.692071	-0.420827	-0.859445	-0.617905
-0.951474	-0.759943	-0.854536	0.535023	-0.267155	2.897006	-0.131536	-0.344157	0.722825	-0.563339	-0.490062	-0.430238	-0.210146	0.583351	0.513872	0.359423	0.400077	-0.453347	-0.375438	-0.63923	0.781166	-0.618976	-0.370958	-0.023785	-1.145547	-1.633501	-1.397204	-1.446287	-0.315963	-1.112999	-1.664267	-1.073554	-1.312977	-1.044801	-0.012869	0.318889	-0.533733	0.120791	-0.769009	0.316478	-0.625639	0.185186	-1.037145	0.319135	-0.509797	-0.06833	-0.707584	-0.192824	-0.19059	-0.722639
-0.683166	-0.623174	-0.673169	0.569759	0.818056	0.194069	0.62477	1.480306	-0.038427	0.381632	-0.351547	0.185293	0.521541	-0.213723	-0.281858	0.358512	0.185024	-0.293112	-0.164307	-0.120078	-0.232843	1.339302	0.992076	0.798799	0.368874	1.556735	0.604193	1.704661	0.473886	0.348018	0.490886	0.429703	0.312045	0.022414	-0.591476	-0.02504	-0.504131	-0.067247	-0.044943	-0.598074	-0.784653	-0.149051	-0.367761	-0.613041	-0.79553	-0.585061	-1.003517	-0.875128	-0.832441	-0.885061
-1.069138	-0.947686	-0.950157	0.955243	0.06026	1.16607	1.462629	0.558833	0.540905	0.291443	0.781247	-0.489656	-0.291094	0.728178	0.548265	0.131382	0.5599	-0.622962	-0.498724	-0.538313	0.977224	1.039526	0.885357	-0.227738	1.051314	0.293235	-0.640826	-0.595255	-0.808426	-0.568927	-0.599374	-1.163042	-0.428574	-0.268699	-0.660997	-0.261082	-0.80464	0.658561	-0.772659	-0.160118	-1.198757	-0.762855	-1.044225	-0.769544	-1.155957	-1.176551	-0.668359	-0.954833	-0.976654	-1.057837
0.756504	0.159754	-0.071211	0.409917	-0.705272	-0.61189	0.533939	-0.758822	-0.046109	1.370663	0.506875	0.760976	0.369037	-1.609063	-0.492363	-0.945913	-1.34976	0.514948	-0.077668	-0.322193	0.01896	1.325398	-0.164316	1.173099	0.818714	1.103055	0.536743	-0.108562	0.161663	0.233245	-0.384421	0.389248	0.34697	-0.099005	0.343351	-0.794851	-0.240882	-0.41698	-0.650559	-0.723195	1.081291	0.889183	0.102292	-0.323224	-0.347053	-0.798766	-0.303926	-0.787301	-0.913404	-0.554537
-0.3369	-0.262035	-0.531623	0.915424	-0.392841	0.203849	-1.129891	-0.671781	0.20647	-1.374757	-0.641744	1.06241	0.571266	1.544214	0.329604	0.56876	0.009776	-0.594216	-0.229874	-0.513916	1.617471	0.373945	-0.396893	-0.082561	-0.336982	-0.283811	-0.317089	-0.612603	-0.62555	0.009479	-0.214795	-0.682228	-0.292055	0.304222	-0.741577	-0.164576	-0.648047	-0.461257	-0.312661	-0.99733	-0.837452	-1.300125	-0.128824	-0.083802	-0.559079	-1.147736	-0.133081	-0.727332	-1.068907	-0.980778
0.822831	-0.384488	-0.012596	-0.834788	-1.62684	0.998343	0.483724	1.272447	-0.145699	0.939741	0.581202	0.386479	0.194458	0.822296	1.075495	0.023421	0.971581	1.135732	-0.207052	0.19046	-1.161058	-1.283006	-0.880596	-0.460756	-0.127445	-0.592333	-0.797188	-0.77116	-1.241151	-1.082668	-1.171122	-1.083717	-1.253713	-1.268379	1.91649	-0.093236	1.2297	0.12023	-1.032413	0.081811	0.719135	1.238713	0.555089	0.367121	-0.125176	0.03775	-0.106551	-0.241621	-0.661714	-0.388586
3.383315	2.436734	0.820085	-0.368394	-0.010665	-1.715115	-0.799681	0.682059	-1.318349	0.706093	-0.226073	0.137954	0.079897	-0.138729	0.217086	0.452842	-0.657706	1.450112	0.600222	-0.2829	-0.65351	-0.238942	-0.879262	-0.120228	-0.571222	-0.194251	-0.995783	-0.918071	-0.852112	0.48448	-0.656669	-0.582543	-0.405499	0.309767	1.777088	-0.489848	0.114862	-0.177379	-0.013093	-0.432268	-0.551799	-0.74092	-0.579827	-0.874816	-0.76818	-0.799281	-0.374469	-0.942102	-0.908911	-0.547657
5.646445	2.771776	2.4828	-0.947892	-0.247711	-0.374341	-1.054199	2.512821	-1.059326	1.506085	-2.272128	0.695822	-0.005951	0.226903	0.410875	-0.193316	1.768317	1.603892	0.581264	0.132312	-1.153173	-1.483511	-1.456143	-1.14389	-0.766937	-1.273902	-1.622507	-1.041573	-1.53655	-1.134602	-0.641227	-1.427607	-1.075479	-1.10463	2.10558	-0.402599	0.886695	-0.340195	-0.681401	0.01602	-0.049453	0.21442	-0.937752	0.011578	2.612657	-0.744073	-0.136869	0.210032	-0.485768	-0.46098
0.356479	0.104073	-0.291897	-0.597708	1.461673	-0.715373	0.586424	-0.19927	-0.123101	-0.341579	-0.189822	-0.109825	0.207158	-0.170688	-0.144806	-0.177473	-0.388058	0.147825	0.127305	-0.449386	-0.287228	-0.114302	-0.753186	-0.591688	-0.576766	-0.584106	0.194468	-0.317468	0.016827	0.386746	0.37334	0.337771	0.106314	0.133815	-0.430676	0.375733	-0.086358	-1.081977	-0.659036	-0.979475	-0.83738	-0.89372	-1.081833	-0.938744	-0.936702	-1.072104	-0.583901	-0.538245	-0.419785	-0.305727
0.112764	0.016207	-0.486416	-0.819538	1.469671	-0.351403	0.743595	-0.960252	0.199155	-0.157212	0.250986	-0.897248	-0.069837	0.035779	-0.044958	0.127468	-0.067059	0.175536	0.106234	-0.445869	-0.607011	-0.018518	-0.95089	-0.742325	-0.704103	-0.593014	-0.2202	-0.269129	-0.121605	0.262358	0.01824	0.3309	0.448367	-0.533408	-0.500317	0.713575	0.191251	-1.393317	-0.604973	-0.660818	-0.48842	0.204181	-0.715805	-0.874254	-0.726383	-0.159323	0.421152	-0.452225	0.286141	-0.068369
0.419021	0.156365	-0.165287	-0.830269	1.215197	-0.788407	1.607321	-1.780141	0.182553	0.659177	0.778525	0.256577	-0.994514	0.036102	-0.878935	-0.081184	0.619856	0.21695	0.412939	-0.200754	-0.224549	0.029792	-0.744418	-1.001503	-0.557261	-0.931855	-0.319165	-0.469326	-0.002175	-0.072274	0.176976	-0.524019	-0.304323	-0.173673	-0.43857	0.692853	-0.003545	-1.143348	-0.519917	-1.081949	-0.73637	-0.76317	-1.102682	-0.861586	-0.972591	-0.831496	-0.719178	-0.638348	-0.80932	-0.598985
0.310868	0.122633	-0.45978	-0.569185	1.581923	-0.343305	0.555995	-1.516154	-0.123213	0.003635	1.609673	0.872914	-0.258	-1.332737	-1.389225	0.254554	1.038445	0.190823	-0.070061	-0.485362	-0.350178	-0.043489	-0.962091	-0.668645	-0.514444	-0.65693	-0.363372	0.634911	0.433005	0.004307	0.465295	1.479938	0.262855	-0.12145	-0.649778	0.419386	0.077987	-0.963718	-0.807729	-0.582755	-1.00403	-0.598445	-1.220097	-0.200348	0.224758	-0.517566	0.332544	0.370708	0.237208	0.12178
-0.260185	-0.244462	-0.548948	-0.588812	1.323196	-0.404709	0.866295	0.079268	0.28208	0.020634	-0.279381	-0.501999	0.28902	-0.351584	-0.526093	-1.074084	-1.003631	-0.177944	-0.031663	-0.403363	-0.012991	0.182703	-0.582195	-0.702632	-0.525533	-0.282122	0.560099	0.027434	0.185804	-0.035943	0.168795	0.534849	0.33758	0.008574	-0.51927	0.609511	0.046779	-0.652657	-0.407537	-0.450721	-0.766823	-0.881949	-0.798471	-0.396154	-0.588728	-0.504456	-0.820131	-0.145156	-0.356302	-0.02277
-0.065957	0.168837	0.500757	-1.2752	-1.044429	-1.15947	-0.524276	-0.210421	0.708909	-0.332764	-3.418701	-3.136303	-2.245909	-3.226946	-1.845005	0.704161	3.1258	-0.297679	-0.025263	-0.259248	-0.491715	-0.112489	0.245515	-0.539294	-0.368074	-0.823155	-0.231269	-0.172624	-1.073919	-0.811789	-0.492111	-0.058896	2.331153	3.160321	0.209278	0.302781	2.175916	-0.722996	1.988815	0.84695	0.014141	-0.550589	-0.118265	0.430051	3.068836	2.736218	1.137734	1.280955	2.24754	3.513988
-0.470797	-0.551894	-0.740284	-0.044616	-0.557285	0.614933	0.075126	0.952717	0.996544	0.689246	1.346042	-0.555742	-0.648716	1.313219	-0.247505	-0.265079	-0.276952	-0.192196	-0.301177	-0.571308	-0.584985	1.995882	0.656941	5.024008	0.537629	0.881622	4.144345	0.67972	0.63587	-0.711535	1.266786	0.216901	-3.99E-4	-0.131455	0.008969	-0.534237	-0.976228	0.038121	0.504928	1.070009	1.732311	1.115913	0.192175	0.400376	0.299232	-0.162077	-0.52717	0.002123	-0.459558	-0.706309
1.505429	0.793212	1.553381	0.230166	-0.356908	-1.249092	0.917382	0.153073	0.877076	0.600046	0.567712	0.032759	0.424158	0.899998	0.22525	-0.065707	1.001723	2.412683	2.228657	1.931209	-0.137941	1.143743	0.586807	-0.087204	0.8444	-0.391285	0.31654	-0.13484	0.119747	-0.165796	-0.291174	-0.486416	-0.803868	-0.323207	1.574695	0.259071	-0.061621	-0.939337	-0.623409	0.381238	-0.803949	-0.582327	-0.666393	-0.858018	-0.899567	-0.464479	-1.269567	-0.888548	-1.035174	-1.261257
-1.300587	-1.128387	2.313987	0.531493	-2.032327	1.294115	1.075498	0.811028	0.788693	-0.331262	0.106877	0.843124	1.417369	2.043827	0.263809	0.918276	1.309193	-0.884723	-0.825413	2.366115	0.553564	1.348627	1.046675	0.214222	6.32E-4	-0.850305	-0.906702	0.049461	-0.030372	0.45819	-0.023388	0.529233	-0.823077	-1.152481	-0.854975	-0.374686	2.421021	0.540022	-0.529006	0.556292	-0.833483	-0.535517	-1.122293	-0.808736	-0.537984	-0.58813	-0.562855	-0.387283	-0.904887	-0.974289
-0.838597	-0.553342	-0.603996	-0.476697	-0.622614	1.580171	-0.178144	0.959025	-0.127059	-1.267973	-2.077772	-2.417764	-0.819245	1.45004	2.586425	2.225898	-0.523354	-1.024068	-0.455193	-0.406743	-0.028491	-0.011297	0.052196	-0.10503	-0.361851	-0.651409	-0.566086	-0.365819	-0.613576	-0.303768	0.145013	1.491005	0.47577	1.501324	-0.611351	0.221448	0.140078	-1.204439	0.571295	0.975657	2.620784	0.712209	0.166177	0.541052	0.291535	1.22602	1.079938	1.074735	1.260696	0.780066
-0.15085	-0.145605	-0.462733	2.092775	0.095994	-0.306845	-0.093753	-1.06965	1.251691	-0.054327	-0.981182	-3.20457	-2.323723	-0.239954	-0.582474	0.468009	0.828687	-0.040669	0.511411	-0.174373	1.261793	0.843324	1.675941	-0.162764	-0.210739	-0.748187	-0.270557	0.867946	1.864833	1.451533	0.264369	-0.272381	-0.93723	-0.106437	-0.675983	-1.046888	-0.876382	0.28753	-1.100635	-1.175715	-1.140757	-0.001103	-0.579338	1.294997	1.541903	0.378067	2.17068	0.749343	-0.217289	-0.395433
-0.73011	-0.774587	-0.922053	1.422908	0.111005	1.261573	-0.15499	0.791808	0.925095	-0.970383	-0.580513	-0.054333	0.313598	-0.625336	-0.046603	0.685858	-0.903115	-0.475029	-0.583369	-0.827278	0.776951	-0.00953	1.772054	0.808871	0.439737	-0.427125	-0.288283	-0.14709	0.02548	-0.161573	-0.301603	-0.652982	-1.249836	-0.307957	-0.544474	-0.945485	-1.51077	0.650995	-1.075942	0.09185	-0.749911	-0.299585	-0.465354	-0.04891	-0.217518	-0.006508	-0.624465	-0.190784	-1.038984	-0.906781
0.066274	-0.054974	-0.503511	0.222541	-0.557939	-0.579575	-0.658762	-1.613973	-0.088769	-0.113165	-2.086285	-1.353556	-2.8525	-2.990831	-0.420777	1.698757	3.523553	-0.084763	-0.38377	-0.550428	0.085038	1.083769	0.868985	0.047052	0.460951	0.449616	1.954653	2.10502	3.301692	2.1188	2.464027	2.933491	3.855602	3.628585	-0.503443	-1.059486	-0.914137	0.35843	-0.165355	-0.902011	0.272462	0.027507	-0.414369	0.689545	1.135955	1.275477	0.870091	0.30302	1.631603	2.039535
9.439499	10.719304	5.20128	0.092351	-0.824945	-1.914697	1.988367	-0.602832	0.819664	0.304248	-0.083937	-0.118803	0.392481	0.150725	1.104136	-0.035754	-0.328425	7.827439	9.712561	0.650971	0.536977	3.773899	0.56285	0.46727	-1.293274	-0.993728	-0.752585	-0.937126	-0.942695	-1.322706	-1.072963	0.077367	-0.599588	-0.816065	4.604771	0.901463	-0.329301	5.225826	3.516471	-0.42646	1.160089	-0.728606	-0.567355	-0.447669	-0.933057	-1.082067	-0.898851	-0.523075	-0.105942	-0.840618
0.748114	-0.020289	-0.109224	-0.632303	0.535925	-0.876792	0.748845	-0.660066	-0.138998	0.30135	-0.18667	0.433724	1.140862	1.065808	0.73798	0.368036	0.734779	0.428953	0.063307	-0.337058	-0.745421	-1.060113	-0.327863	-0.734671	-0.010782	-0.805793	-0.347418	0.712244	-0.033284	0.399708	0.031435	0.111194	-0.091361	-0.440617	0.275594	-0.783358	-1.119526	0.190569	-1.374541	-0.010812	-0.774102	0.108412	-1.034625	0.119557	-0.53841	-0.844751	-0.169404	-0.933495	-0.330542	-0.079662
-0.699067	-1.104693	-0.894	-0.728886	-0.802521	0.701359	0.141303	2.647344	0.518578	-1.682433	2.60891	-1.569711	0.033281	-0.872505	-1.011165	1.094358	-0.788881	-0.842212	-1.106519	-0.682428	-1.142703	-1.890643	-1.582161	-1.235678	-0.764542	-0.618266	-0.896288	-0.497658	-0.647742	-0.50554	-1.062028	-0.947234	-1.119991	-0.902548	-0.732041	-1.192794	-1.040619	-0.300682	-0.981926	-0.250515	0.974798	2.914622	2.347001	1.327336	-0.023542	1.905064	0.962425	-0.483512	-0.443029	-0.904739
0.30366	0.12237	-0.454804	-0.933065	1.082821	-0.677104	0.608305	1.661493	0.726248	0.264155	-0.254097	-0.96622	-0.701262	-0.928198	-1.189403	0.420117	-0.396496	0.145146	0.066205	-0.634883	-0.916462	-0.453183	0.22312	-0.56714	0.127193	-0.55504	-1.074483	1.293142	-1.211293	-1.636063	-0.064769	-1.181111	-1.011096	-0.761445	0.159712	-0.556969	-1.232852	0.397943	-1.022466	0.838768	2.732356	3.017233	2.316496	0.00957	2.460561	0.070543	0.034469	0.99683	-0.148654	0.396093
-0.570743	-0.622911	-0.568689	-0.382656	-0.559861	0.666665	-0.405432	0.351923	-1.721773	0.569977	-0.789769	-0.691217	0.154674	-1.28425	0.244508	-1.007421	1.719168	-0.904638	-1.162668	-0.7862	-0.420199	-1.53461	-1.684923	-1.247604	-0.556334	-1.039357	-0.974898	-0.978638	-1.397238	-1.35838	-0.280317	-1.10814	-1.052416	-1.28599	-0.703271	-1.224896	6.4E-4	-0.72748	0.435429	-0.62097	-0.198083	1.255816	1.559442	1.590623	0.595538	2.517382	0.897303	0.860102	1.996344	0.912991
-0.775691	-0.937221	-0.792968	-0.838883	-1.742836	1.08393	-0.217703	0.342924	-0.50339	0.040523	0.613072	0.695299	-0.353363	-0.566376	0.366122	0.101376	-1.17437	-1.007868	-1.241699	-0.880051	-1.028903	-1.627172	-1.513993	-1.422109	-1.362331	-1.084259	-1.272345	-1.311127	-1.08676	-0.921231	-0.733632	-0.690508	-0.717595	-0.401622	-0.795551	-1.346767	-0.402803	-0.340756	-0.472265	-0.595112	-0.964013	-1.261499	-0.844424	-0.996985	-1.017449	-1.092723	-0.954234	-0.789614	-0.539894	-0.480567
-0.276751	-0.312879	-0.590281	-0.490535	-0.020561	0.045295	-0.720697	-0.020107	-1.273761	-1.895838	-1.895798	-1.640272	-1.665822	0.157668	-3.438599	-3.612004	0.967761	-0.821018	-1.072649	-0.877773	-0.554394	-1.533954	-1.497051	-1.114992	-1.473194	-0.464037	-1.309365	0.405824	0.049983	-0.107911	0.551845	0.526282	2.702083	0.58588	-0.309625	-1.004792	-0.691129	0.104817	-0.982783	0.014256	-0.013085	-0.244241	1.780578	0.97542	1.840947	2.473851	2.346962	0.935747	1.498334	2.189592
-0.841504	-0.988427	-0.770368	-0.826457	-1.423381	1.458206	0.121604	-0.158991	-1.333287	0.24576	0.437342	-0.264105	0.063948	0.49008	1.083031	0.799359	-0.312568	-1.076445	-1.243329	-0.870078	-1.049433	-1.619319	-1.435061	-1.409115	-1.301643	-1.413902	-1.633463	-1.789714	-0.702065	-1.195007	-1.327689	-0.703732	-0.826919	-1.052658	-0.700786	-1.245873	-0.033656	0.097531	-0.053199	-0.826083	-0.988828	-0.135807	2.06101	0.214323	-0.240514	1.239026	-0.82898	-0.138444	-0.335481	0.741223
-0.155272	-0.228633	-0.658907	0.819547	-0.036275	0.445504	-2.45615	-2.010901	-0.907662	1.160063	1.187617	0.471109	-0.553401	0.318644	0.623814	0.859319	0.083327	-0.573326	-0.630462	-0.509665	0.290205	-0.336226	0.935357	1.441224	1.136359	0.274076	-0.05497	-0.639205	-0.55924	0.168981	-0.704287	-0.954149	-0.755073	-0.832215	-0.77768	-1.30034	-1.407157	-0.039223	-1.100344	-1.341109	0.628291	-0.349498	-0.350974	-0.490583	-0.934536	-0.884416	-0.587296	-0.829915	-0.892874	-0.87775
-0.587915	-0.591023	-0.759384	-0.802594	0.691957	0.959777	-0.739698	0.200178	-0.320624	0.371548	-0.27648	0.173827	0.656219	-0.690194	-0.40191	0.488766	-0.188207	-0.776864	-0.654008	-0.879075	-1.107489	-0.917476	-1.262963	-1.104495	-0.93873	-0.91433	-0.923525	-0.490424	-0.663675	-0.525306	-0.216368	-0.678759	-0.689367	0.030145	-0.709842	-0.414206	-0.693198	-1.523626	-0.932854	-0.580611	-0.91003	-0.979105	-0.758079	-1.095825	-1.105731	-1.133387	-1.111852	-0.964509	-0.829226	-0.978498
-0.536549	-0.520763	-0.715841	-0.526118	1.34192	0.27692	0.393415	0.146301	0.056977	-0.913688	-0.842151	-1.035416	-0.300667	-0.165741	0.067527	0.500098	-0.446989	-0.395124	-0.422349	-0.312987	-0.052964	-0.358075	-0.47658	-0.828732	-0.825597	-0.827504	-0.073271	-0.06899	0.510495	-0.156437	-0.586089	0.283045	0.754194	0.895653	-0.679549	0.082309	-0.313288	-1.388834	-0.860817	-0.100247	-1.069062	-0.89701	-0.644992	-0.094065	-0.362808	-0.023086	0.036254	-0.488683	-0.22024	0.671501
8.587176	7.720507	4.251275	-0.463424	-2.856397	-1.491627	1.682206	0.634537	0.949084	0.204179	0.925311	0.220051	-0.17767	-0.422943	0.052765	-0.390191	0.20885	5.197529	6.046712	0.553582	-1.094437	-1.448554	-0.82472	-0.76091	-0.81635	-0.948599	-0.828848	-0.71143	-0.923223	-0.051084	-0.253602	-0.192781	-0.469778	-0.189773	3.667299	2.270326	-0.504672	-0.062203	-0.4291	-0.53549	-0.598268	-0.869813	-0.713474	-1.19392	-0.714129	-0.840194	-0.592109	-0.264412	-0.115513	-0.430962
-0.674686	-0.553079	-0.165364	0.265184	-0.733082	1.585282	-0.483558	0.574702	0.718265	0.267663	0.118638	-0.171958	-0.05748	0.330347	-0.423515	-0.764847	-0.643503	-0.421069	-0.488943	-0.425493	0.545135	0.69619	1.438411	1.316276	0.103265	-0.648976	0.186197	-0.523553	0.02412	-0.772951	-0.201556	0.70735	-0.691503	0.184114	-0.248799	0.162084	1.575916	-1.282064	-0.021153	1.985595	-0.0722	-0.8214	-0.972484	-0.659557	-0.405064	-0.065409	-0.81681	-0.416634	-0.374804	-0.203832
-0.496662	-0.578879	0.188922	-0.524565	-2.67092	-0.477031	0.873309	1.154594	1.299546	1.116173	0.52476	0.83573	1.28545	0.701258	-0.230616	1.811166	1.356687	0.154342	0.026418	1.363168	-0.689812	0.338606	0.209244	-0.614005	-0.883233	-0.281141	-0.498883	0.540775	0.056963	0.385626	-0.485885	-0.286838	-0.353977	-0.337796	-0.111961	0.055726	0.267656	-0.911033	0.802788	-0.854298	-0.895307	-0.774721	-0.418252	-0.852221	-0.315104	-0.223007	0.022207	-0.62239	-0.589435	-0.201622
-0.738893	-0.960224	0.266065	1.333244	0.056633	0.663307	0.162843	0.98065	0.667388	-0.132471	-0.36204	0.701441	0.273681	-0.025206	-0.343563	0.672878	1.034475	0.183027	-0.098679	1.308527	1.22046	1.251694	0.9002	2.527635	1.230728	2.589713	1.278961	1.601317	1.027557	0.135219	-0.242251	-0.072594	-0.036415	0.533532	0.054368	-0.509806	0.853944	0.361232	0.064093	-0.258375	-0.306679	-0.475181	1.059816	0.841103	0.537042	-0.79462	-0.930046	-0.375693	-0.505123	-0.405295
-0.451686	-0.453465	-0.877229	-0.545039	0.308027	0.953616	0.005589	0.093355	-0.801006	-1.352508	-0.147943	-2.072504	0.96768	0.121399	-0.152277	0.119205	0.635798	-0.036832	-0.26471	-0.868535	-0.765951	-0.872425	-0.88715	-0.889947	0.149743	-1.315926	-1.080147	-1.001536	-1.007092	-1.563949	-0.682832	-0.788893	-1.092448	-0.825658	0.818338	-0.001996	-1.098664	0.910772	-0.013044	1.535024	1.620954	2.733458	-0.201678	0.378749	1.309002	0.134575	0.378633	1.514563	0.260018	-0.04178
0.310898	0.237057	-0.579971	-0.383221	-0.122111	0.033025	-0.437552	0.914214	1.031549	0.352121	-0.076039	0.068298	0.926428	1.42971	1.801766	-0.592302	-0.094973	0.886943	0.618214	-0.651827	-0.846985	0.182351	-0.02353	-0.649076	-1.02262	-0.726304	-1.204014	-1.102407	-0.856516	-0.731143	-0.668245	0.064506	-0.537086	0.029121	3.609318	2.424611	0.220683	0.16731	0.231259	0.259583	0.369776	-0.365061	-0.089374	-1.063649	-0.873509	-0.380542	-0.626272	0.071843	0.066303	0.355635
0.532111	0.273453	-0.322587	-0.435183	0.087493	-0.618645	-0.446961	0.019132	0.402363	0.361692	0.836917	0.472291	0.859599	0.740863	0.559293	0.013185	-0.322544	0.744796	0.553613	-0.566826	-0.541885	-0.271773	-0.215842	0.38034	0.117523	-0.60421	-0.384765	-0.11366	-0.474048	0.10333	-0.355661	-0.445344	-0.064689	-0.362577	1.609235	1.123606	0.062314	-0.28555	-0.197644	-0.868251	-0.076619	-0.278758	-0.983719	-0.248292	-0.798592	-0.965866	-0.957716	-0.415991	-0.379215	-0.7111
-0.34953	-0.601257	-0.41895	0.522597	0.211303	-0.035072	0.231941	0.386632	1.300564	-0.621597	-0.338639	0.253644	-0.964873	-0.221936	-0.042395	0.408236	1.518509	0.060734	-0.072778	0.45022	0.485447	0.218754	-0.259346	0.055941	0.497954	0.052152	-0.00837	0.491739	0.739138	1.544715	1.50235	1.278114	0.93439	1.69199	-0.61095	-0.192149	-0.478436	-0.741491	-0.065903	0.14713	-0.918403	-0.168049	-0.619419	-0.285281	-0.474326	0.226817	1.157283	0.837638	0.302434	0.393534
-0.134162	-0.414995	-0.112441	0.188511	0.297586	-0.106035	-0.190447	-0.091388	0.972415	0.460586	0.024493	0.007294	-0.12523	0.405097	-0.174757	-0.072822	0.890366	0.170055	0.114445	0.610113	0.617739	0.12243	-0.24194	-0.108763	0.05073	0.213074	-0.011902	0.12647	1.411506	1.22907	1.419802	0.197356	-0.453621	0.973518	-0.307502	-0.290806	-0.300657	-0.472186	-0.155322	0.19249	-1.528424	-0.987102	-1.030949	-0.774923	-0.49161	1.369174	0.33295	1.990012	-0.014174	-1.051319
-0.276297	-0.515333	-0.303418	0.416271	0.399105	0.186611	-0.224274	0.286523	1.000247	0.228321	0.335146	-0.846979	0.964049	1.921468	0.255291	0.086748	0.412131	-0.007477	-0.056296	-4.65E-4	0.57124	0.008457	-0.248467	-0.343158	-0.47322	-0.228911	0.167557	0.508819	1.2436	1.457643	1.881017	0.540299	-0.09388	1.28343	-0.350857	-0.248512	0.178466	-0.745975	-0.134395	0.443879	-0.886864	-0.550744	-1.024655	-0.375882	-0.509001	1.436732	0.774628	1.634809	-0.010288	-0.697873
-0.363552	-0.215042	-0.479418	0.761936	0.748326	-0.079034	0.717985	-0.164538	0.167558	-0.059522	0.526294	-0.465602	-1.759227	-1.384399	-1.416481	-2.434499	-0.856589	0.343202	0.482732	0.026609	0.960636	0.032698	0.548198	-1.128996	-0.402356	0.351776	-0.464334	-0.847437	-0.163654	2.177088	0.436299	1.146542	3.076832	3.836537	-0.573885	0.322824	-0.092921	-0.312172	-0.242699	-0.994741	-1.255711	-1.133987	0.236329	-0.926037	-1.225551	-0.716235	0.87884	-0.239007	-0.123059	0.385128
-0.881694	-0.534881	-0.816148	-0.306547	0.642033	0.678053	0.409119	0.556182	0.422096	-0.936108	0.272657	0.891522	-0.433796	0.164736	0.165084	-1.27125	-0.227975	-0.857012	-0.543099	-0.842185	-0.235834	-0.808841	-0.763398	-1.342879	-0.271919	-0.456418	-1.022321	-0.953069	-0.731261	-0.676398	-1.009037	-1.208188	-0.92379	-0.884974	-0.781287	0.393653	0.003651	-0.71543	0.032012	-0.220584	-1.463868	-8.62E-4	-0.346467	0.307904	-0.824475	-0.785258	-0.628044	-0.976053	-0.491299	-1.020236
0.144928	-0.022559	-0.318012	-0.638657	0.474655	-0.599739	0.276805	0.249893	0.287887	-0.396168	0.281401	0.528522	-0.653629	1.015075	-0.152956	-1.963871	-0.798676	0.111466	0.428395	-0.256466	0.06913	-0.079595	-0.510794	-0.937817	-0.179343	-0.301435	-0.553167	-1.307527	0.136101	0.090271	-0.599834	-0.581916	-0.504053	-0.130393	-0.34092	0.191441	-0.32402	-0.809869	-0.065552	-0.793657	-1.105394	-0.225187	-0.738323	-0.043458	-1.168526	0.075855	0.377961	-0.291777	-0.375779	-0.507565
-0.141522	-0.035196	-0.432111	0.334797	0.806208	-0.456633	0.407239	-0.083705	-0.266489	-0.685224	-0.535768	-1.289392	-1.539845	-0.215886	-0.028271	0.299003	1.123016	0.604293	0.553733	-0.191169	0.499995	0.106409	0.91763	-0.938184	0.09878	-0.630506	-0.67366	0.246987	0.552242	1.158636	2.592643	4.067224	1.769859	3.147381	-0.663401	0.282766	-0.133563	-0.733084	-0.306299	-0.315004	-0.968436	-0.930567	-0.037637	0.10547	0.153536	0.959269	1.738916	0.720452	1.312506	1.272667
0.273161	0.142938	-0.061046	-0.153483	1.851381	-1.124446	-0.448585	-0.509404	-0.765034	-0.426722	-0.705048	-0.479597	0.298758	0.293077	1.406225	0.090701	-0.041958	0.278158	0.459488	0.296667	-0.590016	-0.339554	-0.291653	0.442434	1.090815	0.504334	0.838285	0.378025	-0.368252	0.270512	0.455293	0.200263	-0.370458	0.214491	-0.066161	-0.113336	-0.639801	-1.407609	-0.815946	-1.055164	-0.344879	-0.135103	0.206527	-0.347243	-0.224262	0.292187	-0.605113	-0.478859	-0.061447	-0.935757
1.482411	1.011561	0.302303	-0.099544	1.444573	-1.145884	-0.22236	-0.924908	-0.376736	-0.040207	0.775289	0.224896	0.509626	0.390881	-0.773693	0.317082	-0.179249	0.002511	0.158881	-0.49903	-0.689676	-0.927923	-1.007758	-0.408927	-0.929691	-0.466661	-0.576478	-0.266168	-0.162198	-0.338808	-0.316416	-0.19669	-0.636544	-0.381575	0.127255	-0.18309	-0.570978	-1.140826	-0.751675	-1.370185	-1.038635	-0.902361	-0.62376	-0.410701	-0.128672	-0.578424	-0.950542	-0.742338	-0.663939	-0.942793
0.354359	0.334598	-0.351246	-0.506773	1.068319	-0.556696	-0.541	-1.25398	-0.644961	-0.312934	-0.74496	-0.823345	1.095005	0.850172	0.367174	0.087339	0.375973	-0.005163	-0.042168	-0.612219	-0.84984	-0.407595	-1.106686	-0.55023	0.248812	-0.365116	0.117336	-0.407552	0.274029	-0.096214	0.377217	-0.163337	-0.276501	-0.252399	-0.213057	0.06119	-0.379888	-1.207522	-0.46295	-0.716589	-0.645496	0.711698	-0.439953	-0.010284	-0.349675	-0.057575	-0.383139	-0.078263	-0.383061	-0.727486
-0.927639	-0.761391	-0.708442	-0.266728	0.852083	0.052815	1.399151	1.062919	0.891398	0.375951	0.430084	-0.10183	-0.464985	-0.758955	0.029238	-0.528151	0.312493	-0.714864	-0.475721	-0.282921	-0.288995	-0.255008	0.118942	-0.378584	-0.390424	-0.071876	0.163811	0.005859	-0.12607	0.119445	0.055823	-0.013475	-0.416677	-0.382562	-0.768264	0.299384	0.350809	-1.05059	-0.089042	-0.403201	-0.911474	-0.336367	-0.437098	-0.34047	-0.808244	-0.746045	-0.378771	-0.899263	-0.579651	-1.184391
0.072725	-0.017459	-0.328339	-0.535296	0.736365	-0.164064	0.624262	-0.409135	1.075355	0.844564	0.958779	0.133255	-0.098123	0.037951	-1.691826	0.659665	-0.52179	0.025593	0.127003	-0.289199	-0.059762	-0.088974	-0.529968	-1.044893	-0.7569	-0.678705	-0.28544	-0.2048	-0.434478	-0.208091	-0.019342	0.042495	0.78486	-0.487306	0.228271	0.414489	0.025918	-0.785488	-0.167855	-0.050706	-0.689256	-0.695639	0.025706	0.308607	1.443376	-0.276786	0.212208	0.098592	1.298671	1.202419
-0.952565	0.293166	-0.361829	-0.878137	0.172213	0.881383	1.122525	0.535829	0.087697	-0.192337	0.449712	0.222889	-1.540839	-0.322888	0.792033	-0.657089	0.879446	-0.724061	-0.421806	-0.800162	0.153155	0.018038	0.539942	-0.702281	-0.708754	-0.728774	-0.585549	1.524575	-1.171615	-1.344918	-1.791973	-1.628143	-0.250328	-1.288476	-0.684198	2.034567	1.803449	2.342491	2.64146	1.654395	-0.435564	-0.026907	-0.64132	-0.291712	0.30985	-0.351306	-0.316694	-0.284004	-0.499099	-0.300397
-0.631194	-0.26299	0.272927	-0.098273	-1.588519	0.290227	1.454731	1.686073	0.26364	0.325048	0.204968	0.642964	-0.345244	0.464135	-0.418338	0.398408	-0.385075	-0.59184	-0.50289	1.399796	-0.868331	-1.112031	-0.559536	-0.977599	-0.372351	-0.473535	-0.533681	-0.465831	-0.771866	-0.583033	-0.607241	-0.33924	-0.398895	-0.321309	0.74449	1.396704	1.313579	-0.33347	1.474187	0.212983	-0.914811	0.163198	-0.846741	-1.221894	-1.044948	-1.492231	-0.514432	-1.185754	-0.652688	-1.181344
-0.161662	0.014759	-0.309632	0.249934	0.099849	0.634662	-2.428011	1.845053	-1.705064	1.66475	-1.070768	0.106752	0.128968	1.207759	0.739302	0.498151	0.539844	-0.798789	-0.343439	-0.711098	1.266144	-0.137283	-0.756006	-0.842563	-0.368247	0.218032	-0.054766	-0.08902	-0.334267	-0.913916	-0.367597	-0.790324	-0.747239	-0.472567	-0.570079	0.177569	0.097165	-0.445844	0.213764	0.549226	0.917536	1.332608	0.604236	0.633538	0.443681	0.165827	-0.593274	0.017772	-0.496207	-0.254032
-1.237924	-1.382211	-0.163017	1.658152	-0.295942	1.212532	1.058083	1.731141	-0.147275	0.494291	-0.511344	0.209166	0.758352	1.679608	0.82001	0.692039	-0.410305	-1.10915	-1.224069	1.728295	1.944733	-0.577121	0.36743	0.097907	-0.212844	0.037578	0.192516	-0.599121	-0.67222	-0.578944	-0.503473	-0.659468	-0.572115	-0.570592	-0.924576	-1.376718	-0.706818	0.007015	-1.352226	-0.938161	-0.643814	-0.291464	-0.267553	-0.276884	-0.270118	-0.466581	-0.515366	-0.696653	0.084427	-0.314861
0.174821	0.138364	-0.579476	-0.268987	0.526754	0.302168	-3.186058	-0.416154	0.395774	0.287043	-0.566607	0.083627	-1.095368	0.137624	1.457782	0.075175	-0.513214	-0.79824	-0.493773	-0.928887	-0.55956	0.423191	-0.803114	2.040779	0.363267	0.093422	0.609959	1.133424	1.200433	1.200991	1.828678	3.113336	3.344403	3.246941	-0.742299	-0.903106	-1.448602	-0.885252	-0.243124	-0.986765	1.775176	-0.868848	-0.517118	-0.492433	0.440061	0.363009	-0.059009	0.238367	1.374978	1.024374
-1.053752	-1.178639	-0.716678	-0.494065	-1.58714	2.432618	1.33428	-0.802664	-0.358278	0.330554	1.86415	0.672969	0.002593	-0.972017	-0.984631	-0.592247	0.157739	-1.072669	-1.233065	-0.708484	-0.80674	-1.29786	-0.909685	-1.347764	-0.974543	-0.457363	-1.41203	-0.983747	-0.348263	-0.908792	-1.224765	-0.734674	-0.966213	-1.1276	-0.820875	-1.29884	0.352045	-0.299561	-0.39458	1.572562	-0.188763	1.318423	2.740844	-0.066479	0.804378	-0.413213	-0.570003	-0.330115	-0.654815	-0.522809
-1.184075	-1.265188	-0.924203	-0.668592	-1.427419	2.445356	1.451384	-0.600367	0.002425	0.066863	2.050553	0.871245	-0.538732	-1.075973	0.181289	-0.759294	-1.256892	-1.200078	-1.29181	-0.882959	-0.872274	-1.724368	-0.784161	-1.198399	-0.867092	-0.511291	-1.164545	-0.953487	-0.956499	-0.785414	-1.351302	-0.557482	-0.859964	-0.846454	-0.936877	-1.41352	-0.196194	-0.176538	-1.284681	-0.117311	-0.609855	-0.019032	0.807523	-1.055759	-0.189276	-0.321749	-0.508729	-0.639588	-0.34199	-0.753691
0.103708	1.017418	0.336219	-0.946621	0.752702	-0.151852	0.113796	-0.094617	0.585086	-0.14298	0.294948	0.407539	-0.43233	-1.483393	0.633644	0.438108	-0.093425	0.652589	0.568163	0.302872	-0.414081	1.029761	1.002634	0.397988	-0.147151	0.588736	0.174767	0.399519	-0.125456	-0.102835	0.295084	-0.229008	-0.525711	-0.196955	0.511324	2.015033	1.70263	2.303258	2.219059	1.06111	-0.668541	-0.475549	-0.018306	-0.475618	-0.611683	-0.245389	-0.705537	-0.589447	-0.656791	-0.55047
0.290939	-0.194836	0.061945	-0.522306	-0.518267	-0.672396	0.174605	-0.067159	-0.074122	1.104662	0.590311	-0.078715	0.669639	-0.97632	-0.393113	0.474716	0.364584	0.103853	-0.225648	0.234047	-0.61245	0.441577	-0.373306	0.966115	0.245476	1.099858	1.095023	1.11978	2.119568	1.671878	1.516601	1.953617	2.550521	1.090116	-7.28E-4	-0.932491	-0.076707	-0.490681	2.320633	1.103269	-0.33322	0.370299	0.27262	-0.118395	-0.418035	1.137988	1.253427	0.053766	1.521282	2.524174
-1.431576	-1.24801	3.445214	2.68018	-2.484559	2.167622	1.712197	0.249323	0.904887	0.574762	0.437627	0.819906	0.813682	0.370112	0.704151	0.546687	0.408481	-1.288753	-0.827164	2.821209	2.424272	-0.945913	0.733234	-1.580635	-1.294915	-1.715605	-1.544235	-1.563228	-1.498605	-1.510068	-1.297974	-1.078432	-1.342029	-1.478042	-0.91548	-0.288853	2.15351	2.73538	0.551754	0.039509	-1.015816	-0.97907	-1.176671	-0.947537	0.326864	-1.271867	-0.917204	-0.171345	-1.055423	-1.071935
-0.554206	-0.473704	-0.74194	-0.828434	0.745649	0.037011	-0.653214	1.08785	0.353707	1.337513	-0.015386	-1.821823	-1.67276	-1.528737	-1.544387	-2.178075	-3.249167	-0.639467	-0.530421	-0.808214	-0.612994	-0.702026	-0.703146	-0.489994	-0.446599	-0.204594	-0.452476	-0.448564	-0.155507	-0.108179	-0.181967	-0.210211	0.532783	0.33937	-0.673739	-0.538795	-1.060153	-0.712907	-1.011609	-0.539229	0.815419	-0.612888	0.066791	0.432591	0.354658	1.887799	1.383873	-0.016262	0.586997	1.594876
-0.215512	-0.146724	-0.547498	-0.381808	1.059333	-0.186237	-1.233023	0.937182	0.042826	1.054394	-0.720789	-1.270429	-1.270402	-1.784542	-1.467773	-0.609212	-0.315823	-0.618029	-0.468114	-0.797979	-0.578867	-0.743548	-1.00959	-0.619764	-0.020043	0.248197	1.559664	0.801852	0.118459	0.575714	0.59254	1.509382	1.209448	3.208021	-0.725269	-0.488801	-0.992766	-0.911594	-1.409152	-1.070285	-0.180804	-0.78525	0.040476	2.622514	2.290377	0.210637	0.238787	0.883609	1.28536	1.686641
-0.733835	-0.957888	-0.958666	-0.063254	0.252472	0.5315	1.183279	0.586777	-0.197387	0.519443	0.621152	0.325572	0.324784	-0.556902	-0.894542	0.329686	-0.277343	-0.232452	-0.677373	-0.667826	0.660839	-0.281642	1.570513	1.232335	0.291753	0.529287	1.05402	-0.341899	-0.429616	-0.483425	-1.009385	-0.162313	-0.377399	-0.249964	-0.686161	-1.271408	-1.524158	0.165909	-1.615457	-0.427893	-0.404682	-0.464091	-0.215003	0.926159	-0.247283	-0.731036	-0.433626	-1.069763	-0.388485	-0.463755
0.304387	0.178084	-0.465225	-1.260797	0.61985	0.144665	-1.654025	0.048973	-0.431466	0.957283	-1.505407	-2.174625	0.155569	1.682754	1.41094	-2.631968	3.912492	-0.315159	-0.470106	-0.730152	-1.07581	-0.795664	-0.953356	-0.914081	0.80793	0.338519	0.393401	-0.452663	-0.842592	-0.933439	-0.451888	-0.764624	-1.052323	-0.671064	-0.544314	-1.128107	-1.432296	0.216631	-0.365896	-0.951565	0.213479	0.236643	0.364813	0.090756	0.158694	0.404152	-0.312671	-0.303812	-0.241622	0.283362
0.534564	0.437009	-0.202668	-0.577657	0.87949	-0.581887	-1.543403	0.423786	-1.240134	1.192304	-1.695934	-0.992809	-2.010362	-1.255731	1.534333	-1.739138	4.054784	-0.285012	-0.40472	-0.635251	-0.578595	-0.319957	-0.276573	0.084876	2.029063	2.66636	0.941492	2.095533	1.177411	1.504088	0.71665	-1.032273	0.10065	-0.25812	-0.353862	-1.032988	-0.828698	-0.156922	-0.184509	-0.561829	-0.033237	1.633264	1.896366	1.528529	1.911775	2.356131	1.24624	1.777438	-0.461519	0.36732
0.96851	0.732693	0.074482	-0.682712	-0.195406	-0.594874	0.565604	-0.708203	0.020722	-1.594529	-0.5508	-0.34343	-0.897234	-0.807569	-0.046654	1.025555	0.658223	0.244783	0.430085	-0.130576	-0.96568	-1.222941	-1.086365	-0.826889	-0.305288	0.066009	0.552877	0.065369	0.57317	0.415287	-0.117557	0.600938	0.504683	0.966711	1.515352	0.352435	-0.135972	-0.031377	1.712683	-0.472155	0.436281	2.959109	1.623927	2.31659	1.233749	1.392429	1.618894	0.201962	0.40154	1.257678
-0.319243	-0.129414	-0.516022	0.512007	1.450836	-0.145643	0.182857	0.226308	-0.074426	0.371904	0.314068	-0.032628	-1.019375	-0.996978	-0.247283	-0.028517	1.482216	-0.444212	-0.116429	-0.670755	0.249824	-0.223343	-0.536062	-0.383401	0.028844	0.710875	0.277342	0.779465	0.76263	0.605716	2.112591	1.594851	0.357416	2.443898	-0.515584	0.516855	0.116112	-0.389797	0.218609	-0.287541	0.085236	-0.90152	-0.334863	-0.777655	-0.408585	-0.50281	-0.376502	0.362653	-0.193939	-0.432819
-0.62541	-0.939887	1.801659	0.339316	-0.048774	-0.660664	1.579178	1.088815	0.765055	-0.309285	-0.2862	-0.863013	0.513174	0.644774	1.436145	-0.012111	-0.812814	0.265185	0.044772	2.923658	-0.122033	0.564886	0.346369	0.175733	0.100143	-0.070759	-0.120412	0.294433	0.440165	0.438315	-0.127695	-0.257295	-0.159029	0.137375	-0.497593	-1.008982	0.681106	1.007453	-0.759578	-0.891365	0.650221	-0.005305	-0.402265	-0.309359	-0.896257	-0.445713	-0.509811	-0.674216	-0.983889	-0.800388
-0.271572	-0.383304	-0.589863	-0.465401	0.140887	0.507998	-1.167912	-0.690659	-0.482902	-0.309087	-1.376988	-0.302364	1.49045	0.025402	0.699802	0.965072	0.391198	-0.680211	-0.802591	-0.885615	-0.883967	-1.162851	-1.19347	-1.159114	-0.858426	-0.952141	-0.795067	-1.178022	-1.335598	-0.992882	-0.392558	-0.822906	-0.007572	-0.34238	-0.619325	-0.998196	-0.459196	0.367397	-0.234024	-0.332868	-0.464439	-0.969072	-0.778277	-1.011443	-0.371677	-0.641796	-0.63606	-0.712105	-0.494763	-0.550065
-1.423944	-1.180317	3.225279	0.098847	-1.870012	1.685003	1.51539	0.452251	1.067022	0.856359	-0.135668	-0.31896	0.157964	0.854369	0.18772	0.060758	0.549037	-1.133998	-0.812734	3.598011	-0.813402	0.213099	0.525518	2.132797	0.203219	-0.083017	-0.840797	0.54737	-0.185268	-0.884024	-0.337342	-0.641442	-0.646178	-0.800002	-0.928303	-0.144788	0.2816	-0.078176	-0.775409	0.174336	-1.15289	-1.232256	-1.517385	-1.429954	-1.068322	-1.039636	-1.175243	-1.201491	-1.282417	-1.211328
-0.892991	-0.585659	-0.443649	1.505088	-1.640252	0.822124	1.052585	0.386748	1.729907	1.836341	1.128827	-0.072704	0.482128	1.385177	-0.492648	1.069588	1.056045	-0.404808	0.016758	0.280469	2.277025	2.026963	2.968065	3.492517	0.6956	1.969563	2.617325	1.983829	2.10083	2.573013	1.714965	2.422627	1.26118	1.454535	-0.334749	0.336695	0.113024	0.617647	0.789021	1.862402	0.727358	0.431463	0.428026	1.551277	0.695759	0.409966	0.915551	0.85091	1.191805	1.369999
-1.140402	-0.732201	-0.693267	1.503817	-1.013008	1.541573	1.513247	1.030761	1.310908	0.243435	-0.846455	-0.238479	0.833745	0.213551	-0.241687	-1.772255	-1.95163	-1.07748	-0.637828	-0.612282	3.124887	1.94479	1.000086	0.511926	-0.02929	-0.091625	1.055577	0.177166	-0.72658	0.534114	0.426072	0.626418	1.267412	1.605706	-0.795271	0.326277	0.52093	1.064621	0.686297	1.377629	-0.277728	0.446877	-0.324828	0.96996	0.293871	-0.004949	1.079074	1.369008	1.227278	1.070368
0.551313	0.847643	0.32824	0.688793	0.431418	-0.680712	0.499061	-0.088144	-0.364776	3.33E-4	0.108839	0.389558	-0.020174	0.471018	0.586804	0.785345	-0.997562	0.298377	0.438779	-0.131604	0.081095	-0.459196	-0.008353	0.313408	0.280423	0.775064	-0.299013	-0.328778	0.458662	-0.059811	0.03384	0.210471	-0.009928	0.241757	0.062382	1.158114	0.973956	-0.098633	2.326878	-0.469459	-0.584461	0.914628	0.632123	-0.342524	-0.554447	-0.642876	-0.794957	-0.724718	-0.815174	-0.574146
-0.345623	0.527936	-0.072636	-0.415838	0.884	-0.617625	0.335135	-0.726649	1.063542	0.950097	-0.518031	0.444241	0.195201	0.476966	0.313384	1.355096	1.147462	-0.23903	-0.050137	-0.437355	0.550981	0.085816	-0.861886	-0.473603	-0.860046	-0.472264	0.098538	0.486618	-0.048472	-0.399846	-0.174549	-0.194366	0.275147	-0.198129	-0.450751	1.796883	1.529962	2.186401	1.916356	-0.057194	-1.271213	-1.04758	-0.253008	0.663477	-0.986303	-0.79325	-0.829438	-0.254523	-0.543113	-0.064952
-1.197734	-1.090806	0.931512	-0.827728	-2.772086	1.670087	2.495704	0.444208	0.10493	-1.147775	-0.271879	-0.13405	-0.115565	0.509589	0.894625	-0.316678	-1.331098	-0.778508	-0.589105	1.826251	-0.778868	-0.557226	-0.688169	-0.506789	-1.421711	-2.020087	-2.167111	-2.481597	-2.027786	-2.071654	-2.443078	-2.323312	-2.51138	-2.068088	-0.689527	-0.11008	1.552785	-0.917479	0.517462	1.070737	0.667736	0.419853	0.702861	0.342041	0.114395	0.577179	0.761327	-0.435746	-0.629665	-1.209975
1.249144	1.015575	0.129658	0.280434	0.39437	-1.688676	-1.166843	0.353417	-1.747432	-1.949087	-1.350256	-0.276024	-0.045641	2.052946	1.332515	0.959779	1.42493	-0.235315	-0.307576	-0.744082	-0.785666	-0.515296	-0.535892	0.00237	-0.415784	-0.215908	0.246844	1.241888	0.441152	1.218019	0.328531	0.146088	1.196866	0.527525	-0.207287	-1.05606	-0.111188	-0.438558	-0.373371	-0.903107	0.054253	-0.938163	-0.305672	-0.593567	-0.056601	-0.626385	-0.087595	-0.91769	-0.843645	0.037749
0.685088	0.736247	-0.590025	-0.990958	-0.442418	-2.289703	-1.838333	-0.023688	2.035012	-0.683684	-1.016368	4.143483	3.984076	-2.318772	-2.65805	2.559456	0.066711	-0.888559	-0.950812	-0.989072	-1.026999	-1.693903	-0.587218	-0.982149	-0.765082	-0.380643	-0.855996	-0.169501	0.438047	0.151832	0.78524	1.417516	0.21919	-0.395214	-0.365883	-0.924026	-1.633809	0.070348	-1.393557	1.452495	0.923992	3.711799	4.619362	2.006458	4.863581	2.513146	3.326003	2.95917	1.756154	1.637509
4.128999	3.778352	1.74295	-0.084152	0.022771	-1.981602	0.400542	-1.113088	0.258237	-0.050907	0.373543	1.213212	1.249682	0.219023	0.568098	0.230898	-0.00747	2.839978	2.617532	0.565266	-0.52557	-0.014315	-0.133534	0.635231	-0.172325	0.657247	0.266172	0.467296	0.435026	0.463339	0.09136	0.39842	0.633147	0.112295	3.124754	3.152157	0.755936	-0.099194	2.299976	-0.846038	-0.259203	-0.856626	-0.401296	-0.189471	-0.370517	-0.467892	0.087072	-0.146107	-0.381526	-0.46671
0.403666	0.134513	-0.392988	-0.640492	0.290307	-0.526422	-1.076124	-2.032446	-2.205484	1.109118	-1.620371	-0.899625	0.776261	-0.413749	0.671706	-0.193557	0.931841	-0.333125	-0.770894	-0.691772	-1.030942	-0.824013	-0.990458	0.914831	1.496018	0.996279	1.043425	0.207624	0.002843	0.123315	-0.042381	-0.187749	-0.167955	-0.431137	-0.343284	-1.144809	-0.641052	0.373843	-0.193591	-0.587917	0.951839	0.532067	1.544311	0.713734	-0.072041	-0.147886	-0.482272	0.100384	-0.307049	-0.622351
0.444825	0.294054	-0.301609	-0.451986	0.432335	-0.48199	-1.150755	-0.768775	-3.000469	0.141059	-1.526945	-1.645965	1.088185	-0.590804	1.058949	-0.032224	0.015936	-0.392871	-0.734005	-0.728777	-1.066836	-1.021099	-1.235879	0.971644	2.386867	1.951266	0.387037	0.425053	-0.219915	0.575787	0.124345	-0.187683	-0.254901	-0.28711	-0.0769	-0.936029	-0.683146	-0.110683	-0.637659	0.17677	0.810374	2.563919	1.704248	0.729071	0.316727	0.659326	-0.131929	0.537788	-0.345781	-0.339614
-0.645247	-0.316335	-0.241142	-0.756844	0.640283	-0.095773	1.064073	0.243158	-0.225771	0.860768	0.323487	-0.063879	0.753121	0.144555	-0.117182	-0.045126	-0.307592	-0.286839	-0.07465	0.361376	-0.352761	0.64031	-0.095329	0.246026	-0.079665	0.878889	-0.289716	0.31113	0.463392	0.676126	-0.190767	0.294288	0.112361	-0.025324	-0.598248	0.930254	0.652045	0.164507	0.682217	-0.472891	-0.674958	-0.246816	-0.891584	0.295926	-0.502824	-0.576191	-0.066008	0.023457	0.050807	0.528786
-0.782597	-0.66431	1.816637	-0.155742	-0.706488	0.675587	0.67609	0.73114	-0.28116	0.372082	1.754577	2.18778	0.300981	-0.798239	0.424461	0.688334	0.573073	-0.14463	-0.321946	2.018751	0.611484	0.370886	0.214054	-0.779128	-0.490212	-0.566608	-0.430947	1.478558	-0.427173	0.765413	-1.036932	0.811967	-0.359409	-0.384685	0.889382	0.705479	2.39653	1.069385	0.064728	0.136049	-0.575058	-0.770468	-0.153859	-0.008984	0.644265	0.001154	0.349597	-0.418407	0.097725	-0.321005
-0.202034	-0.076727	1.135487	-0.331117	1.012891	-1.388189	-0.963441	0.938717	-0.40986	0.147481	0.26091	0.706171	0.669634	0.846613	0.788907	0.72667	0.53505	0.174988	0.699599	1.910738	-0.212312	0.515619	0.323209	-0.266708	0.611039	0.567379	0.878555	0.076632	-0.742453	-0.655877	-0.050799	-0.256767	-0.111209	-0.135677	-0.279934	0.225978	0.59559	-0.684884	-0.123857	-0.308557	-0.473174	-0.259136	0.161364	0.225972	-0.398957	-0.654893	-0.563405	-0.494934	-0.549764	-0.892498
0.389916	0.241006	1.380898	0.024292	0.581933	-1.150478	-0.605019	0.596742	0.333775	0.179364	-0.29224	0.14575	-0.054003	-0.364602	0.909758	1.25539	0.884437	1.411865	1.262476	1.226927	0.011754	0.525433	1.236376	1.013012	2.59079	1.152897	1.985434	1.430474	1.557388	1.521164	0.505361	-0.131592	0.454983	0.971333	0.138595	0.154299	1.795805	-1.021446	0.161115	1.013728	0.671006	1.430058	-0.313921	-0.108609	-0.350305	0.129923	-0.026373	-0.127056	-0.76759	0.397433
0.171762	-0.064024	0.624968	-0.343119	0.493438	-1.318745	1.678826	1.76102	-0.161969	0.953365	-0.412823	-0.150286	0.03601	0.254662	0.120167	0.582834	-0.984947	0.796685	0.880845	1.609753	-0.607283	-0.178432	0.526076	0.790449	1.811871	-0.716297	0.270629	-0.378859	-0.310198	-0.668778	-0.869137	-0.594105	-0.402493	-0.509988	0.086584	-0.235575	0.004655	0.942159	-0.427247	0.368552	-0.627044	-0.311213	-1.027617	-0.846812	-0.994916	-1.208138	-1.249446	-1.085941	-0.971809	-0.862958
-0.839051	-0.739276	-0.697415	3.496051	0.777837	0.810178	-0.728202	2.077713	-0.769492	0.972758	-0.7104	-0.160629	-0.060683	-0.184745	0.532441	0.314285	-0.00925	-0.746412	-0.405324	-0.397852	3.828765	0.985445	0.138704	1.065725	-0.161548	0.004172	0.314701	-0.23045	-0.561238	-0.901733	-0.465902	-0.262382	-0.517737	-0.571703	-0.662279	-0.336809	-0.541006	1.344295	-0.241843	-0.434734	0.17812	-0.692602	-0.554564	-1.004278	-0.299138	-0.296872	-0.68015	-0.833146	-0.917984	-0.533615
-0.033338	-0.15505	-0.333161	1.321665	1.086229	-0.732225	0.897211	0.281301	0.975505	-0.568432	-0.636978	0.82736	-0.327625	1.114402	0.111289	-0.878261	-0.099244	0.194721	0.221429	-0.105612	0.973689	-0.420758	-0.182465	0.210552	-0.103213	0.786387	1.300263	-0.488032	-0.426596	-0.32794	-0.240296	0.926428	-0.578325	-0.144807	-0.257214	0.149317	-0.506509	0.660242	-0.133927	-0.686457	-0.663552	-1.178878	-0.339853	-0.286359	-1.133968	-1.236266	-0.322319	-1.010993	-0.793954	-0.66346
0.615036	0.016174	-0.200202	-0.111828	0.594041	-0.238161	-1.188703	1.215713	-0.825145	0.814248	-1.411238	0.84752	-0.011028	0.034672	0.130511	-0.174394	0.573073	-0.182512	-0.62364	-0.608975	-0.660988	-1.21891	-1.14534	-1.054771	-1.121889	-1.054803	-1.616842	-1.014855	-1.058275	-1.103274	-1.453754	-0.953642	-0.681289	-0.959704	-0.021243	-0.923602	-0.724514	0.20318	-0.316127	-0.279783	-0.329186	0.989861	-0.03223	-0.389483	3.218658	0.325943	-0.26365	-0.699648	-0.218252	0.414267
-0.164479	-0.362242	-0.430293	-1.162944	-1.386171	-0.470459	1.006195	2.496148	-0.206621	-0.939347	0.735866	1.169757	-0.112235	1.531105	-1.488356	2.510478	0.211419	-0.265888	-0.365295	-0.489393	-1.006605	-0.98509	-1.560336	-1.680486	-1.28647	-1.428204	-1.778542	-1.127395	-1.325091	-1.397096	-1.573705	-1.276952	-1.171282	-1.164322	1.028504	0.349151	0.607156	-0.397643	0.033077	-0.093502	-1.331725	-0.041036	-0.46432	-0.264122	0.256483	-0.932679	-0.324728	0.022319	0.806428	-0.526859
0.539622	0.606883	-0.202728	-0.579634	-0.250306	-0.871765	-0.570371	-1.098998	-0.139511	-1.278104	-1.132614	0.278393	-0.421096	-0.006137	-0.514949	0.196025	0.007338	-0.498964	-0.243579	-0.693073	-0.09049	-2.49E-4	-1.052548	-0.801666	-0.354404	-0.760918	-0.403484	-0.51604	-0.373764	-0.332832	-0.248343	0.261287	0.345937	-0.426927	-0.446383	-0.218165	-0.672414	-0.793615	0.354348	-1.247768	-0.925252	-0.512367	-0.458481	-0.272911	-0.891343	-0.902259	-0.651149	-0.498971	-0.160418	0.75536
-0.489635	-0.356253	-0.044361	-0.974014	-0.702527	-0.111473	-0.483375	0.471849	-0.102484	0.514079	0.02746	1.666471	0.28726	0.968554	7.89E-4	0.4419	0.723624	-0.543849	-0.344103	0.087056	-0.74379	-0.032873	-1.032485	-1.175479	-1.056376	-0.58051	-1.059217	-1.165121	-0.516361	-1.293982	-0.923993	-0.772376	-1.002031	-0.788124	-0.560903	0.187251	0.631183	-1.160442	-0.030901	-0.546009	-1.222334	0.072598	-0.263967	-0.06087	-0.301603	0.156921	-0.638111	-0.341754	0.050914	-0.119353
0.434195	0.872061	-0.222426	0.640219	0.296148	-0.355881	-0.85389	-0.453194	-0.657262	0.613679	-0.574433	-0.175206	-0.848198	-0.96155	-1.25193	-3.803306	-2.454439	1.135062	0.943816	-0.449302	0.733579	-0.01751	0.092998	0.645759	1.951659	0.912686	0.684259	-0.076212	-0.04219	0.088031	0.491223	0.957117	1.171981	1.754429	0.453183	0.938803	0.42076	0.159463	0.468457	0.496247	1.290213	2.424559	1.05035	0.955659	0.530406	0.755252	0.383542	0.403141	1.696983	1.910267
0.362779	0.528693	-0.093443	0.500569	0.810825	-0.244944	-0.654696	0.675164	0.139195	-0.841407	-0.977699	-0.806509	0.876604	-0.271795	-1.151432	-0.054315	-0.308582	0.279497	0.358541	-0.409399	0.529091	-0.119859	0.146939	0.025541	1.591515	2.28258	0.10383	-0.566957	-0.76083	-0.291974	-0.346378	-0.357761	-0.133134	-0.122862	0.047717	0.503153	0.078311	-0.227821	0.315881	-0.605372	-0.628426	1.103088	0.049825	-0.866752	-0.87916	-0.790443	-0.824459	-0.568684	-0.467081	-0.397066
-0.004748	0.218891	-0.357681	0.107743	0.25177	0.209998	-0.729456	-0.063161	-0.545853	0.133248	-0.172566	-0.561231	0.570645	0.352527	0.096289	-0.363603	-0.296341	0.32012	0.355764	-0.393947	0.20822	0.332559	0.514796	-0.250395	0.10015	0.075888	0.812616	0.083274	0.61268	0.891676	0.77726	0.431179	-0.063017	0.625062	-0.474432	0.5752	0.222845	-0.127777	0.619353	-0.018438	-0.386445	-0.809932	-0.277847	-0.775775	-0.930563	-0.676579	-0.455288	-0.170733	-0.05422	-0.42103
1.240361	1.826279	-0.035656	0.136972	-1.206065	-2.012331	-2.570345	1.116825	1.400179	-0.875328	-1.010038	1.156379	0.487268	-1.589824	0.219056	0.899879	0.244296	0.270667	0.404728	-0.478706	-0.110068	0.975585	1.23111	0.75352	2.480765	1.53042	0.768725	0.46322	1.038484	0.739172	0.316168	-0.281729	0.132569	0.418921	0.015821	0.388671	0.165278	-0.205402	1.175985	0.112376	0.159335	1.535464	0.109944	-0.116409	-0.766829	-0.255661	-0.428037	-0.497054	-0.571252	0.203372
0.516786	0.124608	0.00263	2.212798	-0.666689	-0.669591	0.537414	0.221852	0.97683	0.815562	0.294414	0.447471	0.023197	-0.329652	-0.488644	-0.600002	-0.376963	1.029151	1.266279	-0.00796	1.898097	1.540957	1.154826	1.135034	0.947158	0.227503	0.719598	0.263546	0.685777	0.903847	0.145193	0.375869	0.13756	0.413862	-0.116449	-0.816819	0.273524	1.090963	2.172513	-0.205581	0.163529	-0.90269	-0.394127	-0.249557	-0.057918	0.063794	-0.437205	-0.23104	0.132374	-0.355694
0.178788	0.588455	-0.275741	-1.318267	0.330852	-0.914889	-0.54002	-0.467122	-0.114647	1.020486	1.925682	-0.081254	-2.654624	-1.541329	0.361046	3.000643	1.859126	-0.626677	-0.303592	-0.741238	-0.87377	-0.8639	-0.656739	-1.00767	-0.977256	-0.974569	-0.465745	-0.574412	-1.227432	-0.263725	-0.611185	-0.693966	-0.114749	0.139723	-0.136804	0.161433	-0.228452	-0.952228	0.194655	1.641254	-1.0707	-0.60014	-0.98753	-0.385063	0.543559	-0.708545	1.478857	0.268997	-0.452883	1.801233
-0.055114	-0.039902	-0.426521	-0.340295	0.758744	0.44382	-1.822527	-0.674172	-0.21609	0.51469	-0.199444	-0.897109	-1.098916	0.136955	2.350893	1.923374	0.339965	-0.643425	-0.61573	-0.828129	-0.567582	-0.738117	-0.809741	-0.883921	-0.850958	-0.658964	-0.413729	-0.295255	0.559788	-0.028227	1.34666	1.498745	0.753649	1.248207	-0.244552	-0.402203	0.420034	-0.784648	-1.018976	-0.105379	0.823604	-0.662141	-0.772535	-0.576355	-0.309449	1.082247	-0.539492	0.601481	1.683925	1.015808
-0.164146	-0.566703	1.359655	0.825054	-0.283129	-0.013968	1.336214	-0.593076	0.760373	0.500647	1.051903	-0.096208	0.005778	0.204019	0.378664	0.835713	0.584089	0.918491	0.584162	2.780183	0.119572	1.370824	1.175884	2.463504	0.450195	0.172712	0.345098	0.364707	1.027545	1.219041	-0.25712	0.389182	1.988032	0.837373	-0.377023	-0.372082	0.095776	-1.195191	-0.799018	0.249288	-0.254999	-0.899172	-0.798164	-0.765985	-0.746952	-0.311203	-0.259727	-0.805077	-0.409153	0.224157
-0.805039	-0.769058	0.07211	0.860355	0.766734	-0.138518	0.261385	-0.134008	-0.042211	0.348117	-0.040148	0.267385	0.047943	0.581896	-0.023773	-0.013433	-0.351465	-0.554751	-0.224742	1.404709	0.70625	-0.88397	0.165619	-0.176035	-0.391344	-0.846636	-0.479251	-0.61424	-0.48885	-1.191173	-0.573626	-0.718961	-0.787178	-0.622127	-0.719098	-0.52331	-0.171812	-0.854986	-1.218837	-0.37199	-0.819357	-0.410228	-0.804195	-1.441019	-1.220605	-0.587692	-1.004813	-0.590905	-1.00692	-1.13622
-0.128741	-0.345195	1.538437	0.985037	0.148282	-0.070488	1.140627	0.98217	0.380835	-0.472702	0.594738	-0.156739	0.921501	0.011873	0.757556	-0.578783	0.877792	1.131712	0.643934	1.919189	0.807135	0.968361	1.167398	1.024734	1.220283	1.035315	1.625264	0.903129	0.782763	0.16578	0.769269	0.516328	0.718213	1.32491	-0.206446	0.349774	2.151935	-0.336833	0.593757	0.404676	-0.100986	0.247386	-0.933928	0.723892	-0.516425	0.009983	-0.734102	-0.322041	-0.143147	-0.148626
0.898184	0.353257	0.765378	1.520055	-0.137668	-0.393731	0.640695	-0.335998	0.634699	0.298346	0.514816	0.317944	0.85599	0.24966	0.399312	0.155323	0.43804	2.73084	2.414491	1.629405	1.154791	1.075456	2.071216	0.820703	-0.167445	-0.536171	-0.045717	-0.372264	-0.183896	-0.409717	-0.327497	-0.601901	-0.354093	-0.479574	0.65245	-0.438241	-0.249159	-0.001392	-0.807992	-0.258554	0.224238	-0.942409	-1.090147	-1.040781	-1.193967	-1.17562	-1.008801	-1.151469	-1.135388	-1.164816
-0.074922	0.172621	-0.473589	-0.720837	0.023986	0.185507	-0.873402	-2.255089	-1.790948	3.492393	-0.91067	-1.48459	0.186425	0.260542	-0.550765	-0.684677	-0.240048	-0.975529	-0.462921	-0.830805	-0.581586	-0.967088	-1.232258	-1.12797	-0.949272	-0.681492	-0.18652	-0.365936	-0.561021	-0.520328	-0.142541	-0.787472	-0.700707	-0.516209	-0.628701	0.253381	0.253512	-0.902907	0.131073	-0.739441	-1.196262	-1.226597	-0.503056	0.366567	-1.003728	-1.134653	-0.824093	-0.843149	-1.130449	-0.818549
-0.975401	-0.911355	0.023087	0.122004	0.035278	1.040562	-0.459279	1.960599	0.119925	-1.227541	0.224271	1.516532	0.154938	-0.001705	-0.215039	1.139615	0.676039	-0.777412	-0.495524	1.201344	0.275249	0.168397	0.37597	0.283175	0.497366	-0.551489	0.125336	-0.62512	-0.370358	-0.351722	-0.089168	-0.323054	-0.414704	0.016056	-0.609708	-0.377517	0.144401	-1.080015	-0.645125	-0.026968	1.14904	0.500374	-0.527853	1.933107	-0.805017	-0.512344	-0.558204	-0.178224	-0.557603	-0.926954
-0.638433	-0.504539	-0.184174	1.245839	0.75836	0.63219	-0.792475	1.493107	0.098163	-7.3E-4	-0.384132	0.09886	0.093625	0.70818	1.073188	2.115558	0.593207	-0.864807	-0.495403	0.47975	1.773964	-0.427295	-0.150297	-0.235826	-0.397878	-0.084706	0.348336	-0.245337	-0.818812	-1.473141	-0.738756	-0.302683	-0.545953	-0.745057	-0.13448	-0.318634	-0.233115	0.32312	0.365797	2.045413	0.493422	-0.266999	3.352626	0.868272	0.23823	-0.321121	-0.554272	-0.384243	0.194243	0.585936
-0.342897	-0.34615	-0.819058	-0.534731	-0.118909	-0.925957	-0.072476	-1.274202	-0.508081	-2.089417	-2.045026	-1.56153	-0.96393	1.360388	0.828341	0.376626	0.196602	-0.578868	-0.734367	-0.835194	-1.040052	-1.2647	-1.013326	-1.059111	-0.83137	-0.594176	0.115057	-0.29601	0.159581	0.049206	-0.695993	0.30183	0.573836	0.028934	-0.465897	-0.920686	-1.425224	0.015142	-0.725952	-0.257315	-0.344087	1.230057	0.819424	1.20625	1.347923	3.086838	3.000751	2.129545	2.127447	1.748991
-1.001266	-1.000702	-1.090234	0.786082	-0.559289	1.629307	0.964791	0.925788	0.800756	0.448306	-0.170235	-0.071702	0.040076	-2.037651	-2.410067	-1.724428	-0.874746	-0.770773	-0.815572	-0.916941	1.78185	0.159913	2.05657	0.045859	-0.531845	-0.564937	0.257992	0.747347	0.188788	-0.64003	-0.532885	-0.54396	0.006298	0.252462	-0.807332	-0.985231	-1.583315	-0.064164	-1.251622	-0.468925	-0.591996	-1.064609	-0.830141	-0.21172	0.678248	-0.249747	-0.308639	-0.78603	-0.495805	0.125429
2.369261	1.445855	0.806344	-0.063396	-0.479226	-1.538095	0.921267	-0.734754	1.990473	1.403963	2.031743	1.273976	1.346384	-0.096779	0.899222	-0.456334	-1.238803	1.898236	1.64151	-0.080196	-0.677712	-0.811434	-0.387503	-0.134672	-0.43178	-0.017112	-0.069231	-0.262951	-0.180586	-0.215272	-0.505991	-0.39815	-0.123965	-0.128495	0.328686	-0.418764	-0.756725	-0.438558	-1.243943	-1.481046	-1.364845	-1.187891	-1.138922	-1.274893	-0.902463	-1.2334	-1.120078	-1.192116	-1.084099	-1.303326
-0.431849	0.091206	-0.574646	-0.88195	0.711246	0.339672	0.23999	-1.341424	-0.739626	0.312111	0.518623	-1.189837	-2.925388	-0.67487	-0.071082	0.699176	0.076628	-0.467172	-0.335832	-0.801905	-0.136173	0.042649	-0.381115	-0.214299	-0.468347	-0.260256	0.554141	-0.130462	-0.118139	0.596831	0.541381	0.965276	0.704285	0.655214	-0.548762	0.863784	0.539413	-0.01092	0.650205	0.875185	0.12025	-0.840695	-0.479241	-0.23845	0.330448	0.71683	0.830626	-0.548994	0.071345	0.649936
0.011152	-0.173577	-0.506796	-0.792286	0.783671	-0.428903	0.100945	2.521195	-0.558329	-1.342639	0.866588	-0.585225	1.034442	-1.880667	0.524602	-1.34408	-1.094826	-0.131293	-0.489788	-0.719549	-0.849568	-0.619493	-0.972794	-0.419246	2.176922	-0.58683	-0.198108	-0.77656	-1.326704	-1.339843	-0.416654	-0.624166	-1.029284	-0.913053	-0.219028	-0.982456	-1.427339	-0.091907	-0.983573	-0.231913	0.486477	4.32372	1.297801	1.176025	0.280403	0.389862	-0.135045	0.420853	1.02915	0.562325
-0.714664	-0.984906	-0.96307	-0.419933	-0.534285	0.759489	0.351521	1.179702	0.500061	0.447423	0.575345	0.293013	0.295465	0.653732	-0.536982	-0.520655	0.222081	-0.473019	-0.817323	-0.832391	-0.485053	-0.721429	0.131865	-0.313626	-0.482342	-0.164086	-0.727131	0.054361	0.165827	-0.767583	0.264526	-0.680587	-0.501	-0.919922	-0.281857	-0.962555	-1.285446	0.082399	-1.600399	0.915231	-0.63527	-0.743747	0.203348	-0.428041	-0.316798	-0.031237	-0.658127	-0.53702	-0.380232	-0.60584
0.495131	0.02032	-0.30341	-0.986722	0.97571	-1.134079	0.063921	0.479598	0.307805	0.801978	0.957722	0.377907	-0.930053	-0.102886	-0.430761	-0.106794	0.385956	-0.233549	-0.221844	-0.751893	-0.930602	-0.826455	-1.242485	-0.757397	-1.073085	-0.907965	-0.710872	-0.593408	-0.378349	-0.33949	0.145474	0.720354	0.221616	0.109334	-0.516465	-0.981041	-1.641066	0.646511	-1.48917	-1.417971	-1.025416	-1.222624	-1.127066	-0.566956	-0.690499	-0.278599	-0.747673	-0.50453	-0.171721	-0.418613
0.11443	0.141786	-0.524232	-1.418521	0.127047	0.126084	-1.806681	-0.798247	0.703146	-0.678595	-0.56954	-1.009141	0.527947	-0.628935	0.79061	0.711411	0.657224	-0.524786	-0.534285	-0.906222	-1.112384	-0.378627	-0.902266	-0.773364	-1.503095	-1.031829	-0.025904	0.093121	-0.367145	-1.282773	-0.923106	-1.616702	-0.889979	-0.919423	-0.616079	-0.550034	-0.922089	-0.707863	-0.664984	-0.609496	0.127459	-0.981888	-0.709457	-0.075119	-0.229241	-0.496042	-0.808982	-0.665507	-1.014013	-0.850385
1.398124	1.669404	0.405955	-1.76108	-1.178683	-1.151703	-1.431871	0.055631	1.017189	0.70827	0.120624	-0.82787	-0.675887	-0.176989	-0.180038	1.350957	0.749844	-0.045176	-0.035406	-0.775513	-0.812043	-0.069247	-0.409121	-0.376045	-0.711177	-0.283692	-1.234456	-0.890668	-1.681253	-0.069718	-1.372588	-0.971866	-1.216803	-0.966874	1.256982	0.80006	1.163718	-0.410814	1.607413	-0.113584	1.99633	-0.277175	0.090006	-0.253023	0.025372	-0.063226	0.083259	-0.639569	-0.235657	0.159416
1.293605	1.507822	0.235512	-1.987005	-1.019498	-1.003371	-0.998647	-0.461987	0.078392	0.475281	0.413747	0.12732	-0.763958	-0.042536	0.521539	0.260224	0.537247	0.093683	0.014705	-0.702238	-0.845625	-0.493911	-0.592271	-0.4692	-0.712139	-1.235356	-0.852949	-0.636836	-1.025649	-0.783941	-0.417036	-0.835371	-1.100886	-0.839335	0.554679	0.62777	0.295791	-1.098791	1.170054	0.349666	0.858406	0.531289	0.274664	-0.04775	0.361514	-0.150802	-0.012484	0.573573	0.268341	0.40263
0.183907	0.211947	-0.49693	-0.828857	-0.2396	-0.85661	-1.315727	-1.976645	-0.968668	-1.509668	-0.411843	-0.506774	-0.708899	-0.912559	1.024633	1.048855	0.192672	0.060795	-2.68E-4	-0.51314	-0.905449	0.114868	-0.138866	0.691158	0.72004	0.354318	1.062933	0.805788	1.646287	3.500668	3.591127	2.526551	2.076557	2.122933	-0.316077	-0.412479	-0.660153	-1.353804	-0.278966	-1.107867	0.490868	0.396276	0.364696	-0.144455	-0.111012	0.460625	1.836674	0.879405	1.152529	2.041461
1.701413	1.461388	0.141026	-2.140775	-1.715311	-1.245058	-1.355467	0.330621	0.423252	0.692835	-0.518819	-0.190493	-0.356508	-0.438192	1.163827	0.819339	0.508352	0.060552	-0.162918	-0.785507	-1.371528	-1.270933	-0.600166	0.040152	-1.118172	-0.60411	-1.266274	-0.709467	-1.201605	-0.468041	-0.841254	-0.782826	-1.083348	-1.070756	1.107322	0.032796	-0.319604	0.311631	0.51097	0.019135	0.374778	0.241391	0.201069	-0.102219	0.282139	1.086713	-0.486348	-0.026798	-0.063581	0.756959
-0.353952	-0.555317	0.562649	0.787212	1.198383	-1.24518	-0.034552	2.025517	-0.114434	0.127051	0.499145	0.228123	0.129279	1.330933	0.272408	-0.371274	-0.344518	-0.104922	0.044168	2.048712	0.511008	-0.069962	-0.577194	-0.080969	1.580018	0.59916	-0.323791	-0.037093	-0.294156	-0.064825	-0.017342	-0.622195	-0.484507	-0.570342	-0.660997	-0.079818	-0.65041	-0.935694	-0.638487	-1.264186	-1.493311	-0.415066	-1.49955	-1.280387	-1.164346	-1.294525	-1.405568	-0.945393	-1.267434	-1.144936
0.25614	0.08933	-0.048475	-0.719425	0.991063	-1.018673	-0.895207	-0.417647	-0.094561	-0.253011	-1.419894	-0.395497	-1.009702	-0.505583	-1.127758	0.173087	0.147732	-0.607553	-0.24696	-0.524677	-0.620336	-1.285342	-1.566987	-1.143455	-0.782926	-1.419659	-0.340784	-0.686337	-0.657923	-0.552119	-0.624807	-0.814131	-1.121012	-1.100721	-0.091846	-0.280785	0.381986	-1.38435	-0.781762	0.315087	0.514316	0.558379	0.194065	1.050046	0.320696	-0.032928	-0.015791	-0.488105	0.171046	-0.678325
[truncated: 222 more rows]
[truncated: 20 more columns]
