# Supplementary material for: Principles of Bayesian Inference Using General Divergence Criteria
Source: Entropy (Basel). 2018 Jun 6;20(6):442. doi: 10.3390/e20060442 (PMC7512964; doi:10.3390/e20060442)
Supplement: Supplementary file 1 [file entropy-20-00442-s001.zip › Code for examples/powerBayes_linearmodel.stan]

data {
   
   int<lower=0> n;
   int<lower=0> p;
   matrix[n,1] y;
   matrix[n,1+p] X;
   real mu_beta;
   real<lower=0> beta_s;
   real<lower=0> sig_p1;
   real<lower=0> sig_p2;
   real<lower=0> w;
   real<lower=0> alpha;
}

parameters 
{
   
vector[p+1] beta;
real<lower=0> sigma2;

}

model {
  
sigma2 ~ inv_gamma(sig_p1,sig_p2);
beta ~ normal(mu_beta,sqrt((sigma2*beta_s)));

for(i in 1:n){
  increment_log_prob((1/alpha)*exp(normal_log(y[i,1],X[i,]*beta,sqrt(sigma2)))^(alpha)-(1.0/((2.0*pi())^(alpha/2.0)*(1+alpha)^1.5*sigma2^(alpha/2))));;
}
}
