# Supplementary material for: Principles of Bayesian Inference Using General Divergence Criteria
Source: Entropy (Basel). 2018 Jun 6;20(6):442. doi: 10.3390/e20060442 (PMC7512964; doi:10.3390/e20060442)
Supplement: Supplementary file 1 [file entropy-20-00442-s001.zip › Code for examples/Principles_of_Bayesian_Inference_Using_General_Divergence_Criteria.Rmd]

---
title: "Principles of Bayesian Inference Using General Divergence Criteria - Illustrations"
author: "Jack Jewson"
date: "January 2018"
output: html_document
---

In order to run change *setwd("C:/Users/jack/Documents/OxWaSP_Yr3/Entropy_paper")* to set the working directory to the file that the acompanying stan models were saved to. The same goes for loading the *covtype* and *tracks* datsets. 

# Influence Plots

Plots from section 3.4, plotting the influence one observation from a $t(4)$ distribution has on the minimum divergence posterior fitting $\mathcal{N}(\mu,\sigma^2)$, where influence is measured using the method of Kurtek & Bharath (2015)

```{r KL_t_influence, include=FALSE,echo=FALSE, eval=FALSE,cache=FALSE}
N<-10000
set.seed(6)
n<-1000
data1<-rt(n,4)

library(rstan)
setwd("C:/Users/jack/Documents/OxWaSP_Yr3/Entropy_paper")

KL_norm_data<-list(n=n,y=data1,y_dense=rep(1,n),mu_m=0,mu_s=10,sig_p1=2,sig_p2=1, w=1)
KL_norm <- stan(file="KLBayesnorm.stan",data=KL_norm_data,warmup=5000,iter=5000+N, chains=1, cores=1)
KL_norm_params<-extract(KL_norm)

mean(KL_norm_params$mu)
mean(KL_norm_params$sigma)


pos_data1<-data1[which(data1>=0)]
Y<-pos_data1[order(abs(pos_data1))]

KL_norm_a_k<-c()
KL_norm_b_k<-c()
KL_norm_hat_influence<-c()
for(i in 1:length(Y)){
  KL_norm_a_k[i]<-sum((dnorm(Y[i],KL_norm_params$mu,KL_norm_params$sigma))^(-0.5))
  KL_norm_b_k[i]<-((1/N)*sum((dnorm(Y[i],KL_norm_params$mu,KL_norm_params$sigma))^(-1)))^(-0.5)
  KL_norm_hat_influence[i]<-KL_norm_b_k[i]*KL_norm_a_k[i]/N
}


```

```{r Hell_t_influence, include=FALSE,echo=FALSE, eval=FALSE,cache=FALSE}
N<-5000#1000
emp_density_func<-approxfun(density(data1))
emp_density<-emp_density_func(data1)

#plot(emp_density,dnorm(data1,0,1))

library(rstan)
setwd("C:/Users/jack/Documents/OxWaSP_Yr3/Entropy_paper")

Hell_norm_data<-list(n=n,y=data1,y_dense=emp_density,mu_m=0,mu_s=10,sig_p1=2,sig_p2=1, w=1)
Hell_norm <- stan(file="HBayesnorm.stan",data=Hell_norm_data,warmup=5000,iter=5000+N, chains=1, cores=1)
Hell_norm_params<-extract(Hell_norm)

mean(Hell_norm_params$mu)
mean(Hell_norm_params$sigma)

Hell_norm_a_k<-c()
Hell_norm_b_k<-c()
Hell_norm_hat_influence<-c()
for(i in 1:length(Y)){
  Hell_norm_a_k[i]<-sum((exp(sqrt(dnorm(Y[i],Hell_norm_params$mu,Hell_norm_params$sigma))/sqrt(emp_density_func(Y[i]))))^(-0.5))
  Hell_norm_b_k[i]<-((1/N)*sum((exp(sqrt(dnorm(Y[i],Hell_norm_params$mu,Hell_norm_params$sigma))/sqrt(emp_density_func(Y[i]))))^(-1)))^(-0.5)
  Hell_norm_hat_influence[i]<-Hell_norm_b_k[i]*Hell_norm_a_k[i]/N
}

```


```{r TV_t_influence, include=FALSE,echo=FALSE, eval=FALSE,cache=FALSE}

library(rstan)
setwd("C:/Users/jack/Documents/OxWaSP_Yr3/Entropy_paper")

TV_norm_data<-list(n=n,y=data1,y_dense=emp_density,mu_m=0,mu_s=10,sig_p1=2,sig_p2=1, w=1)
TV_norm <- stan(file="TVBayesnorm.stan",data=TV_norm_data,warmup=5000,iter=5000+N, chains=1, cores=1)
TV_norm_params<-extract(TV_norm)

mean(TV_norm_params$mu)
mean(TV_norm_params$sigma)

TV_norm_a_k<-c()
TV_norm_b_k<-c()
TV_norm_hat_influence<-c()
for(i in 1:length(Y)){
  TV_norm_a_k[i]<-sum((exp(-0.5*abs(1-dnorm(Y[i],TV_norm_params$mu,TV_norm_params$sigma)/emp_density_func(Y[i]))))^(-0.5))
  TV_norm_b_k[i]<-((1/N)*sum((exp(-0.5*abs(1-dnorm(Y[i],TV_norm_params$mu,TV_norm_params$sigma)/emp_density_func(Y[i]))))^(-1)))^(-0.5)
  TV_norm_hat_influence[i]<-TV_norm_b_k[i]*TV_norm_a_k[i]/N
}

par(mar=c(5,5,4,1))
plot(Y, acos(KL_norm_hat_influence),col="red",lwd=2, xlab="Y", ylab="Influence",main="KL, Hellinger and TV",type="l",ylim=c(0,0.2),cex.lab=2,cex.axis = 2,cex.main=2)
TV_norm_hat_influence[which(TV_norm_hat_influence>=1)]<-1
Hell_norm_hat_influence[which(Hell_norm_hat_influence>=1)]<-1
TV_norm_hat_influence[which(TV_norm_hat_influence>=1)]<-1
points(Y,acos(TV_norm_hat_influence),col="pink",lwd=2,type="l")
points(Y,acos(Hell_norm_hat_influence),col="blue",lwd=2,type="l")
legend(-0.1,0.21,c("KL","Hellinger","TV"),lty=rep(1,3), lwd=rep(2,3), col=c("red","blue","pink"),bty="n",cex = 1.75)
```

```{r power_t_influence_change_alpha, include=FALSE,echo=FALSE, eval=FALSE,cache=FALSE}

alpha<-c(0.05,0.25,0.5)
power_norm_a_k<-c()
power_norm_b_k<-c()
power_norm_hat_influence<-matrix(NA,ncol=length(Y),nrow=length(alpha))


library(rstan)
setwd("C:/Users/jack/Documents/OxWaSP_Yr3/Entropy_paper")

powernorm_stan<-stan_model(file="powerBayesnorm.stan")

power_norm_params<-list()
for(j in 1:length(alpha)){
  power_norm_data<-list(n=n,y=data1,y_dense=rep(1,n),mu_m=0,mu_s=10,sig_p1=2,sig_p2=1, w=1,alpha=alpha[j])
  power_norm <- sampling(object=powernorm_stan,data=power_norm_data,warmup=5000,iter=5000+N, chains=1, cores=1)
  power_norm_params[[j]]<-extract(power_norm)
  
  for(i in 1:length(Y)){
    power_norm_a_k[i]<-sum((exp((1/alpha[j])*(dnorm(Y[i],power_norm_params[[j]]$mu,power_norm_params[[j]]$sigma))^(alpha[j])-(1.0/((2.0*pi)^(alpha[j]/2.0)*(1+alpha[j])^1.5*power_norm_params[[j]]$sigma^alpha[j]))))^(-0.5))
    power_norm_b_k[i]<-((1/N)*sum(((exp((1/alpha[j])*(dnorm(Y[i],power_norm_params[[j]]$mu,power_norm_params[[j]]$sigma))^(alpha[j])-(1.0/((2.0*pi)^(alpha[j]/2.0)*(1+alpha[j])^1.5*power_norm_params[[j]]$sigma^alpha[j]))))^(-1))))^(-0.5)
    power_norm_hat_influence[j,i]<-power_norm_b_k[i]*power_norm_a_k[i]/N
  }
}


library(RColorBrewer)
j_brew_colors <- brewer.pal(n = length(alpha)+1, name = "Spectral")
par(mar=c(5,5,4,1))
plot(Y, acos(KL_norm_hat_influence),col="red",lwd=2, xlab="Y", ylab="Influence",main="KL and power",type="l",ylim=c(0,0.2),cex.lab=2,cex.axis = 2,cex.main=2)
for(j in 1:length(alpha)){
  points(Y, acos(power_norm_hat_influence[j,]),type="l",lwd=2,ylim=c(0,0.06),col=j_brew_colors[j+1])
}
legend(-0.1,0.21,c(expression(alpha ==0 (KLD)),expression(alpha ==0.05),expression(alpha ==0.25),expression(alpha ==0.5)),lty=rep(1,4), lwd=rep(2,4), col=c("red",j_brew_colors[2:(length(alpha)+1)]),bty="n",cex = 1.75)


```

```{r alpha_t_influence_change_alpha, include=FALSE,echo=FALSE, eval=FALSE,cache=FALSE}

alpha<-c(1-0.05,1-0.25,1-0.5)
alpha_norm_a_k<-c()
alpha_norm_b_k<-c()
alpha_norm_hat_influence<-matrix(NA,ncol=length(Y),nrow=length(alpha))


library(rstan)
setwd("C:/Users/jack/Documents/OxWaSP_Yr3/Entropy_paper")

alphanorm_stan<-stan_model(file="alpha2Bayesnorm.stan")

alpha_norm_params<-list()
for(j in 1:length(alpha)){
  alpha_norm_data<-list(n=n,y=data1,y_dense=emp_density,mu_m=0,mu_s=10,sig_p1=2,sig_p2=1, w=1,alpha=alpha[j])
  alpha_norm <- sampling(object=alphanorm_stan,data=alpha_norm_data,warmup=5000,iter=5000+N, chains=1, cores=1)
  alpha_norm_params[[j]]<-extract(alpha_norm)

  
  for(i in 1:length(Y)){
    alpha_norm_a_k[i]<-sum((exp((1/(alpha[j]*(1-alpha[j])))*(dnorm(Y[i],alpha_norm_params[[j]]$mu,alpha_norm_params[[j]]$sigma))^(1-alpha[j])*emp_density_func(Y[i])^(alpha[j]-1)))^(-0.5))
    alpha_norm_b_k[i]<-((1/N)*sum(((exp((1/(alpha[j]*(1-alpha[j])))*(dnorm(Y[i],alpha_norm_params[[j]]$mu,alpha_norm_params[[j]]$sigma))^(1-alpha[j])*emp_density_func(Y[i])^(alpha[j]-1)))^(-1))))^(-0.5)
    alpha_norm_hat_influence[j,i]<-alpha_norm_b_k[i]*alpha_norm_a_k[i]/N
  }
}


library(RColorBrewer)
j_brew_colors <- brewer.pal(n = length(alpha)+1, name = "Spectral")
par(mar=c(5,5,4,1))
plot(Y, acos(KL_norm_hat_influence),col="red",lwd=2, xlab="Y", ylab="Influence",main="KL and alpha",type="l",ylim=c(0,0.2),cex.lab=2,cex.axis = 2,cex.main=2)
for(j in 1:length(alpha)){
  points(Y, acos(alpha_norm_hat_influence[j,]),type="l",lwd=2,ylim=c(0,0.06),col=j_brew_colors[1+j])
}
legend(-0.1,0.21,c(expression(alpha == 1 (KLD)),expression(alpha == 0.95),expression(alpha == 0.75),expression(alpha == 0.5)),lty=rep(1,4), lwd=rep(2,4), col=c("red",j_brew_colors[2:(length(alpha)+1)]),bty="n",cex=1.75)

```


# Robustness

## Simple Inference

Examples from Section 4.1.1. Fitting the model $f(\cdot;\theta)=\mathcal{N}(\mu,\sigma^2)$ with prior distributions $\mu\sim\mathcal{N}(0,10^2)$ and $\sigma\sim\mathcal{G}(0.001,0.001)$ using *Rstan*. 

### $\epsilon$-contamination 

$$g=0.99\times\mathcal{N}(0,1)+0.01\times\mathcal{N}(5,5^2)$$

and $n=200$

```{r eps_cont_KL, include=TRUE,echo=TRUE, eval=TRUE,cache=TRUE,results='hide'}
n<-1000
set.seed(3)
mu_c<-5
sig_c<-5
mu<-0
sig<-1
eps<-0.01

cont<-sample(c(0,1),n,replace=TRUE,prob=c(1-eps,eps))
data_eps_cont<-(1-cont)*rnorm(n,mu,sig)+cont*rnorm(n,mu_c,sig_c)

empdense_eps_cont<-approxfun(density(data_eps_cont))

library(rstan)
setwd("C:/Users/jack/Documents/OxWaSP_Yr3/Entropy_paper")

KL_data1_eps_cont<-list(n=n,y=data_eps_cont,y_dense=empdense_eps_cont(data_eps_cont),mu_m=0,mu_s=10,sig_p1=0.001,sig_p2=0.001,w=1)
KL1_eps_cont <- stan(file="KLBayesnorm.stan",data=KL_data1_eps_cont,iter=50000, chains=1, cores=1,warmup = 10000)
KL1_eps_cont_params<-extract(KL1_eps_cont)

```

```{r eps_cont_Hell, include=TRUE,echo=TRUE, eval=TRUE,cache=TRUE,results='hide'}

library(rstan)
setwd("C:/Users/jack/Documents/OxWaSP_Yr3/Entropy_paper")

Hell_data1_eps_cont<-list(n=n,y=data_eps_cont,y_dense=empdense_eps_cont(data_eps_cont),mu_m=0,mu_s=10,sig_p1=0.001,sig_p2=0.001,w=1)
Hell1_eps_cont <- stan(file="HBayesnorm.stan",data=Hell_data1_eps_cont,iter=50000, chains=1, cores=1,warmup = 10000)
Hell1_eps_cont_params<-extract(Hell1_eps_cont)
```

```{r eps_cont_alpha, include=TRUE,echo=TRUE, eval=TRUE,cache=TRUE,results='hide'}

library(rstan)
setwd("C:/Users/jack/Documents/OxWaSP_Yr3/Entropy_paper")

alpha_data1_eps_cont<-list(n=n,y=data_eps_cont,y_dense=empdense_eps_cont(data_eps_cont),mu_m=0,mu_s=10,sig_p1=0.001,sig_p2=0.001,w=1,alpha=0.75)
alpha1_eps_cont <- stan(file="alpha2Bayesnorm.stan",data=alpha_data1_eps_cont,iter=50000, chains=1, cores=1,warmup = 10000)
alpha1_eps_cont_params<-extract(alpha1_eps_cont)
```

```{r eps_cont_power, include=TRUE,echo=TRUE, eval=TRUE,cache=TRUE,results='hide'}

library(rstan)
setwd("C:/Users/jack/Documents/OxWaSP_Yr3/Entropy_paper")

power_data1_eps_cont<-list(n=n,y=data_eps_cont,y_dense=empdense_eps_cont(data_eps_cont),mu_m=0,mu_s=10,sig_p1=0.001,sig_p2=0.001,w=1,alpha=0.5)
power1_eps_cont <- stan(file="powerBayesnorm.stan",data=power_data1_eps_cont,iter=50000, chains=1, cores=1,warmup = 10000)
power1_eps_cont_params<-extract(power1_eps_cont)
```

```{r eps_cont_TV, include=TRUE,echo=TRUE, eval=TRUE,cache=TRUE,results='hide'}

library(rstan)
setwd("C:/Users/jack/Documents/OxWaSP_Yr3/Entropy_paper")

TV_data1_eps_cont<-list(n=n,y=data_eps_cont,y_dense=empdense_eps_cont(data_eps_cont),mu_m=0,mu_s=10,sig_p1=0.001,sig_p2=0.001,w=1)
TV1_eps_cont <- stan(file="TVBayesnorm.stan",data=TV_data1_eps_cont,iter=50000, chains=1, cores=1,warmup = 10000)
TV1_eps_cont_params<-extract(TV1_eps_cont)
```

```{r eps_cont_diagnostics, include=TRUE,echo=TRUE, eval=TRUE,cache=FALSE,dev.args = list(type = 'cairo')}
mean(KL1_eps_cont_params$mu)
mean(Hell1_eps_cont_params$mu)
mean(alpha1_eps_cont_params$mu)
mean(power1_eps_cont_params$mu)
mean(TV1_eps_cont_params$mu)

mean(KL1_eps_cont_params$sigma)
mean(Hell1_eps_cont_params$sigma)
mean(alpha1_eps_cont_params$sigma)
mean(power1_eps_cont_params$sigma)
mean(TV1_eps_cont_params$sigma)


x<-seq(-5,10,length.out=1000)
plot(x,(1-eps)*dnorm(x,mu,sig)+eps*dnorm(x,mu_c,sig_c),type="l",lwd=2,ylab="density",main="contaminated normal",ylim=c(0,0.45))
#points(density(data_eps_cont),lwd=2,lty=2,type="l")
points(x,dnorm(x,mu,sig),type="l",lwd=2,lty=2)
lines(density(KL1_eps_cont_params$y_predict),lwd=2,col="red")
lines(density(Hell1_eps_cont_params$y_predict),lwd=2,col="blue")
lines(density(alpha1_eps_cont_params$y_predict),lwd=2,col="green")
lines(density(power1_eps_cont_params$y_predict),lwd=2,col="orange")
lines(density(TV1_eps_cont_params$y_predict),lwd=2,col="pink")
legend(7,0.45,c("g","KL","Hell","alpha", "power","TV","N(0,1)"),lty=c(1,1,1,1,1,1,2), lwd=c(2,2,2,2,2,2,2), col=c("black","red","blue","green","orange","pink","black"),bty="n")

## plotting the log-density - this exagerates the difference in the tails of the predictives

KL1_pred_dense<-approxfun(density(KL1_eps_cont_params$y_predict))
Hell1_pred_dense<-approxfun(density(Hell1_eps_cont_params$y_predict))
alpha1_pred_dense<-approxfun(density(alpha1_eps_cont_params$y_predict))
power1_pred_dense<-approxfun(density(power1_eps_cont_params$y_predict))
TV1_pred_dense<-approxfun(density(TV1_eps_cont_params$y_predict))

plot(sort(KL1_eps_cont_params$y_predict),log(KL1_pred_dense(KL1_eps_cont_params$y_predict)[order(KL1_eps_cont_params$y_predict)]),type="l",lwd=2,col="red",xlab="x",ylab="log(density)",ylim=c(-10,-1),main="Log density plot (contaminated normal)",cex.lab=2,cex.axis = 2,cex.main=2)
points(sort(Hell1_eps_cont_params$y_predict),log(Hell1_pred_dense(Hell1_eps_cont_params$y_predict)[order(Hell1_eps_cont_params$y_predict)]),type="l",lwd=2,col="blue")
points(sort(alpha1_eps_cont_params$y_predict),log(alpha1_pred_dense(alpha1_eps_cont_params$y_predict)[order(alpha1_eps_cont_params$y_predict)]),type="l",lwd=2,col="green")
points(sort(power1_eps_cont_params$y_predict),log(power1_pred_dense(power1_eps_cont_params$y_predict)[order(power1_eps_cont_params$y_predict)]),type="l",lwd=2,col="orange")
points(sort(TV1_eps_cont_params$y_predict),log(TV1_pred_dense(TV1_eps_cont_params$y_predict)[order(TV1_eps_cont_params$y_predict)]),type="l",lwd=2,col="pink")
points(seq(-10,10,length.out=1000),log((1-eps)*dnorm(seq(-10,10,length.out=1000),0,1)+eps*dnorm(seq(-10,10,length.out=1000),mu_c,sig_c)),type="l",lwd=2,col="black")
abline(v=mu_c,lty=2)

## QQ plots

plot(seq(-2.25,2.25,length.out=1000),seq(-2.25,2.25,length.out=1000),type="l",lwd=2,lty=2,xlab="Theoretical quantile",ylab="Predictive quantile",main="Normal QQ-plot (contaminated normal)")
points(qnorm(seq(0.05,0.95, by=0.05),0,1),quantile(KL1_eps_cont_params$y_predict,probs=seq(0.05,0.95, by=0.05)),col="red",type="o",lwd=2)
points(qnorm(seq(0.05,0.95, by=0.05),0,1),quantile(Hell1_eps_cont_params$y_predict,probs=seq(0.05,0.95, by=0.05)),col="blue",type="o",lwd=2)
points(qnorm(seq(0.05,0.95, by=0.05),0,1),quantile(alpha1_eps_cont_params$y_predict,probs=seq(0.05,0.95, by=0.05)),col="green",type="o",lwd=2)
points(qnorm(seq(0.05,0.95, by=0.05),0,1),quantile(power1_eps_cont_params$y_predict,probs=seq(0.05,0.95, by=0.05)),col="orange",type="o",lwd=2)
points(qnorm(seq(0.05,0.95, by=0.05),0,1),quantile(TV1_eps_cont_params$y_predict,probs=seq(0.05,0.95, by=0.05)),col="pink",type="o",lwd=2)

## with a histogram 

hist(data_eps_cont,probability = TRUE,breaks=100,border=TRUE,ylab="density",main="contaminated normal",ylim=c(0,0.45),cex.lab=2,cex.axis = 2,cex.main=2)

x<-seq(-5,10,length.out=1000)
points(x,(1-eps)*dnorm(x,mu,sig)+eps*dnorm(x,mu_c,sig_c),type="l",lwd=2)
points(density(data_eps_cont),lwd=2,lty=2,type="l")
points(x,dnorm(x,mu,sig),type="l",lwd=2,lty=2)
lines(density(KL1_eps_cont_params$y_predict),lwd=2,col="red")
lines(density(Hell1_eps_cont_params$y_predict),lwd=2,col="blue")
lines(density(alpha1_eps_cont_params$y_predict),lwd=2,col="green")
lines(density(power1_eps_cont_params$y_predict),lwd=2,col="orange")
lines(density(TV1_eps_cont_params$y_predict),lwd=2,col="pink")
legend(7,0.45,c("g","KL","Hell","alpha", "power","TV","N(0,1)"),lty=c(1,1,1,1,1,1,2), lwd=c(2,2,2,2,2,2,2), col=c("black","red","blue","green","orange","pink","black"),bty="n",cex=1.5)
box(which = "plot")
```

```{r eps_cont_diagnostics_pdf, include=FALSE,echo=TRUE, eval=TRUE,cache=FALSE,dev=tikzDevice::tikz()}
mean(KL1_eps_cont_params$mu)
mean(Hell1_eps_cont_params$mu)
mean(alpha1_eps_cont_params$mu)
mean(power1_eps_cont_params$mu)
mean(TV1_eps_cont_params$mu)

mean(KL1_eps_cont_params$sigma)
mean(Hell1_eps_cont_params$sigma)
mean(alpha1_eps_cont_params$sigma)
mean(power1_eps_cont_params$sigma)
mean(TV1_eps_cont_params$sigma)

par(mar=c(5,5,4,1))
x<-seq(-5,10,length.out=1000)
plot(x,(1-eps)*dnorm(x,mu,sig)+eps*dnorm(x,mu_c,sig_c),type="l",lwd=2,ylab="density",main="contaminated normal",ylim=c(0,0.45),cex.lab=2,cex.axis = 2,cex.main=2)
#points(density(data_eps_cont),lwd=2,lty=2,type="l")
points(x,dnorm(x,mu,sig),type="l",lwd=2,lty=2)
lines(density(KL1_eps_cont_params$y_predict),lwd=2,col="red")
lines(density(Hell1_eps_cont_params$y_predict),lwd=2,col="blue")
lines(density(alpha1_eps_cont_params$y_predict),lwd=2,col="green")
lines(density(power1_eps_cont_params$y_predict),lwd=2,col="orange")
lines(density(TV1_eps_cont_params$y_predict),lwd=2,col="pink")
legend(7,0.45,c("g","KL","Hell","alpha", "power","TV","N(0,1)"),lty=c(1,1,1,1,1,1,2), lwd=c(2,2,2,2,2,2,2), col=c("black","red","blue","green","orange","pink","black"),bty="n")

## plotting the log-density - this exagerates the difference in the tails of the predictives

KL1_pred_dense<-approxfun(density(KL1_eps_cont_params$y_predict))
Hell1_pred_dense<-approxfun(density(Hell1_eps_cont_params$y_predict))
alpha1_pred_dense<-approxfun(density(alpha1_eps_cont_params$y_predict))
power1_pred_dense<-approxfun(density(power1_eps_cont_params$y_predict))
TV1_pred_dense<-approxfun(density(TV1_eps_cont_params$y_predict))

par(mar=c(5,5,4,1))
plot(sort(KL1_eps_cont_params$y_predict),log(KL1_pred_dense(KL1_eps_cont_params$y_predict)[order(KL1_eps_cont_params$y_predict)]),type="l",lwd=2,col="red",xlab="x",ylab="log(density)",ylim=c(-10,-1),main="Log density plot (contaminated normal)",cex.lab=2,cex.axis = 2,cex.main=2)
points(sort(Hell1_eps_cont_params$y_predict),log(Hell1_pred_dense(Hell1_eps_cont_params$y_predict)[order(Hell1_eps_cont_params$y_predict)]),type="l",lwd=2,col="blue")
points(sort(alpha1_eps_cont_params$y_predict),log(alpha1_pred_dense(alpha1_eps_cont_params$y_predict)[order(alpha1_eps_cont_params$y_predict)]),type="l",lwd=2,col="green")
points(sort(power1_eps_cont_params$y_predict),log(power1_pred_dense(power1_eps_cont_params$y_predict)[order(power1_eps_cont_params$y_predict)]),type="l",lwd=2,col="orange")
points(sort(TV1_eps_cont_params$y_predict),log(TV1_pred_dense(TV1_eps_cont_params$y_predict)[order(TV1_eps_cont_params$y_predict)]),type="l",lwd=2,col="pink")
points(seq(-10,10,length.out=1000),log((1-eps)*dnorm(seq(-10,10,length.out=1000),0,1)+eps*dnorm(seq(-10,10,length.out=1000),mu_c,sig_c)),type="l",lwd=2,col="black")
abline(v=mu_c,lty=2)

## QQ plots
par(mar=c(5,5,4,1))
plot(seq(-2.25,2.25,length.out=1000),seq(-2.25,2.25,length.out=1000),type="l",lwd=2,lty=2,xlab="Theoretical quantile",ylab="Predictive quantile",main="Normal QQ-plot (contaminated normal)",cex.lab=2,cex.axis = 2,cex.main=2)
points(qnorm(seq(0.05,0.95, by=0.05),0,1),quantile(KL1_eps_cont_params$y_predict,probs=seq(0.05,0.95, by=0.05)),col="red",type="o",lwd=2)
points(qnorm(seq(0.05,0.95, by=0.05),0,1),quantile(Hell1_eps_cont_params$y_predict,probs=seq(0.05,0.95, by=0.05)),col="blue",type="o",lwd=2)
points(qnorm(seq(0.05,0.95, by=0.05),0,1),quantile(alpha1_eps_cont_params$y_predict,probs=seq(0.05,0.95, by=0.05)),col="green",type="o",lwd=2)
points(qnorm(seq(0.05,0.95, by=0.05),0,1),quantile(power1_eps_cont_params$y_predict,probs=seq(0.05,0.95, by=0.05)),col="orange",type="o",lwd=2)
points(qnorm(seq(0.05,0.95, by=0.05),0,1),quantile(TV1_eps_cont_params$y_predict,probs=seq(0.05,0.95, by=0.05)),col="pink",type="o",lwd=2)

##with histogram
par(mar=c(5,5,4,1))
hist(data_eps_cont,probability = TRUE,breaks=100,border=TRUE,ylab="density",main="contaminated normal",ylim=c(0,0.45),cex.lab=2,cex.axis = 2,cex.main=2)

x<-seq(-5,10,length.out=1000)
points(x,(1-eps)*dnorm(x,mu,sig)+eps*dnorm(x,mu_c,sig_c),type="l",lwd=2)
points(density(data_eps_cont),lwd=2,lty=2,type="l")
points(x,dnorm(x,mu,sig),type="l",lwd=2,lty=2)
lines(density(KL1_eps_cont_params$y_predict),lwd=2,col="red")
lines(density(Hell1_eps_cont_params$y_predict),lwd=2,col="blue")
lines(density(alpha1_eps_cont_params$y_predict),lwd=2,col="green")
lines(density(power1_eps_cont_params$y_predict),lwd=2,col="orange")
lines(density(TV1_eps_cont_params$y_predict),lwd=2,col="pink")
legend(7,0.45,c("g","KL","Hell","alpha", "power","TV","N(0,1)"),lty=c(1,1,1,1,1,1,2), lwd=c(2,2,2,2,2,2,2), col=c("black","red","blue","green","orange","pink","black"),bty="n",cex=1.5)
box(which = "plot")
```

### $t$-distribution 

I could plot CDFs here to explain how close the models are to each other

$$g=\textrm{Student's_t}(4)$$
and $n=200$

```{r t_KL, include=TRUE,echo=TRUE, eval=TRUE,cache=TRUE,results='hide'}
n<-200

df<-4

data_t<-rt(n,df)

empdense_t<-approxfun(density(data_t))

library(rstan)
setwd("C:/Users/jack/Documents/OxWaSP_Yr3/Entropy_paper")

KL_data1_t<-list(n=n,y=data_t,y_dense=empdense_t(data_t),mu_m=0,mu_s=10,sig_p1=0.001,sig_p2=0.001,w=1)
KL1_t <- stan(file="KLBayesnorm.stan",data=KL_data1_t,iter=100000, chains=1, cores=1,warmup = 10000)
KL1_t_params<-extract(KL1_t)


```

```{r t_Hell, include=TRUE,echo=TRUE, eval=TRUE,cache=TRUE,results='hide'}

library(rstan)
setwd("C:/Users/jack/Documents/OxWaSP_Yr3/Entropy_paper")

Hell_data1_t<-list(n=n,y=data_t,y_dense=empdense_t(data_t),mu_m=0,mu_s=10,sig_p1=0.001,sig_p2=0.001,w=1)
Hell1_t <- stan(file="HBayesnorm.stan",data=Hell_data1_t,iter=50000, chains=1, cores=1,warmup = 10000)
Hell1_t_params<-extract(Hell1_t)
```

```{r t_alpha, include=TRUE,echo=TRUE, eval=TRUE,cache=TRUE,results='hide'}

library(rstan)
setwd("C:/Users/jack/Documents/OxWaSP_Yr3/Entropy_paper")

alpha_data1_t<-list(n=n,y=data_t,y_dense=empdense_t(data_t),mu_m=0,mu_s=10,sig_p1=0.001,sig_p2=0.001,w=1,alpha=0.75)
alpha1_t <- stan(file="alpha2Bayesnorm.stan",data=alpha_data1_t,iter=50000, chains=1, cores=1,warmup = 10000)
alpha1_t_params<-extract(alpha1_t)
```

```{r t_power, include=TRUE,echo=TRUE, eval=TRUE,cache=TRUE,results='hide'}

library(rstan)
setwd("C:/Users/jack/Documents/OxWaSP_Yr3/Entropy_paper")

power_data1_t<-list(n=n,y=data_t,y_dense=empdense_t(data_t),mu_m=0,mu_s=10,sig_p1=0.001,sig_p2=0.001,w=1,alpha=0.5)
power1_t <- stan(file="powerBayesnorm.stan",data=power_data1_t,iter=50000, chains=1, cores=1,warmup = 10000)
power1_t_params<-extract(power1_t)
```

```{r t_TV, include=TRUE,echo=TRUE, eval=TRUE,cache=TRUE,results='hide'}

library(rstan)
setwd("C:/Users/jack/Documents/OxWaSP_Yr3/Entropy_paper")

TV_data1_t<-list(n=n,y=data_t,y_dense=empdense_t(data_t),mu_m=0,mu_s=10,sig_p1=0.001,sig_p2=0.001,w=1)
TV1_t <- stan(file="TVBayesnorm.stan",data=TV_data1_t,iter=50000, chains=1, cores=1,warmup = 10000)
TV1_t_params<-extract(TV1_t)
```

```{r t_diagnostics, include=TRUE,echo=TRUE, eval=TRUE,cache=FALSE,dev.args = list(type = 'cairo')}
mean(KL1_t_params$mu)
mean(Hell1_t_params$mu)
mean(alpha1_t_params$mu)
mean(power1_t_params$mu)
mean(TV1_t_params$mu)

mean(KL1_t_params$sigma)
mean(Hell1_t_params$sigma)
mean(alpha1_t_params$sigma)
mean(power1_t_params$sigma)
mean(TV1_t_params$sigma)


x<-seq(-5,10,length.out=1000)
plot(x,dt(x,5),type="l",lwd=2,ylab="density",main="t",ylim=c(0,0.45),xlim=c(-6,6),cex.lab=2,cex.axis = 2,cex.main=2)
#points(density(data_t),lwd=2,lty=2,type="l")
lines(density(KL1_t_params$y_predict),lwd=2,col="red")
lines(density(Hell1_t_params$y_predict),lwd=2,col="blue")
lines(density(alpha1_t_params$y_predict),lwd=2,col="green")
lines(density(power1_t_params$y_predict),lwd=2,col="orange")
lines(density(TV1_t_params$y_predict),lwd=2,col="pink")

```

```{r t_diagnostics_pdf, include=FALSE,echo=TRUE, eval=TRUE,cache=FALSE,dev=tikzDevice::tikz()}
mean(KL1_t_params$mu)
mean(Hell1_t_params$mu)
mean(alpha1_t_params$mu)
mean(power1_t_params$mu)
mean(TV1_t_params$mu)

mean(KL1_t_params$sigma)
mean(Hell1_t_params$sigma)
mean(alpha1_t_params$sigma)
mean(power1_t_params$sigma)
mean(TV1_t_params$sigma)

par(mar=c(5,5,4,1))
x<-seq(-5,10,length.out=1000)
plot(x,dt(x,5),type="l",lwd=2,ylab="density",main="t",ylim=c(0,0.45),xlim=c(-6,6),cex.lab=2,cex.axis = 2,cex.main=2)
#points(density(data_t),lwd=2,lty=2,type="l")
lines(density(KL1_t_params$y_predict),lwd=2,col="red")
lines(density(Hell1_t_params$y_predict),lwd=2,col="blue")
lines(density(alpha1_t_params$y_predict),lwd=2,col="green")
lines(density(power1_t_params$y_predict),lwd=2,col="orange")
lines(density(TV1_t_params$y_predict),lwd=2,col="pink")

```

### Tracks dataset 

Fitting the model $f(\cdot;\theta)=\mathcal{N}(\mu,\sigma^2)$ with prior distributions $\mu\sim\mathcal{N}(0,10^2)$ and $\sigma\sim\mathcal{G}(0.001,0.001)$ using *Rstan* to a sample of size $n=1058$ from tracks dataset downloaded from downloaded from https://archive.ics.uci.edu/ml/datasets/Geographical+Original+of+Music

```{r tracks_data, include=TRUE,echo=TRUE, eval=TRUE,cache=TRUE,results='hide'}
library(readr)
tracks <- as.matrix(read_csv("~/OxWaSP_Yr3/Entropy_paper/default_features_1059_tracks.txt", 
    col_names = FALSE))

plot(density(tracks[,1]))

tracks1<-tracks[,1]


```

```{r tracks_experiments1_full_KL, include=TRUE,echo=TRUE, eval=TRUE,cache=TRUE,results='hide'}

emp_denset1_full<-approxfun(density(tracks1))


library(rstan)
setwd("C:/Users/jack/Documents/OxWaSP_Yr3/Entropy_paper")

KL_datat1_full<-list(n=length(tracks1),y=tracks1,y_dense=emp_denset1_full(tracks1),mu_m=0,mu_s=10,sig_p1=0.001,sig_p2=0.001,w=1)
KLt1_full <- stan(file="KLBayesnorm.stan",data=KL_datat1_full,iter=20000, chains=1, cores=1,init=list(c1=list("mu"=mean(tracks1), "sigma"=sqrt(var(tracks1)))))
KLt1_full_params<-extract(KLt1_full)

```

```{r tracks_experiments1_full_H, include=TRUE,echo=TRUE, eval=TRUE,cache=TRUE,results='hide'}
library(rstan)
setwd("C:/Users/jack/Documents/OxWaSP_Yr3/Entropy_paper")

H_datat1_full<-list(n=length(tracks1),y=tracks1,y_dense=emp_denset1_full(tracks1),mu_m=0,mu_s=10,sig_p1=0.001,sig_p2=0.001,w=1)
Ht1_full <- stan(file="HBayesnorm.stan",data=H_datat1_full,iter=20000, chains=1, cores=1,init=list(c1=list("mu"=mean(tracks1), "sigma"=sqrt(var(tracks1)))))
Ht1_full_params<-extract(Ht1_full)

```

```{r tracks_experiments1_full_alpha, include=TRUE,echo=TRUE, eval=TRUE,cache=TRUE,results='hide'}
library(rstan)
setwd("C:/Users/jack/Documents/OxWaSP_Yr3/Entropy_paper")

alpha_datat1_full<-list(n=length(tracks1),y=tracks1,y_dense=emp_denset1_full(tracks1),mu_m=0,mu_s=10,sig_p1=0.001,sig_p2=0.001,w=1,alpha=0.75)
alphat1_full <- stan(file="alpha2Bayesnorm.stan",data=alpha_datat1_full,iter=20000, chains=1, cores=1,init=list(c1=list("mu"=mean(tracks1), "sigma"=sqrt(var(tracks1)))))
alphat1_full_params<-extract(alphat1_full)

```

```{r tracks_experiments1_full_power, include=TRUE,echo=TRUE, eval=TRUE,cache=TRUE,results='hide'}
library(rstan)
setwd("C:/Users/jack/Documents/OxWaSP_Yr3/Entropy_paper")

power_datat1_full<-list(n=length(tracks1),y=tracks1,y_dense=emp_denset1_full(tracks1),mu_m=0,mu_s=10,sig_p1=0.001,sig_p2=0.001,w=1,alpha=0.5)
powert1_full <- stan(file="powerBayesnorm.stan",data=power_datat1_full,iter=20000, chains=1, cores=1,init=list(c1=list("mu"=mean(tracks1), "sigma"=sqrt(var(tracks1)))))
powert1_full_params<-extract(powert1_full)

```

```{r tracks_experiments1_full_TV, include=TRUE,echo=TRUE, eval=TRUE,cache=TRUE,results='hide'}
library(rstan)
setwd("C:/Users/jack/Documents/OxWaSP_Yr3/Entropy_paper")

TV_datat1_full<-list(n=length(tracks1),y=tracks1,y_dense=emp_denset1_full(tracks1),mu_m=0,mu_s=10,sig_p1=0.001,sig_p2=0.001,w=1)
TVt1_full <- stan(file="TVBayesnorm.stan",data=TV_datat1_full,iter=20000, chains=1, cores=1,init=list(c1=list("mu"=mean(tracks1), "sigma"=sqrt(var(tracks1)))))
TVt1_full_params<-extract(TVt1_full)

```

```{r tracks_diagnostics, include=TRUE,echo=TRUE, eval=TRUE,cache=FALSE,dev.args = list(type = 'cairo')}

mean(KLt1_full_params$mu)
mean(Ht1_full_params$mu)
mean(alphat1_full_params$mu)
mean(powert1_full_params$mu)
mean(TVt1_full_params$mu)

mean(KLt1_full_params$sigma)
mean(Ht1_full_params$sigma)
mean(alphat1_full_params$sigma)
mean(powert1_full_params$sigma)
mean(TVt1_full_params$sigma)
par(mar=c(5,5,4,1))
plot(density(tracks1),lwd=2,main="tracks1",xlab="x",ylab="density",cex.lab=2,cex.axis = 2,cex.main=2)
lines(density(KLt1_full_params$y_predict),lwd=2,col="red")
lines(density(Ht1_full_params$y_predict),lwd=2,col="blue")
lines(density(alphat1_full_params$y_predict),lwd=2,col="green")
lines(density(powert1_full_params$y_predict),lwd=2,col="orange")
lines(density(TVt1_full_params$y_predict),lwd=2,col="pink")

par(mar=c(5,5,4,1))
x<-seq(-2,10,length.out=1000)
plot(density(tracks1),lwd=2,main="tracks1",xlab="x",ylab="density",cex.lab=2,cex.axis = 2,cex.main=2)
points(x,dnorm(x,mean(KLt1_full_params$mu),mean(KLt1_full_params$sigma)),type="l",lwd=2,col="red")
points(x,dnorm(x,mean(Ht1_full_params$mu),mean(Ht1_full_params$sigma)),type="l",lwd=2,col="blue")
points(x,dnorm(x,mean(TVt1_full_params$mu),mean(TVt1_full_params$sigma)),type="l",lwd=2,col="pink")
points(x,dnorm(x,mean(alphat1_full_params$mu),mean(alphat1_full_params$sigma)),type="l",lwd=2,col="green")
points(x,dnorm(x,mean(powert1_full_params$mu),mean(powert1_full_params$sigma)),type="l",lwd=2,col="orange")
```

```{r tracks_diagnostics_pdf, include=FALSE,echo=TRUE, eval=TRUE,cache=FALSE,dev=tikzDevice::tikz()}

mean(KLt1_full_params$mu)
mean(Ht1_full_params$mu)
mean(alphat1_full_params$mu)
mean(powert1_full_params$mu)
mean(TVt1_full_params$mu)

mean(KLt1_full_params$sigma)
mean(Ht1_full_params$sigma)
mean(alphat1_full_params$sigma)
mean(powert1_full_params$sigma)
mean(TVt1_full_params$sigma)
par(mar=c(5,5,4,1))
plot(density(tracks1),lwd=2,main="tracks1",xlab="x",ylab="density",cex.lab=2,cex.axis = 2,cex.main=2)
lines(density(KLt1_full_params$y_predict),lwd=2,col="red")
lines(density(Ht1_full_params$y_predict),lwd=2,col="blue")
lines(density(alphat1_full_params$y_predict),lwd=2,col="green")
lines(density(powert1_full_params$y_predict),lwd=2,col="orange")
lines(density(TVt1_full_params$y_predict),lwd=2,col="pink")

par(mar=c(5,5,4,1))
x<-seq(-2,10,length.out=1000)
plot(density(tracks1),lwd=2,main="tracks1",xlab="x",ylab="density",cex.lab=2,cex.axis = 2,cex.main=2)
points(x,dnorm(x,mean(KLt1_full_params$mu),mean(KLt1_full_params$sigma)),type="l",lwd=2,col="red")
points(x,dnorm(x,mean(Ht1_full_params$mu),mean(Ht1_full_params$sigma)),type="l",lwd=2,col="blue")
points(x,dnorm(x,mean(TVt1_full_params$mu),mean(TVt1_full_params$sigma)),type="l",lwd=2,col="pink")
points(x,dnorm(x,mean(alphat1_full_params$mu),mean(alphat1_full_params$sigma)),type="l",lwd=2,col="green")
points(x,dnorm(x,mean(powert1_full_params$mu),mean(powert1_full_params$sigma)),type="l",lwd=2,col="orange")
```

#### Trying an alternative to the normal with KL

Investigating whether an alternative model to the normal distribution would have provided a better fit to the tracks data. 

```{r tracks_experiments1_full_normKL, include=TRUE,echo=TRUE, eval=TRUE,cache=TRUE,results='hide'}

tracks2<-tracks1-min(tracks1)+0.001 # for the lognormal
plot(density(tracks2))

emp_denset2_full<-approxfun(density(tracks2))

norm_KL_datat1_full<-list(n=length(tracks2),y=tracks2,y_dense=emp_denset2_full(tracks2),mu_m=0,mu_s=10,sig_p1=0.001,sig_p2=0.001,w=1)
norm_KLt1_full <- stan(file="KLBayesnorm.stan",data=norm_KL_datat1_full,iter=20000, chains=1, cores=1,init=list(c1=list("mu"=mean(tracks2), "sigma"=sqrt(var(tracks2)))))
norm_KLt1_full_params<-extract(norm_KLt1_full)

```

```{r tracks_experiments1_full_normt, include=TRUE,echo=TRUE, eval=TRUE,cache=TRUE,results='hide'}
library(rstan)
setwd("C:/Users/jack/Documents/OxWaSP_Yr3/Entropy_paper")

t_KL_datat1_full<-list(n=length(tracks2),y=tracks2,y_dense=emp_denset2_full(tracks2),mu_m=0,mu_s=10,sig_p1=0.001,sig_p2=0.001,w=1)
t_KLt1_full <- stan(file="KLBayest_df.stan",data=t_KL_datat1_full,iter=20000, chains=1, cores=1,init=list(c1=list("mu"=mean(tracks2), "sigma"=sqrt(var(tracks2)))))
t_KLt1_full_params<-extract(t_KLt1_full)

```

```{r tracks_experiments1_full_normln, include=TRUE,echo=TRUE, eval=TRUE,cache=TRUE,results='hide'}
library(rstan)
setwd("C:/Users/jack/Documents/OxWaSP_Yr3/Entropy_paper")

ln_KL_datat1_full<-list(n=length(tracks2),y=tracks2,y_dense=emp_denset2_full(tracks2),mu_m=0,mu_s=10,sig_p1=0.001,sig_p2=0.001,w=1)
ln_KLt1_full <- stan(file="KLBayesnorm_lognormal.stan",data=ln_KL_datat1_full,iter=20000, chains=1, cores=1,init=list(c1=list("mu"=mean(tracks2), "sigma"=sqrt(var(tracks2)))))
ln_KLt1_full_params<-extract(ln_KLt1_full)

```

```{r tracks_experiments1_full_normgamma, include=TRUE,echo=TRUE, eval=TRUE,cache=TRUE,results='hide'}
library(rstan)
setwd("C:/Users/jack/Documents/OxWaSP_Yr3/Entropy_paper")

gamma_KL_datat1_full<-list(n=length(tracks2),y=tracks2,y_dense=emp_denset2_full(tracks2),mu_m=0.001,mu_s=0.001,sig_p1=0.001,sig_p2=0.001,w=1)
gamma_KLt1_full <- stan(file="KLBayesnorm_gamma.stan",data=gamma_KL_datat1_full,iter=20000, chains=1, cores=1,init=list(c1=list("mu"=mean(tracks2), "sigma"=sqrt(var(tracks2)))))
gamma_KLt1_full_params<-extract(gamma_KLt1_full)


```

```{r tracks_experiments1_full_model_diagnostics, include=TRUE,echo=TRUE, eval=TRUE,cache=FALSE,dev.args = list(type = 'cairo')}
par(mar=c(5,5,4,1))
plot(density(tracks2),lwd=2,xlab="x",ylab="density",main="tracks1",ylim=c(0,0.65),cex.lab=2,cex.axis = 2,cex.main=2)
lines(density(norm_KLt1_full_params$y_predict),lwd=2,col="red")
lines(density(t_KLt1_full_params$y_predict),lwd=2,col="blue")
lines(density(ln_KLt1_full_params$y_predict),lwd=2,col="green")
lines(density(gamma_KLt1_full_params$y_predict),lwd=2,col="orange")
legend(8,0.625,c("Normal","t","log-Normal","gamma", "data KDE"),lty=c(1,1,1,1,1), lwd=c(2,2,2,2,2), col=c("red","blue","green","orange","black"),bty="n")
```

```{r tracks_experiments1_full_model_diagnostics_pdf, include=FALSE,echo=TRUE, eval=TRUE,cache=FALSE,dev=tikzDevice::tikz()}
par(mar=c(5,5,4,1))
plot(density(tracks2),lwd=2,xlab="x",ylab="density",main="tracks1",ylim=c(0,0.65),cex.lab=2,cex.axis = 2,cex.main=2)
lines(density(norm_KLt1_full_params$y_predict),lwd=2,col="red")
lines(density(t_KLt1_full_params$y_predict),lwd=2,col="blue")
lines(density(ln_KLt1_full_params$y_predict),lwd=2,col="green")
lines(density(gamma_KLt1_full_params$y_predict),lwd=2,col="orange")
legend(7,0.625,c("Normal","t","log-Normal","gamma", "data KDE"),lty=c(1,1,1,1,1), lwd=c(2,2,2,2,2), col=c("red","blue","green","orange","black"),bty="n",cex=1.5)
```

### covtype experiments

Additional covtype experiments not included in the final version of the paper. Fitting the model $f(\cdot;\theta)=\mathcal{N}(\mu,\sigma^2)$ with prior distributions $\mu\sim\mathcal{N}(0,1000^2)$ and $\sigma\sim\mathcal{G}(0.001,0.001)$ using *Rstan* to a sample of size $n=10000$ from the covtype data sat downloaded from http://archive.ics.uci.edu/ml/datasets/Covertype

#### covtype 1

The first variable of the covtype data set 

```{r covtype_experiments1_KL, include=TRUE,echo=TRUE, eval=TRUE,cache=TRUE,results='hide'}
library(utils)
library(readr)
covtype <- read_csv("~/OxWaSP_Yr3/Entropy_paper/covtype.data", col_names = FALSE)
covtype<-as.matrix(covtype)

plot(density(covtype[,9]),lwd=2)
plot(density(covtype[,1]),lwd=2)

set.seed(5)
sam<-sample(1:length(covtype[,1]),10000,replace=FALSE)

plot(density(covtype[sam,9]),lwd=2)
plot(density(covtype[sam,1]),lwd=2)

emp_dense9_full<-approxfun(density(covtype[sam,9]))
emp_dense1_full<-approxfun(density(covtype[sam,1]))

library(rstan)
setwd("C:/Users/jack/Documents/OxWaSP_Yr3/Entropy_paper")

KL_data1_full<-list(n=length(covtype[sam,1]),y=covtype[sam,1],y_dense=emp_dense1_full(covtype[sam,1]),mu_m=0,mu_s=1000,sig_p1=0.001,sig_p2=0.001,w=1)
KL1_full <- stan(file="KLBayesnorm.stan",data=KL_data1_full,iter=20000, chains=1, cores=1,init=list(c1=list("mu"=mean(covtype[sam,1]), "sigma"=sqrt(var(covtype[sam,1])))))
KL1_full_params<-extract(KL1_full)

```

```{r covtype_experiments1_Hell, include=TRUE,echo=TRUE, eval=TRUE,cache=TRUE,results='hide'}

library(rstan)
setwd("C:/Users/jack/Documents/OxWaSP_Yr3/Entropy_paper")

H_data1_full<-list(n=length(covtype[sam,1]),y=covtype[sam,1],y_dense=emp_dense1_full(covtype[sam,1]),mu_m=0,mu_s=1000,sig_p1=0.001,sig_p2=0.001,w=1)
H1_full <- stan(file="HBayesnorm.stan",data=H_data1_full,iter=20000, chains=1, cores=1,init=list(c1=list("mu"=mean(covtype[sam,1]), "sigma"=sqrt(var(covtype[sam,1])))))
H1_full_params<-extract(H1_full)

```

```{r covtype_experiments1_alpha, include=TRUE,echo=TRUE, eval=TRUE,cache=TRUE,results='hide'}

library(rstan)
setwd("C:/Users/jack/Documents/OxWaSP_Yr3/Entropy_paper")

alpha_data1_full<-list(n=length(covtype[sam,1]),y=covtype[sam,1],y_dense=emp_dense1_full(covtype[sam,1]),mu_m=0,mu_s=1000,sig_p1=0.001,sig_p2=0.001,w=1,alpha=0.75)
alpha1_full <- stan(file="alpha2Bayesnorm.stan",data=alpha_data1_full,iter=20000, chains=1, cores=1,init=list(c1=list("mu"=mean(covtype[sam,1]), "sigma"=sqrt(var(covtype[sam,1])))))
alpha1_full_params<-extract(alpha1_full)

```

```{r covtype_experiments1_power, include=TRUE,echo=TRUE, eval=TRUE,cache=TRUE,results='hide'}

library(rstan)
setwd("C:/Users/jack/Documents/OxWaSP_Yr3/Entropy_paper")

power_data1_full<-list(n=length(covtype[sam,1]),y=covtype[sam,1],y_dense=emp_dense1_full(covtype[sam,1]),mu_m=0,mu_s=1000,sig_p1=0.001,sig_p2=0.001,w=1,alpha=0.5)
power1_full <- stan(file="powerBayesnorm.stan",data=power_data1_full,iter=20000, chains=1, cores=1,init=list(c1=list("mu"=mean(covtype[sam,1]), "sigma"=sqrt(var(covtype[sam,1])))))
power1_full_params<-extract(power1_full)

```

```{r covtype_experiments1_TV, include=TRUE,echo=TRUE, eval=TRUE,cache=TRUE,results='hide'}

library(rstan)
setwd("C:/Users/jack/Documents/OxWaSP_Yr3/Entropy_paper")

TV_data1_full<-list(n=length(covtype[sam,1]),y=covtype[sam,1],y_dense=emp_dense1_full(covtype[sam,1]),mu_m=0,mu_s=1000,sig_p1=0.001,sig_p2=0.001,w=1)
TV1_full <- stan(file="TVBayesnorm.stan",data=TV_data1_full,iter=20000, chains=1, cores=1,init=list(c1=list("mu"=mean(covtype[sam,1]), "sigma"=sqrt(var(covtype[sam,1])))))
TV1_full_params<-extract(TV1_full)

```

```{r covtype_experiments1_diagnostics, include=TRUE,echo=TRUE, eval=TRUE,cache=FALSE,dev.args = list(type = 'cairo')}
mean(KL1_full_params$mu)
mean(H1_full_params$mu)
mean(alpha1_full_params$mu)
mean(power1_full_params$mu)
mean(TV1_full_params$mu)

mean(KL1_full_params$sigma)
mean(H1_full_params$sigma)
mean(alpha1_full_params$sigma)
mean(power1_full_params$sigma)
mean(TV1_full_params$sigma)

plot(density(covtype[sam,1]),lwd=2,xlab="x",main="covtype1")
lines(density(KL1_full_params$y_predict),lwd=2,col="red")
lines(density(H1_full_params$y_predict),lwd=2,col="blue")
lines(density(alpha1_full_params$y_predict),lwd=2,col="green")
lines(density(power1_full_params$y_predict),lwd=2,col="orange")
lines(density(TV1_full_params$y_predict),lwd=2,col="pink")
legend(1800,0.0018,c("data","KL","Hell","alpha", "power","TV"),lty=c(1,1,1,1,1), lwd=c(2,2,2,2,2), col=c("black","red","blue","green","orange","pink"),bty="n")

x<-seq(1000,4000,length.out=1000)
plot(density(covtype[sam,1]),lwd=2,main="covtype1",xlab="x",ylab="density")
#lines(density(covtype[sam,1]),lwd=2,lty=2)
points(x,dnorm(x,mean(KL1_full_params$mu),mean(KL1_full_params$sigma)),type="l",lwd=2,col="red")
points(x,dnorm(x,mean(H1_full_params$mu),mean(H1_full_params$sigma)),type="l",lwd=2,col="blue")
points(x,dnorm(x,mean(TV1_full_params$mu),mean(TV1_full_params$sigma)),type="l",lwd=2,col="pink")
points(x,dnorm(x,mean(alpha1_full_params$mu),mean(alpha1_full_params$sigma)),type="l",lwd=2,col="green")
points(x,dnorm(x,mean(power1_full_params$mu),mean(power1_full_params$sigma)),type="l",lwd=2,col="orange")
legend(1750,0.00175,c("KL","H","TV","alpha", "power", "data KDE"),lty=c(1,1,1,1,1,1), lwd=c(2,2,2,2,2), col=c("red","blue","pink","green","orange","black"),bty="n")
#abline(v=median(covtype[sam,1]),lwd=2,lty=2)

```

```{r covtype_experiments1_diagnostics_pdf, include=FALSE,echo=TRUE, eval=TRUE,cache=FALSE,dev=tikzDevice::tikz()}
mean(KL1_full_params$mu)
mean(H1_full_params$mu)
mean(alpha1_full_params$mu)
mean(power1_full_params$mu)
mean(TV1_full_params$mu)

mean(KL1_full_params$sigma)
mean(H1_full_params$sigma)
mean(alpha1_full_params$sigma)
mean(power1_full_params$sigma)
mean(TV1_full_params$sigma)

plot(density(covtype[sam,1]),lwd=2,xlab="x",main="covtype1")
lines(density(KL1_full_params$y_predict),lwd=2,col="red")
lines(density(H1_full_params$y_predict),lwd=2,col="blue")
lines(density(alpha1_full_params$y_predict),lwd=2,col="green")
lines(density(power1_full_params$y_predict),lwd=2,col="orange")
lines(density(TV1_full_params$y_predict),lwd=2,col="pink")
legend(1800,0.0018,c("data","KL","Hell","alpha", "power","TV"),lty=c(1,1,1,1,1), lwd=c(2,2,2,2,2), col=c("black","red","blue","green","orange","pink"),bty="n")

x<-seq(1000,4000,length.out=1000)
plot(density(covtype[sam,1]),lwd=2,main="covtype1",xlab="x",ylab="density")
#lines(density(covtype[sam,1]),lwd=2,lty=2)
points(x,dnorm(x,mean(KL1_full_params$mu),mean(KL1_full_params$sigma)),type="l",lwd=2,col="red")
points(x,dnorm(x,mean(H1_full_params$mu),mean(H1_full_params$sigma)),type="l",lwd=2,col="blue")
points(x,dnorm(x,mean(TV1_full_params$mu),mean(TV1_full_params$sigma)),type="l",lwd=2,col="pink")
points(x,dnorm(x,mean(alpha1_full_params$mu),mean(alpha1_full_params$sigma)),type="l",lwd=2,col="green")
points(x,dnorm(x,mean(power1_full_params$mu),mean(power1_full_params$sigma)),type="l",lwd=2,col="orange")
legend(1750,0.00175,c("KL","H","TV","alpha", "power", "data KDE"),lty=c(1,1,1,1,1,1), lwd=c(2,2,2,2,2), col=c("red","blue","pink","green","orange","black"),bty="n")
#abline(v=median(covtype[sam,1]),lwd=2,lty=2)

```


#### covtype 9

The ninth variable of the covtype data set

```{r covtype_experiments9_KL, include=TRUE,echo=TRUE, eval=TRUE,cache=TRUE,results='hide'}

library(rstan)
setwd("C:/Users/jack/Documents/OxWaSP_Yr3/Entropy_paper")

KL_data9_full<-list(n=length(covtype[sam,9]),y=covtype[sam,9],y_dense=emp_dense9_full(covtype[sam,9]),mu_m=0,mu_s=1000,sig_p1=0.001,sig_p2=0.001,w=1)
KL9_full <- stan(file="KLBayesnorm.stan",data=KL_data9_full,iter=20000, chains=1, cores=1,init=list(c1=list("mu"=mean(covtype[sam,9]), "sigma"=sqrt(var(covtype[sam,9])))))
KL9_full_params<-extract(KL9_full)

```

```{r covtype_experiments9_H, include=TRUE,echo=TRUE, eval=TRUE,cache=TRUE,results='hide'}

library(rstan)
setwd("C:/Users/jack/Documents/OxWaSP_Yr3/Entropy_paper")

H_data9_full<-list(n=length(covtype[sam,9]),y=covtype[sam,9],y_dense=emp_dense9_full(covtype[sam,9]),mu_m=0,mu_s=1000,sig_p1=0.001,sig_p2=0.001,w=1)
H9_full <- stan(file="HBayesnorm.stan",data=H_data9_full,iter=20000, chains=1, cores=1,init=list(c1=list("mu"=mean(covtype[sam,9]), "sigma"=sqrt(var(covtype[sam,9])))))
H9_full_params<-extract(H9_full)

```

```{r covtype_experiments9_alpha, include=TRUE,echo=TRUE, eval=TRUE,cache=TRUE,results='hide'}

library(rstan)
setwd("C:/Users/jack/Documents/OxWaSP_Yr3/Entropy_paper")

alpha_data9_full<-list(n=length(covtype[sam,9]),y=covtype[sam,9],y_dense=emp_dense9_full(covtype[sam,9]),mu_m=0,mu_s=1000,sig_p1=0.001,sig_p2=0.001,w=1,alpha=0.75)
alpha9_full <- stan(file="alpha2Bayesnorm.stan",data=alpha_data9_full,iter=20000, chains=1, cores=1,init=list(c1=list("mu"=mean(covtype[sam,9]), "sigma"=sqrt(var(covtype[sam,9])))))
alpha9_full_params<-extract(alpha9_full)

```

```{r covtype_experiments9_power, include=TRUE,echo=TRUE, eval=TRUE,cache=TRUE,results='hide'}
library(rstan)
setwd("C:/Users/jack/Documents/OxWaSP_Yr3/Entropy_paper")

power_data9_full<-list(n=length(covtype[sam,9]),y=covtype[sam,9],y_dense=emp_dense9_full(covtype[sam,9]),mu_m=0,mu_s=1000,sig_p1=0.001,sig_p2=0.001,w=1,alpha=0.5)
power9_full <- stan(file="powerBayesnorm.stan",data=power_data9_full,iter=20000, chains=1, cores=1,init=list(c1=list("mu"=mean(covtype[sam,9]), "sigma"=sqrt(var(covtype[sam,9])))))
power9_full_params<-extract(power9_full)

```

```{r covtype_experiments9_TV, include=TRUE,echo=TRUE, eval=TRUE,cache=TRUE,results='hide'}
library(rstan)
setwd("C:/Users/jack/Documents/OxWaSP_Yr3/Entropy_paper")

TV_data9_full<-list(n=length(covtype[sam,9]),y=covtype[sam,9],y_dense=emp_dense9_full(covtype[sam,9]),mu_m=0,mu_s=1000,sig_p1=0.001,sig_p2=0.001,w=1)
TV9_full <- stan(file="TVBayesnorm.stan",data=TV_data9_full,iter=20000, chains=1, cores=1,init=list(c1=list("mu"=mean(covtype[sam,9]), "sigma"=sqrt(var(covtype[sam,9])))))
TV9_full_params<-extract(TV9_full)

```

```{r covtype_experiments9_diagnostics, include=TRUE,echo=TRUE, eval=TRUE,cache=FALSE,dev.args = list(type = 'cairo')}

mean(KL9_full_params$mu)
mean(H9_full_params$mu)
mean(alpha9_full_params$mu)
mean(power9_full_params$mu)
mean(TV9_full_params$mu)

mean(KL9_full_params$sigma)
mean(H9_full_params$sigma)
mean(alpha9_full_params$sigma)
mean(power9_full_params$sigma)
mean(TV9_full_params$sigma)

plot(density(covtype[sam,9]),lwd=2,xlab="x",main="covtype9")
lines(density(KL9_full_params$y_predict),lwd=2,col="red")
lines(density(H9_full_params$y_predict),lwd=2,col="blue")
lines(density(alpha9_full_params$y_predict),lwd=2,col="green")
lines(density(power9_full_params$y_predict),lwd=2,col="orange")
lines(density(TV9_full_params$y_predict),lwd=2,col="pink")

x<-seq(0,300,length.out=1000)
plot(density(covtype[sam,9]),lwd=2,main="covtype9",xlab="x",ylab="density")
#lines(density(covtype[sam,9]),lwd=2,lty=2)
points(x,dnorm(x,mean(KL9_full_params$mu),mean(KL9_full_params$sigma)),type="l",lwd=2,col="red")
points(x,dnorm(x,mean(H9_full_params$mu),mean(H9_full_params$sigma)),type="l",lwd=2,col="blue")
points(x,dnorm(x,mean(TV9_full_params$mu),mean(TV9_full_params$sigma)),type="l",lwd=2,col="pink")
points(x,dnorm(x,mean(alpha9_full_params$mu),mean(alpha9_full_params$sigma)),type="l",lwd=2,col="green")
points(x,dnorm(x,mean(power9_full_params$mu),mean(power9_full_params$sigma)),type="l",lwd=2,col="orange")

```

```{r covtype_experiments9_diagnostics_pdf, include=FALSE,echo=TRUE, eval=TRUE,cache=FALSE,dev=tikzDevice::tikz()}

mean(KL9_full_params$mu)
mean(H9_full_params$mu)
mean(alpha9_full_params$mu)
mean(power9_full_params$mu)
mean(TV9_full_params$mu)

mean(KL9_full_params$sigma)
mean(H9_full_params$sigma)
mean(alpha9_full_params$sigma)
mean(power9_full_params$sigma)
mean(TV9_full_params$sigma)

plot(density(covtype[sam,9]),lwd=2,xlab="x",main="covtype9")
lines(density(KL9_full_params$y_predict),lwd=2,col="red")
lines(density(H9_full_params$y_predict),lwd=2,col="blue")
lines(density(alpha9_full_params$y_predict),lwd=2,col="green")
lines(density(power9_full_params$y_predict),lwd=2,col="orange")
lines(density(TV9_full_params$y_predict),lwd=2,col="pink")

x<-seq(0,300,length.out=1000)
plot(density(covtype[sam,9]),lwd=2,main="covtype9",xlab="x",ylab="density")
#lines(density(covtype[sam,9]),lwd=2,lty=2)
points(x,dnorm(x,mean(KL9_full_params$mu),mean(KL9_full_params$sigma)),type="l",lwd=2,col="red")
points(x,dnorm(x,mean(H9_full_params$mu),mean(H9_full_params$sigma)),type="l",lwd=2,col="blue")
points(x,dnorm(x,mean(TV9_full_params$mu),mean(TV9_full_params$sigma)),type="l",lwd=2,col="pink")
points(x,dnorm(x,mean(alpha9_full_params$mu),mean(alpha9_full_params$sigma)),type="l",lwd=2,col="green")
points(x,dnorm(x,mean(power9_full_params$mu),mean(power9_full_params$sigma)),type="l",lwd=2,col="orange")

```

## Regression under Heteroscedasticity

Experiments from section 4.2, fitting a standard linear model to the heteroscedastic linear model $y\sim \mathcal{N}\left( X\boldsymbol{\beta},\sigma(X_1)^2\right)$, with  $\sigma(X_1)=\exp\left(2X_1/3\right)$. Repeating each experiment 50 times to get an estimate of the Mean Squared Error, and increasing the number of covariates p.

```{r beta, include=TRUE,echo=TRUE, eval=TRUE,cache=TRUE}
set.seed(51)
p_max<-20
# simulating the coefficients
beta<-round(runif(p_max+1,-2,2),2)
```

### p=1

```{r data_sim1, include=TRUE,echo=TRUE, eval=TRUE,cache=TRUE}
library(mvtnorm)
n_rep<-50

set.seed(51)

#Simulating the training sets
n<-200
n_test<-100
p<-1
beta1<-beta[1:(p+1)]
data_X1<-list()
data_y1<-list()
  for(j in 1:n_rep){
    x1<-rmvnorm(n,rep(0,p),diag(1,p))
    data_X1[[j]]<-cbind(rep(1,n),x1)
    y_mean<-beta1[1:(p+1)]%*%t(data_X1[[j]])
    sigma<-exp(x1[,1]/1.5)
    data_y1[[j]]<-t(y_mean+rnorm(n,0,sigma))
}

#Simulating the test set
data_X1_test<-cbind(rep(1,n_test),rmvnorm(n_test,rep(0,p),diag(1,p)))
data_y1_mean_test<-beta[1:(p+1)]%*%t(data_X1_test)


j<-1
par(mar=c(4.25,4.25,1,1))
plot(data_X1[[j]][,2],data_y1[[j]],xlab="X1",ylab="Y",pch=19)


```

```{r Simple_example_sim_repeats_test1_pdf, include=TRUE,echo=TRUE, eval=TRUE,cache=TRUE,dev=tikzDevice::tikz()}

j<-1
par(mar=c(4.25,4.25,1,1))
plot(data_X1[[j]][,2],data_y1[[j]],xlab="X1",ylab="Y",pch=19)


```

Conjugate KL-Bayes analysis

```{r KL_Bayes_repeats1, include=TRUE,echo=TRUE, eval=TRUE,cache=TRUE}
p<-1
mu_beta1<-rep(0,p+1)
V_beta1<-diag(5,p+1)
alpha_01<-2
beta_01<-0.5
V_betam11<-solve(V_beta1)

alpha_star1<-c()
beta_star1<-c()
mu_star1<-matrix(NA,nrow=n_rep,ncol=p+1)
V_star1<-array(NA,dim=c(n_rep,p+1,p+1))
KL_pred_mu1_test<-matrix(NA,nrow=n_test,ncol=n_rep)
KL_pred_var1_test<-matrix(NA,nrow=n_test,ncol=n_rep)
for(j in 1:n_rep){
  mu_star1[j,]<-solve(V_betam11+t(data_X1[[j]])%*%data_X1[[j]])%*%(V_betam11%*%mu_beta1+t(data_X1[[j]])%*%data_y1[[j]])
  V_star1[j,,]<-solve(V_betam11+t(data_X1[[j]])%*%data_X1[[j]])
  alpha_star1[j]<-alpha_01+n/2
  beta_star1[j]<-beta_01+0.5*(t(mu_beta1)%*%V_betam11%*%mu_beta1+t(data_y1[[j]])%*%data_y1[[j]]-t(mu_star1[j,])%*%solve(V_star1[j,,])%*%mu_star1[j,])
  for(i in 1:n_test){
      KL_pred_mu1_test[i,j]<-data_X1_test[i,]%*%mu_star1[j,]
      KL_pred_var1_test[i,j]<-((beta_star1[j]/alpha_star1[j]*(1+(t(data_X1_test[i,])%*%V_star1[j,,]%*%(data_X1_test[i,])))))*2*alpha_star1[j]/(2*alpha_star1[j]-2)
  }
  cat("Repeat",j,"done","\n")
}

        
```

```{r power_Bayes_repeats1, include=TRUE,echo=TRUE, eval=TRUE,cache=TRUE}
N<-10000

library(rstan)
setwd("C:/Users/jack/Documents/OxWaSP_Yr3/Entropy_paper")

#http://discourse.mc-stan.org/t/stan-recompile-to-avoid-r-from-crashing/2631
powerBayes_linearmodel_stan<-stan_model(file="powerBayes_linearmodel.stan")

power_pred_mu1_test<-matrix(NA,nrow=n_test,ncol=n_rep)
power_pred_var1_test<-matrix(NA,nrow=n_test,ncol=n_rep)
power_pred_beta1<-matrix(NA,nrow=p+1,ncol=n_rep)
for(j in 1:n_rep){
  powerBayes_linearmodel_data<-list(n=n,p=p,y=matrix(data_y1[[j]],nrow=n,ncol=1),X=data_X1[[j]],mu_beta=mu_beta1[1],beta_s=V_beta1[1,1],sig_p1=alpha_01,sig_p2=beta_01,w=1,alpha=0.5)
  powerBayes_linearmodel <- sampling(object=powerBayes_linearmodel_stan,data=powerBayes_linearmodel_data,iter=N+5000,warmup=5000, chains=1, cores=1,control = list(adapt_delta=0.99,stepsize=0.001),init=list(c1=list(beta=array(mu_star1,dim=p+1),sigma2=KL_pred_var1_test[1,j])))
  powerBayes_linearmodel_params<-extract(powerBayes_linearmodel)
  
  power_pred<-matrix(NA,nrow=n_test,ncol=10*N)
  for(i in 1:n_test){
    power_pred[i,]<-rnorm(10*N,data_X1_test[i,]%*%t(powerBayes_linearmodel_params$beta),sqrt(powerBayes_linearmodel_params$sigma2))
    power_pred_mu1_test[i,j]<-mean(power_pred[i,])
    power_pred_var1_test[i,j]<-var(power_pred[i,])
    
  }
  power_pred_beta1[,j]<-colMeans(powerBayes_linearmodel_params$beta)
  cat("Repeat",j,"done","\n")
  
}

rm(powerBayes_linearmodel_params)
rm(powerBayes_linearmodel)
rm(powerBayes_linearmodel_data)

```

Estimating the data generating density using a conditional kernel density estimate (KDE)

```{r cond_density_bandwidth_Two_repeat1, include=TRUE,echo=TRUE, eval=TRUE,cache=TRUE}

library(Rcpp)
setwd("C:/Users/jack/Documents/OxWaSP_Yr3/Entropy_paper")
sourceCpp("condKDEfuncs.cpp")


data_density1<-list()

for(j in 1:n_rep){
  LS_optim<-function(b0){
    return(LS_cpp(data_y1[[j]],data_X1[[j]],b0))
  }
  LS_select1<-optimise(LS_optim,lower=0,upper=100000)#

  m_star<-rep(NA,length(data_y1[[j]]))
  for(i in 1:length(data_y1[[j]])){
    m_star[i]<-hat_m_cpp(data_X1[[j]][i,],data_y1[[j]][-i],data_X1[[j]][-i,],LS_select1$minimum)
  }
  e_star<-data_y1[[j]]-m_star#

  Two_bandwidth_optim<-function(c){
    Two_hat_I_1_cpp(e_star,data_X1[[j]],c[1],c[2])-2*Two_hat_I_2_cpp(e_star,data_X1[[j]],c[1],c[2])
  }#

  Two_bandwidth_select1<-constrOptim(c(2,2),f=Two_bandwidth_optim,ui=matrix(c(1,0,0,1),nrow=2,ncol=2),ci=c(0,0),method = "Nelder-Mead")

  data_density1[[j]]<-Two_condKDE_cpp(data_y1[[j]],data_X1[[j]],LS_select1$minimum,Two_bandwidth_select1$par[1],Two_bandwidth_select1$par[2])
}

```

```{r Hell_Bayes_repeats1, include=TRUE,echo=TRUE, eval=TRUE,cache=TRUE}
N<-10000

library(rstan)
setwd("C:/Users/jack/Documents/OxWaSP_Yr3/Entropy_paper")

#http://discourse.mc-stan.org/t/stan-recompile-to-avoid-r-from-crashing/2631
HellBayes_linearmodel_stan<-stan_model(file="HBayes_linearmodel.stan")

Hell_pred_mu1_test<-matrix(NA,nrow=n_test,ncol=n_rep)
Hell_pred_var1_test<-matrix(NA,nrow=n_test,ncol=n_rep)
Hell_pred_beta1<-matrix(NA,nrow=p+1,ncol=n_rep)
for(j in 1:n_rep){
  HellBayes_linearmodel_data<-list(n=n,p=p,y=matrix(data_y1[[j]],nrow=n,ncol=1),X=data_X1[[j]],y_dense=matrix(data_density1[[j]],nrow=n,ncol=1),mu_beta=mu_beta1[1],beta_s=V_beta1[1,1],sig_p1=alpha_01,sig_p2=beta_01,w=1)
  HellBayes_linearmodel <- sampling(object=HellBayes_linearmodel_stan,data=HellBayes_linearmodel_data,iter=N+5000,warmup=5000, chains=1, cores=1,control = list(adapt_delta=0.99,stepsize=0.001),init=list(c1=list(beta=array(mu_star1,dim=p+1),sigma2=KL_pred_var1_test[1,j])))
  HellBayes_linearmodel_params<-extract(HellBayes_linearmodel)
  
  Hell_pred<-matrix(NA,nrow=n_test,ncol=10*N)
  for(i in 1:n_test){
    Hell_pred[i,]<-rnorm(10*N,data_X1_test[i,]%*%t(HellBayes_linearmodel_params$beta),sqrt(HellBayes_linearmodel_params$sigma2))
    Hell_pred_mu1_test[i,j]<-mean(Hell_pred[i,])
    Hell_pred_var1_test[i,j]<-var(Hell_pred[i,])
  }
  Hell_pred_beta1[,j]<-colMeans(HellBayes_linearmodel_params$beta)
  cat("Repeat",j,"done","\n")
  
}

rm(HellBayes_linearmodel_params)
rm(HellBayes_linearmodel)
rm(HellBayes_linearmodel_data)
```

```{r TV_Bayes_repeats1, include=TRUE,echo=TRUE, eval=TRUE,cache=TRUE}
N<-10000

library(rstan)
setwd("C:/Users/jack/Documents/OxWaSP_Yr3/Entropy_paper")

#http://discourse.mc-stan.org/t/stan-recompile-to-avoid-r-from-crashing/2631
TVBayes_linearmodel_stan<-stan_model(file="TVBayes_linearmodel.stan")

TV_pred_mu1_test<-matrix(NA,nrow=n_test,ncol=n_rep)
TV_pred_var1_test<-matrix(NA,nrow=n_test,ncol=n_rep)
TV_pred_beta1<-matrix(NA,nrow=p+1,ncol=n_rep)
for(j in 1:n_rep){
  TVBayes_linearmodel_data<-list(n=n,p=p,y=matrix(data_y1[[j]],nrow=n,ncol=1),X=data_X1[[j]],y_dense=matrix(data_density1[[j]],nrow=n,ncol=1),mu_beta=mu_beta1[1],beta_s=V_beta1[1,1],sig_p1=alpha_01,sig_p2=beta_01,w=1)
  TVBayes_linearmodel <- sampling(object=TVBayes_linearmodel_stan,data=TVBayes_linearmodel_data,iter=N+5000,warmup=5000, chains=1, cores=1,control = list(adapt_delta=0.99,stepsize=0.001),init=list(c1=list(beta=array(mu_star1,dim=p+1),sigma2=KL_pred_var1_test[1,j])))
  TVBayes_linearmodel_params<-extract(TVBayes_linearmodel)
  
  TV_pred<-matrix(NA,nrow=n_test,ncol=10*N)
  for(i in 1:n_test){
    TV_pred[i,]<-rnorm(10*N,data_X1_test[i,]%*%t(TVBayes_linearmodel_params$beta),sqrt(TVBayes_linearmodel_params$sigma2))
    TV_pred_mu1_test[i,j]<-mean(TV_pred[i,])
    TV_pred_var1_test[i,j]<-var(TV_pred[i,])
  }
  TV_pred_beta1[,j]<-colMeans(TVBayes_linearmodel_params$beta)
  cat("Repeat",j,"done","\n")
  
}

rm(TVBayes_linearmodel_params)
rm(TVBayes_linearmodel)
rm(TVBayes_linearmodel_data)
```

Using Amari notation with $\frac{1-\alpha_A}{2}$, instead of $(1-\alpha)$ for the power of $f$ resulted in a more efficent MCMC sampler and therefore we implment this here. $\alpha=0.75$ resulted in $\alpha_A=0.5$.

```{r alpha_Bayes_repeats1, include=TRUE,echo=TRUE, eval=TRUE,cache=TRUE}
N<-10000

library(rstan)
setwd("C:/Users/jack/Documents/OxWaSP_Yr3/Entropy_paper")

#http://discourse.mc-stan.org/t/stan-recompile-to-avoid-r-from-crashing/2631
alphaBayes_linearmodel_stan<-stan_model(file="alphaBayes_linearmodel.stan")

alpha_pred_mu1_test<-matrix(NA,nrow=n_test,ncol=n_rep)
alpha_pred_var1_test<-matrix(NA,nrow=n_test,ncol=n_rep)
alpha_pred_beta1<-matrix(NA,nrow=p+1,ncol=n_rep)
for(j in 1:n_rep){
  alphaBayes_linearmodel_data<-list(n=n,p=1,y=matrix(data_y1[[j]],nrow=n,ncol=1),X=data_X1[[j]],y_dense=matrix(data_density1[[j]],nrow=n,ncol=1),mu_beta=mu_beta1[1],beta_s=V_beta1[1,1],sig_p1=alpha_01,sig_p2=beta_01,w=1,alpha=0.5)
  alphaBayes_linearmodel <- sampling(object=alphaBayes_linearmodel_stan,data=alphaBayes_linearmodel_data,iter=N+5000,warmup=5000, chains=1, cores=1,control = list(adapt_delta=0.99,stepsize=0.001),init=list(c1=list(beta=array(mu_star1,dim=p+1),sigma2=KL_pred_var1_test[1,j])))
  alphaBayes_linearmodel_params<-extract(alphaBayes_linearmodel)
  
  alpha_pred<-matrix(NA,nrow=n_test,ncol=10*N)
  for(i in 1:n_test){
    alpha_pred[i,]<-rnorm(10*N,data_X1_test[i,]%*%t(alphaBayes_linearmodel_params$beta),sqrt(alphaBayes_linearmodel_params$sigma2))
    alpha_pred_mu1_test[i,j]<-mean(alpha_pred[i,])
    alpha_pred_var1_test[i,j]<-var(alpha_pred[i,])
  }
  alpha_pred_beta1[,j]<-colMeans(alphaBayes_linearmodel_params$beta)
  cat("Repeat",j,"done","\n")
  
}

rm(alphaBayes_linearmodel_params)
rm(alphaBayes_linearmodel)
rm(alphaBayes_linearmodel_data)
```

Calculating the output to be used in the comparison tables below. 

```{r comparison_Bayes_repeats1, include=TRUE,echo=TRUE, eval=TRUE,cache=TRUE}
KL1_beta_error<-c()
power1_beta_error<-c()
Hell1_beta_error<-c()
TV1_beta_error<-c()
alpha1_beta_error<-c()
KL1_var<-c()
power1_var<-c()
Hell1_var<-c()
TV1_var<-c()
alpha1_var<-c()
KL1_pred_error<-c()
power1_pred_error<-c()
Hell1_pred_error<-c()
TV1_pred_error<-c()
alpha1_pred_error<-c()
for(j in 1:n_rep){
  KL1_beta_error[j]<-sum((mu_star1[j,]-beta1)^2)
  power1_beta_error[j]<-sum((power_pred_beta1[,j]-beta1)^2)
  Hell1_beta_error[j]<-sum((Hell_pred_beta1[,j]-beta1)^2)
  TV1_beta_error[j]<-sum((TV_pred_beta1[,j]-beta1)^2)
  alpha1_beta_error[j]<-sum((alpha_pred_beta1[,j]-beta1)^2)
  KL1_var[j]<-mean(KL_pred_var1_test[,j])
  power1_var[j]<-mean(power_pred_var1_test[,j])
  Hell1_var[j]<-mean(Hell_pred_var1_test[,j])
  TV1_var[j]<-mean(TV_pred_var1_test[,j])
  alpha1_var[j]<-mean(alpha_pred_var1_test[,j])
  KL1_pred_error[j]<-sum((KL_pred_mu1_test[,j]-data_y1_mean_test)^2)
  power1_pred_error[j]<-sum((power_pred_mu1_test[,j]-data_y1_mean_test)^2)
  Hell1_pred_error[j]<-sum((Hell_pred_mu1_test[,j]-data_y1_mean_test)^2)
  TV1_pred_error[j]<-sum((TV_pred_mu1_test[,j]-data_y1_mean_test)^2)
  alpha1_pred_error[j]<-sum((alpha_pred_mu1_test[,j]-data_y1_mean_test)^2)
}


```

### p=5

```{r data_sim5, include=TRUE,echo=TRUE, eval=TRUE,cache=TRUE}
library(mvtnorm)
n_rep<-50

set.seed(51)

n<-200
n_test<-100
p<-5
beta5<-beta[1:(p+1)]
data_X5<-list()
data_y5<-list()
  for(j in 1:n_rep){
    X5<-rmvnorm(n,rep(0,p),diag(1,p))
    data_X5[[j]]<-cbind(rep(1,n),X5)
    y_mean<-beta5[1:(p+1)]%*%t(data_X5[[j]])
    sigma<-exp(X5[,1]/1.5)
    data_y5[[j]]<-t(y_mean+rnorm(n,0,sigma))
}

data_X5_test<-cbind(rep(1,n_test),rmvnorm(n_test,rep(0,p),diag(1,p)))
data_y5_mean_test<-beta[1:(p+1)]%*%t(data_X5_test)


```

```{r KL_Bayes_repeats5, include=TRUE,echo=TRUE, eval=TRUE,cache=TRUE}
mu_beta5<-rep(0,p+1)
V_beta5<-diag(5,p+1)
alpha_05<-2
beta_05<-0.5
V_betam15<-solve(V_beta5)

alpha_star5<-c()
beta_star5<-c()
mu_star5<-matrix(NA,nrow=n_rep,ncol=p+1)
V_star5<-array(NA,dim=c(n_rep,p+1,p+1))
KL_pred_mu5_test<-matrix(NA,nrow=n_test,ncol=n_rep)
KL_pred_var5_test<-matrix(NA,nrow=n_test,ncol=n_rep)
for(j in 1:n_rep){
  mu_star5[j,]<-solve(V_betam15+t(data_X5[[j]])%*%data_X5[[j]])%*%(V_betam15%*%mu_beta5+t(data_X5[[j]])%*%data_y5[[j]])
  V_star5[j,,]<-solve(V_betam15+t(data_X5[[j]])%*%data_X5[[j]])
  alpha_star5[j]<-alpha_05+n/2
  beta_star5[j]<-beta_05+0.5*(t(mu_beta5)%*%V_betam15%*%mu_beta5+t(data_y5[[j]])%*%data_y5[[j]]-t(mu_star5[j,])%*%solve(V_star5[j,,])%*%mu_star5[j,])
  for(i in 1:n_test){
      KL_pred_mu5_test[i,j]<-data_X5_test[i,]%*%mu_star5[j,]
      KL_pred_var5_test[i,j]<-((beta_star5[j]/alpha_star5[j]*(1+(t(data_X5_test[i,])%*%V_star5[j,,]%*%(data_X5_test[i,])))))*2*alpha_star5[j]/(2*alpha_star5[j]-2)
  }
  cat("Repeat",j,"done","\n")
}

        
```

```{r power_Bayes_repeats5, include=TRUE,echo=TRUE, eval=TRUE,cache=TRUE}
N<-10000

library(rstan)
setwd("C:/Users/jack/Documents/OxWaSP_Yr3/Entropy_paper")

#http://discourse.mc-stan.org/t/stan-recompile-to-avoid-r-from-crashing/5651
powerBayes_linearmodel_stan<-stan_model(file="powerBayes_linearmodel.stan")

power_pred_mu5_test<-matrix(NA,nrow=n_test,ncol=n_rep)
power_pred_var5_test<-matrix(NA,nrow=n_test,ncol=n_rep)
power_pred_beta5<-matrix(NA,nrow=p+1,ncol=n_rep)
for(j in 1:n_rep){
  powerBayes_linearmodel_data<-list(n=n,p=p,y=matrix(data_y5[[j]],nrow=n,ncol=1),X=data_X5[[j]],mu_beta=mu_beta5[1],beta_s=V_beta5[1,1],sig_p1=alpha_05,sig_p2=beta_05,w=1,alpha=0.5)
  powerBayes_linearmodel <- sampling(object=powerBayes_linearmodel_stan,data=powerBayes_linearmodel_data,iter=N+5000,warmup=5000, chains=1, cores=1,control = list(adapt_delta=0.99,stepsize=0.001),init=list(c1=list(beta=array(mu_star5,dim=p+1),sigma2=KL_pred_var5_test[1,j])))
  powerBayes_linearmodel_params<-extract(powerBayes_linearmodel)
  
  power_pred<-matrix(NA,nrow=n_test,ncol=10*N)
  for(i in 1:n_test){
    power_pred[i,]<-rnorm(10*N,data_X5_test[i,]%*%t(powerBayes_linearmodel_params$beta),sqrt(powerBayes_linearmodel_params$sigma2))
    power_pred_mu5_test[i,j]<-mean(power_pred[i,])
    power_pred_var5_test[i,j]<-var(power_pred[i,])
    
  }
  power_pred_beta5[,j]<-colMeans(powerBayes_linearmodel_params$beta)
  cat("Repeat",j,"done","\n")
  
}

rm(powerBayes_linearmodel_params)
rm(powerBayes_linearmodel)
rm(powerBayes_linearmodel_data)

```

```{r cond_density_bandwidth_Two_repeat5, include=TRUE,echo=TRUE, eval=TRUE,cache=TRUE}
num_cores<-1

library("doParallel")
library("foreach")
registerDoParallel(cores=num_cores)

library(Rcpp)
setwd("C:/Users/jack/Documents/OxWaSP_Yr3/Entropy_paper")
sourceCpp("condKDEfuncs.cpp")

data_density5<-list()

for(j in 1:n_rep){
  LS_optim<-function(b0){
    return(LS_cpp(data_y5[[j]],data_X5[[j]],b0))
  }
  LS_select1<-optimise(LS_optim,lower=0,upper=100000)#

  m_star<-rep(NA,length(data_y5[[j]]))
  for(i in 1:length(data_y5[[j]])){
    m_star[i]<-hat_m_cpp(data_X5[[j]][i,],data_y5[[j]][-i],data_X5[[j]][-i,],LS_select1$minimum)
  }
  e_star<-data_y5[[j]]-m_star#

  Two_bandwidth_optim<-function(c){
    Two_hat_I_1_cpp(e_star,data_X5[[j]],c[1],c[2])-2*Two_hat_I_2_cpp(e_star,data_X5[[j]],c[1],c[2])
  }#

  Two_bandwidth_select1<-constrOptim(c(2,2),f=Two_bandwidth_optim,ui=matrix(c(1,0,0,1),nrow=2,ncol=2),ci=c(0,0),method = "Nelder-Mead")

  data_density5[[j]]<-Two_condKDE_cpp(data_y5[[j]],data_X5[[j]],LS_select1$minimum,Two_bandwidth_select1$par[1],Two_bandwidth_select1$par[2])
}

```

```{r Hell_Bayes_repeats5, include=TRUE,echo=TRUE, eval=TRUE,cache=TRUE}
N<-10000

library(rstan)
setwd("C:/Users/jack/Documents/OxWaSP_Yr3/Entropy_paper")

#http://discourse.mc-stan.org/t/stan-recompile-to-avoid-r-from-crashing/5651
HellBayes_linearmodel_stan<-stan_model(file="HBayes_linearmodel.stan")

Hell_pred_mu5_test<-matrix(NA,nrow=n_test,ncol=n_rep)
Hell_pred_var5_test<-matrix(NA,nrow=n_test,ncol=n_rep)
Hell_pred_beta5<-matrix(NA,nrow=p+1,ncol=n_rep)
for(j in 1:n_rep){
  HellBayes_linearmodel_data<-list(n=n,p=p,y=matrix(data_y5[[j]],nrow=n,ncol=1),X=data_X5[[j]],y_dense=matrix(data_density5[[j]],nrow=n,ncol=1),mu_beta=mu_beta5[1],beta_s=V_beta5[1,1],sig_p1=alpha_05,sig_p2=beta_05,w=1)
  HellBayes_linearmodel <- sampling(object=HellBayes_linearmodel_stan,data=HellBayes_linearmodel_data,iter=N+5000,warmup=5000, chains=1, cores=1,control = list(adapt_delta=0.99,stepsize=0.001),init=list(c1=list(beta=array(mu_star,dim=p+1),sigma2=KL_pred_var5_test[1,j])))
  HellBayes_linearmodel_params<-extract(HellBayes_linearmodel)
  
  Hell_pred<-matrix(NA,nrow=n_test,ncol=10*N)
  for(i in 1:n_test){
    Hell_pred[i,]<-rnorm(10*N,data_X5_test[i,]%*%t(HellBayes_linearmodel_params$beta),sqrt(HellBayes_linearmodel_params$sigma2))
    Hell_pred_mu5_test[i,j]<-mean(Hell_pred[i,])
    Hell_pred_var5_test[i,j]<-var(Hell_pred[i,])
  }
  Hell_pred_beta5[,j]<-colMeans(HellBayes_linearmodel_params$beta)
  cat("Repeat",j,"done","\n")
  
}

rm(HellBayes_linearmodel_params)
rm(HellBayes_linearmodel)
rm(HellBayes_linearmodel_data)
```

```{r TV_Bayes_repeats5, include=TRUE,echo=TRUE, eval=TRUE,cache=TRUE}
N<-10000

library(rstan)
setwd("C:/Users/jack/Documents/OxWaSP_Yr3/Entropy_paper")

#http://discourse.mc-stan.org/t/stan-recompile-to-avoid-r-from-crashing/5651
TVBayes_linearmodel_stan<-stan_model(file="TVBayes_linearmodel.stan")

TV_pred_mu5_test<-matrix(NA,nrow=n_test,ncol=n_rep)
TV_pred_var5_test<-matrix(NA,nrow=n_test,ncol=n_rep)
TV_pred_beta5<-matrix(NA,nrow=p+1,ncol=n_rep)
for(j in 1:n_rep){
  TVBayes_linearmodel_data<-list(n=n,p=p,y=matrix(data_y5[[j]],nrow=n,ncol=1),X=data_X5[[j]],y_dense=matrix(data_density5[[j]],nrow=n,ncol=1),mu_beta=mu_beta5[1],beta_s=V_beta5[1,1],sig_p1=alpha_05,sig_p2=beta_05,w=1)
  TVBayes_linearmodel <- sampling(object=TVBayes_linearmodel_stan,data=TVBayes_linearmodel_data,iter=N+5000,warmup=5000, chains=1, cores=1,control = list(adapt_delta=0.99,stepsize=0.001),init=list(c1=list(beta=array(mu_star5,dim=p+1),sigma2=KL_pred_var5_test[1,j])))
  TVBayes_linearmodel_params<-extract(TVBayes_linearmodel)
  
  TV_pred<-matrix(NA,nrow=n_test,ncol=10*N)
  for(i in 1:n_test){
    TV_pred[i,]<-rnorm(10*N,data_X5_test[i,]%*%t(TVBayes_linearmodel_params$beta),sqrt(TVBayes_linearmodel_params$sigma2))
    TV_pred_mu5_test[i,j]<-mean(TV_pred[i,])
    TV_pred_var5_test[i,j]<-var(TV_pred[i,])
  }
  TV_pred_beta5[,j]<-colMeans(TVBayes_linearmodel_params$beta)
  cat("Repeat",j,"done","\n")
  
}

rm(TVBayes_linearmodel_params)
rm(TVBayes_linearmodel)
rm(TVBayes_linearmodel_data)
```

Using Amari notation with $\frac{1-\alpha_A}{2}$, instead of $(1-\alpha)$ for the power of $f$ resulted in a more efficent MCMC sampler and therefore we implment this here. $\alpha=0.75$ resulted in $\alpha_A=0.5$.

```{r alpha_Bayes_repeats5, include=TRUE,echo=TRUE, eval=TRUE,cache=TRUE}
N<-10000

library(rstan)
setwd("C:/Users/jack/Documents/OxWaSP_Yr3/Entropy_paper")

#http://discourse.mc-stan.org/t/stan-recompile-to-avoid-r-from-crashing/5651
alphaBayes_linearmodel_stan<-stan_model(file="alphaBayes_linearmodel.stan")

alpha_pred_mu5_test<-matrix(NA,nrow=n_test,ncol=n_rep)
alpha_pred_var5_test<-matrix(NA,nrow=n_test,ncol=n_rep)
alpha_pred_beta5<-matrix(NA,nrow=p+1,ncol=n_rep)
for(j in 1:n_rep){
  alphaBayes_linearmodel_data<-list(n=n,p=p,y=matrix(data_y5[[j]],nrow=n,ncol=1),X=data_X5[[j]],y_dense=matrix(data_density5[[j]],nrow=n,ncol=1),mu_beta=mu_beta5[1],beta_s=V_beta5[1,1],sig_p1=alpha_05,sig_p2=beta_05,w=1,alpha=0.5)
  alphaBayes_linearmodel <- sampling(object=alphaBayes_linearmodel_stan,data=alphaBayes_linearmodel_data,iter=N+5000,warmup=5000, chains=1, cores=1,control = list(adapt_delta=0.99,stepsize=0.005),init=list(c1=list(beta=array(mu_star5,dim=p+1),sigma2=KL_pred_var5_test[1,j])))
  alphaBayes_linearmodel_params<-extract(alphaBayes_linearmodel)
  
  alpha_pred<-matrix(NA,nrow=n_test,ncol=10*N)
  for(i in 1:n_test){
    alpha_pred[i,]<-rnorm(10*N,data_X5_test[i,]%*%t(alphaBayes_linearmodel_params$beta),sqrt(alphaBayes_linearmodel_params$sigma2))
    alpha_pred_mu5_test[i,j]<-mean(alpha_pred[i,])
    alpha_pred_var5_test[i,j]<-var(alpha_pred[i,])
  }
  alpha_pred_beta5[,j]<-colMeans(alphaBayes_linearmodel_params$beta)
  cat("Repeat",j,"done","\n")
  
}

rm(alphaBayes_linearmodel_params)
rm(alphaBayes_linearmodel)
rm(alphaBayes_linearmodel_data)
```

```{r comparison_Bayes_repeats5, include=TRUE,echo=TRUE, eval=TRUE,cache=TRUE}

KL5_beta_error<-c()
power5_beta_error<-c()
Hell5_beta_error<-c()
TV5_beta_error<-c()
alpha5_beta_error<-c()
KL5_var<-c()
power5_var<-c()
Hell5_var<-c()
TV5_var<-c()
alpha5_var<-c()
KL5_pred_error<-c()
power5_pred_error<-c()
Hell5_pred_error<-c()
TV5_pred_error<-c()
alpha5_pred_error<-c()
for(j in 1:n_rep){
  KL5_beta_error[j]<-sum((mu_star5[j,]-beta5)^2)
  power5_beta_error[j]<-sum((power_pred_beta5[,j]-beta5)^2)
  Hell5_beta_error[j]<-sum((Hell_pred_beta5[,j]-beta5)^2)
  TV5_beta_error[j]<-sum((TV_pred_beta5[,j]-beta5)^2)
  alpha5_beta_error[j]<-sum((alpha_pred_beta5[,j]-beta5)^2)
  KL5_var[j]<-mean(KL_pred_var5_test[,j])
  power5_var[j]<-mean(power_pred_var5_test[,j])
  Hell5_var[j]<-mean(Hell_pred_var5_test[,j])
  TV5_var[j]<-mean(TV_pred_var5_test[,j])
  alpha5_var[j]<-mean(alpha_pred_var5_test[,j])
  KL5_pred_error[j]<-sum((KL_pred_mu5_test[,j]-data_y5_mean_test)^2)
  power5_pred_error[j]<-sum((power_pred_mu5_test[,j]-data_y5_mean_test)^2)
  Hell5_pred_error[j]<-sum((Hell_pred_mu5_test[,j]-data_y5_mean_test)^2)
  TV5_pred_error[j]<-sum((TV_pred_mu5_test[,j]-data_y5_mean_test)^2)
  alpha5_pred_error[j]<-sum((alpha_pred_mu5_test[,j]-data_y5_mean_test)^2)
}


```

### p=10

```{r data_sim10, include=TRUE,echo=TRUE, eval=TRUE,cache=TRUE}
library(mvtnorm)
n_rep<-50

set.seed(51)

n<-200
n_test<-100
p<-10
beta10<-beta[1:(p+1)]
data_X10<-list()
data_y10<-list()
  for(j in 1:n_rep){
    X10<-rmvnorm(n,rep(0,p),diag(1,p))
    data_X10[[j]]<-cbind(rep(1,n),X10)
    y_mean<-beta10[1:(p+1)]%*%t(data_X10[[j]])
    sigma<-exp(X10[,1]/1.5)
    data_y10[[j]]<-t(y_mean+rnorm(n,0,sigma))
}

data_X10_test<-cbind(rep(1,n_test),rmvnorm(n_test,rep(0,p),diag(1,p)))
data_y10_mean_test<-beta[1:(p+1)]%*%t(data_X10_test)

```

```{r KL_Bayes_repeats10, include=TRUE,echo=TRUE, eval=TRUE,cache=TRUE}
mu_beta10<-rep(0,p+1)
V_beta10<-diag(5,p+1)
alpha_010<-2
beta_010<-0.5
V_betam110<-solve(V_beta10)

alpha_star10<-c()
beta_star10<-c()
mu_star10<-matrix(NA,nrow=n_rep,ncol=p+1)
V_star10<-array(NA,dim=c(n_rep,p+1,p+1))
KL_pred_mu10_test<-matrix(NA,nrow=n_test,ncol=n_rep)
KL_pred_var10_test<-matrix(NA,nrow=n_test,ncol=n_rep)
for(j in 1:n_rep){
  mu_star10[j,]<-solve(V_betam110+t(data_X10[[j]])%*%data_X10[[j]])%*%(V_betam110%*%mu_beta10+t(data_X10[[j]])%*%data_y10[[j]])
  V_star10[j,,]<-solve(V_betam110+t(data_X10[[j]])%*%data_X10[[j]])
  alpha_star10[j]<-alpha_010+n/2
  beta_star10[j]<-beta_010+0.5*(t(mu_beta10)%*%V_betam110%*%mu_beta10+t(data_y10[[j]])%*%data_y10[[j]]-t(mu_star10[j,])%*%solve(V_star10[j,,])%*%mu_star10[j,])
  for(i in 1:n_test){
      KL_pred_mu10_test[i,j]<-data_X10_test[i,]%*%mu_star10[j,]
      KL_pred_var10_test[i,j]<-((beta_star10[j]/alpha_star10[j]*(1+(t(data_X10_test[i,])%*%V_star10[j,,]%*%(data_X10_test[i,])))))*2*alpha_star10[j]/(2*alpha_star10[j]-2)
  }
  cat("Repeat",j,"done","\n")
}

        
```

```{r power_Bayes_repeats10, include=TRUE,echo=TRUE, eval=TRUE,cache=TRUE}
N<-10000

library(rstan)
setwd("C:/Users/jack/Documents/OxWaSP_Yr3/Entropy_paper")

#http://discourse.mc-stan.org/t/stan-recompile-to-avoid-r-from-crashing/106101
powerBayes_linearmodel_stan<-stan_model(file="powerBayes_linearmodel.stan")

power_pred_mu10_test<-matrix(NA,nrow=n_test,ncol=n_rep)
power_pred_var10_test<-matrix(NA,nrow=n_test,ncol=n_rep)
power_pred_beta10<-matrix(NA,nrow=p+1,ncol=n_rep)
for(j in 1:n_rep){
  powerBayes_linearmodel_data<-list(n=n,p=p,y=matrix(data_y10[[j]],nrow=n,ncol=1),X=data_X10[[j]],mu_beta=mu_beta10[1],beta_s=V_beta10[1,1],sig_p1=alpha_010,sig_p2=beta_010,w=1,alpha=0.5)
  powerBayes_linearmodel <- sampling(object=powerBayes_linearmodel_stan,data=powerBayes_linearmodel_data,iter=N+5000,warmup=5000, chains=1, cores=1,control = list(adapt_delta=0.99,stepsize=0.001),init=list(c1=list(beta=array(mu_star10,dim=p+1),sigma2=KL_pred_var10_test[1,j])))
  powerBayes_linearmodel_params<-extract(powerBayes_linearmodel)
  
  power_pred<-matrix(NA,nrow=n_test,ncol=10*N)
  for(i in 1:n_test){
    power_pred[i,]<-rnorm(10*N,data_X10_test[i,]%*%t(powerBayes_linearmodel_params$beta),sqrt(powerBayes_linearmodel_params$sigma2))
    power_pred_mu10_test[i,j]<-mean(power_pred[i,])
    power_pred_var10_test[i,j]<-var(power_pred[i,])
    
  }
  power_pred_beta10[,j]<-colMeans(powerBayes_linearmodel_params$beta)
  cat("Repeat",j,"done","\n")
  
}

rm(powerBayes_linearmodel_params)
rm(powerBayes_linearmodel)
rm(powerBayes_linearmodel_data)

```

```{r cond_density_bandwidth_Two_repeat10, include=TRUE,echo=TRUE, eval=TRUE,cache=TRUE}

library(Rcpp)
setwd("C:/Users/jack/Documents/OxWaSP_Yr3/Entropy_paper")
sourceCpp("condKDEfuncs.cpp")


data_density10<-list()

for(j in 1:n_rep){
  LS_optim<-function(b0){
    return(LS_cpp(data_y10[[j]],data_X10[[j]],b0))
  }
  LS_select1<-optimise(LS_optim,lower=0,upper=100000)

  m_star<-rep(NA,length(data_y10[[j]]))
  for(i in 1:length(data_y10[[j]])){
    m_star[i]<-hat_m_cpp(data_X10[[j]][i,],data_y10[[j]][-i],data_X10[[j]][-i,],LS_select1$minimum)
  }
  e_star<-data_y10[[j]]-m_star#

  Two_bandwidth_optim<-function(c){
    Two_hat_I_1_cpp(e_star,data_X10[[j]],c[1],c[2])-2*Two_hat_I_2_cpp(e_star,data_X10[[j]],c[1],c[2])
  }#

  Two_bandwidth_select1<-constrOptim(c(2,2),f=Two_bandwidth_optim,ui=matrix(c(1,0,0,1),nrow=2,ncol=2),ci=c(0,0),method = "Nelder-Mead")

  data_density10[[j]]<-Two_condKDE_cpp(data_y10[[j]],data_X10[[j]],LS_select1$minimum,Two_bandwidth_select1$par[1],Two_bandwidth_select1$par[2])
}

```

```{r Hell_Bayes_repeats10, include=TRUE,echo=TRUE, eval=TRUE,cache=TRUE}
N<-10000

library(rstan)
setwd("C:/Users/jack/Documents/OxWaSP_Yr3/Entropy_paper")

#http://discourse.mc-stan.org/t/stan-recompile-to-avoid-r-from-crashing/106101
HellBayes_linearmodel_stan<-stan_model(file="HBayes_linearmodel.stan")

Hell_pred_mu10_test<-matrix(NA,nrow=n_test,ncol=n_rep)
Hell_pred_var10_test<-matrix(NA,nrow=n_test,ncol=n_rep)
Hell_pred_beta10<-matrix(NA,nrow=p+1,ncol=n_rep)
for(j in 1:n_rep){
  HellBayes_linearmodel_data<-list(n=n,p=p,y=matrix(data_y10[[j]],nrow=n,ncol=1),X=data_X10[[j]],y_dense=matrix(data_density10[[j]],nrow=n,ncol=1),mu_beta=mu_beta10[1],beta_s=V_beta10[1,1],sig_p1=alpha_010,sig_p2=beta_010,w=1)
  HellBayes_linearmodel <- sampling(object=HellBayes_linearmodel_stan,data=HellBayes_linearmodel_data,iter=N+5000,warmup=5000, chains=1, cores=1,control = list(adapt_delta=0.99,stepsize=0.001),init=list(c1=list(beta=array(mu_star,dim=p+1),sigma2=KL_pred_var10_test[1,j])))
  HellBayes_linearmodel_params<-extract(HellBayes_linearmodel)
  
  Hell_pred<-matrix(NA,nrow=n_test,ncol=10*N)
  for(i in 1:n_test){
    Hell_pred[i,]<-rnorm(10*N,data_X10_test[i,]%*%t(HellBayes_linearmodel_params$beta),sqrt(HellBayes_linearmodel_params$sigma2))
    Hell_pred_mu10_test[i,j]<-mean(Hell_pred[i,])
    Hell_pred_var10_test[i,j]<-var(Hell_pred[i,])
  }
  Hell_pred_beta10[,j]<-colMeans(HellBayes_linearmodel_params$beta)
  cat("Repeat",j,"done","\n")
  
}

rm(HellBayes_linearmodel_params)
rm(HellBayes_linearmodel)
rm(HellBayes_linearmodel_data)
```

```{r TV_Bayes_repeats10, include=TRUE,echo=TRUE, eval=TRUE,cache=TRUE}
N<-10000

library(rstan)
setwd("C:/Users/jack/Documents/OxWaSP_Yr3/Entropy_paper")

#http://discourse.mc-stan.org/t/stan-recompile-to-avoid-r-from-crashing/106101
TVBayes_linearmodel_stan<-stan_model(file="TVBayes_linearmodel.stan")

TV_pred_mu10_test<-matrix(NA,nrow=n_test,ncol=n_rep)
TV_pred_var10_test<-matrix(NA,nrow=n_test,ncol=n_rep)
TV_pred_beta10<-matrix(NA,nrow=p+1,ncol=n_rep)
for(j in 1:n_rep){
  TVBayes_linearmodel_data<-list(n=n,p=p,y=matrix(data_y10[[j]],nrow=n,ncol=1),X=data_X10[[j]],y_dense=matrix(data_density10[[j]],nrow=n,ncol=1),mu_beta=mu_beta10[1],beta_s=V_beta10[1,1],sig_p1=alpha_010,sig_p2=beta_010,w=1)
  TVBayes_linearmodel <- sampling(object=TVBayes_linearmodel_stan,data=TVBayes_linearmodel_data,iter=N+5000,warmup=5000, chains=1, cores=1,control = list(adapt_delta=0.99,stepsize=0.001),init=list(c1=list(beta=array(mu_star10,dim=p+1),sigma2=KL_pred_var10_test[1,j])))
  TVBayes_linearmodel_params<-extract(TVBayes_linearmodel)
  
  TV_pred<-matrix(NA,nrow=n_test,ncol=10*N)
  for(i in 1:n_test){
    TV_pred[i,]<-rnorm(10*N,data_X10_test[i,]%*%t(TVBayes_linearmodel_params$beta),sqrt(TVBayes_linearmodel_params$sigma2))
    TV_pred_mu10_test[i,j]<-mean(TV_pred[i,])
    TV_pred_var10_test[i,j]<-var(TV_pred[i,])
  }
  TV_pred_beta10[,j]<-colMeans(TVBayes_linearmodel_params$beta)
  cat("Repeat",j,"done","\n")
  
}

rm(TVBayes_linearmodel_params)
rm(TVBayes_linearmodel)
rm(TVBayes_linearmodel_data)
```

Using Amari notation with $\frac{1-\alpha_A}{2}$, instead of $(1-\alpha)$ for the power of $f$ resulted in a more efficent MCMC sampler and therefore we implment this here. $\alpha=0.75$ resulted in $\alpha_A=0.5$.

```{r alpha_Bayes_repeats10, include=TRUE,echo=TRUE, eval=TRUE,cache=TRUE}
N<-10000

library(rstan)
setwd("C:/Users/jack/Documents/OxWaSP_Yr3/Entropy_paper")

#http://discourse.mc-stan.org/t/stan-recompile-to-avoid-r-from-crashing/106101
alphaBayes_linearmodel_stan<-stan_model(file="alphaBayes_linearmodel.stan")

alpha_pred_mu10_test<-matrix(NA,nrow=n_test,ncol=n_rep)
alpha_pred_var10_test<-matrix(NA,nrow=n_test,ncol=n_rep)
alpha_pred_beta10<-matrix(NA,nrow=p+1,ncol=n_rep)
for(j in 1:n_rep){
  alphaBayes_linearmodel_data<-list(n=n,p=p,y=matrix(data_y10[[j]],nrow=n,ncol=1),X=data_X10[[j]],y_dense=matrix(data_density10[[j]],nrow=n,ncol=1),mu_beta=mu_beta10[1],beta_s=V_beta10[1,1],sig_p1=alpha_010,sig_p2=beta_010,w=1,alpha=0.5)
  alphaBayes_linearmodel <- sampling(object=alphaBayes_linearmodel_stan,data=alphaBayes_linearmodel_data,iter=N+5000,warmup=5000, chains=1, cores=1,control = list(adapt_delta=0.99,stepsize=0.0010),init=list(c1=list(beta=array(mu_star10,dim=p+1),sigma2=KL_pred_var10_test[1,j])))
  alphaBayes_linearmodel_params<-extract(alphaBayes_linearmodel)
  
  alpha_pred<-matrix(NA,nrow=n_test,ncol=10*N)
  for(i in 1:n_test){
    alpha_pred[i,]<-rnorm(10*N,data_X10_test[i,]%*%t(alphaBayes_linearmodel_params$beta),sqrt(alphaBayes_linearmodel_params$sigma2))
    alpha_pred_mu10_test[i,j]<-mean(alpha_pred[i,])
    alpha_pred_var10_test[i,j]<-var(alpha_pred[i,])
  }
  alpha_pred_beta10[,j]<-colMeans(alphaBayes_linearmodel_params$beta)
  cat("Repeat",j,"done","\n")
  
}

rm(alphaBayes_linearmodel_params)
rm(alphaBayes_linearmodel)
rm(alphaBayes_linearmodel_data)
```

```{r comparison_Bayes_repeats10, include=TRUE,echo=TRUE, eval=TRUE,cache=TRUE}

KL10_beta_error<-c()
power10_beta_error<-c()
Hell10_beta_error<-c()
TV10_beta_error<-c()
alpha10_beta_error<-c()
KL10_var<-c()
power10_var<-c()
Hell10_var<-c()
TV10_var<-c()
alpha10_var<-c()
KL10_pred_error<-c()
power10_pred_error<-c()
Hell10_pred_error<-c()
TV10_pred_error<-c()
alpha10_pred_error<-c()
for(j in 1:n_rep){
  KL10_beta_error[j]<-sum((mu_star10[j,]-beta10)^2)
  power10_beta_error[j]<-sum((power_pred_beta10[,j]-beta10)^2)
  Hell10_beta_error[j]<-sum((Hell_pred_beta10[,j]-beta10)^2)
  TV10_beta_error[j]<-sum((TV_pred_beta10[,j]-beta10)^2)
  alpha10_beta_error[j]<-sum((alpha_pred_beta10[,j]-beta10)^2)
  KL10_var[j]<-mean(KL_pred_var10_test[,j])
  power10_var[j]<-mean(power_pred_var10_test[,j])
  Hell10_var[j]<-mean(Hell_pred_var10_test[,j])
  TV10_var[j]<-mean(TV_pred_var10_test[,j])
  alpha10_var[j]<-mean(alpha_pred_var10_test[,j])
  KL10_pred_error[j]<-sum((KL_pred_mu10_test[,j]-data_y10_mean_test)^2)
  power10_pred_error[j]<-sum((power_pred_mu10_test[,j]-data_y10_mean_test)^2)
  Hell10_pred_error[j]<-sum((Hell_pred_mu10_test[,j]-data_y10_mean_test)^2)
  TV10_pred_error[j]<-sum((TV_pred_mu10_test[,j]-data_y10_mean_test)^2)
  alpha10_pred_error[j]<-sum((alpha_pred_mu10_test[,j]-data_y10_mean_test)^2)
}

```

### p=15

```{r data_sim15, include=TRUE,echo=TRUE, eval=TRUE,cache=TRUE}
library(mvtnorm)
n_rep<-50

set.seed(51)

n<-200
n_test<-100
p<-15
beta15<-beta[1:(p+1)]
data_X15<-list()
data_y15<-list()
  for(j in 1:n_rep){
    X15<-rmvnorm(n,rep(0,p),diag(1,p))
    data_X15[[j]]<-cbind(rep(1,n),X15)
    y_mean<-beta15[1:(p+1)]%*%t(data_X15[[j]])
    sigma<-exp(X15[,1]/1.5)
    data_y15[[j]]<-t(y_mean+rnorm(n,0,sigma))
}

data_X15_test<-cbind(rep(1,n_test),rmvnorm(n_test,rep(0,p),diag(1,p)))
data_y15_mean_test<-beta[1:(p+1)]%*%t(data_X15_test)

```

```{r KL_Bayes_repeats15, include=TRUE,echo=TRUE, eval=TRUE,cache=TRUE}
mu_beta15<-rep(0,p+1)
V_beta15<-diag(5,p+1)
alpha_015<-2
beta_015<-0.5
V_betam115<-solve(V_beta15)

alpha_star15<-c()
beta_star15<-c()
mu_star15<-matrix(NA,nrow=n_rep,ncol=p+1)
V_star15<-array(NA,dim=c(n_rep,p+1,p+1))
KL_pred_mu15_test<-matrix(NA,nrow=n_test,ncol=n_rep)
KL_pred_var15_test<-matrix(NA,nrow=n_test,ncol=n_rep)
for(j in 1:n_rep){
  mu_star15[j,]<-solve(V_betam115+t(data_X15[[j]])%*%data_X15[[j]])%*%(V_betam115%*%mu_beta15+t(data_X15[[j]])%*%data_y15[[j]])
  V_star15[j,,]<-solve(V_betam115+t(data_X15[[j]])%*%data_X15[[j]])
  alpha_star15[j]<-alpha_015+n/2
  beta_star15[j]<-beta_015+0.5*(t(mu_beta15)%*%V_betam115%*%mu_beta15+t(data_y15[[j]])%*%data_y15[[j]]-t(mu_star15[j,])%*%solve(V_star15[j,,])%*%mu_star15[j,])
  for(i in 1:n_test){
      KL_pred_mu15_test[i,j]<-data_X15_test[i,]%*%mu_star15[j,]
      KL_pred_var15_test[i,j]<-((beta_star15[j]/alpha_star15[j]*(1+(t(data_X15_test[i,])%*%V_star15[j,,]%*%(data_X15_test[i,])))))*2*alpha_star15[j]/(2*alpha_star15[j]-2)
  }
  cat("Repeat",j,"done","\n")
}

        
```

```{r power_Bayes_repeats15, include=TRUE,echo=TRUE, eval=TRUE,cache=TRUE}
N<-10000

library(rstan)
setwd("C:/Users/jack/Documents/OxWaSP_Yr3/Entropy_paper")

#http://discourse.mc-stan.org/t/stan-recompile-to-avoid-r-from-crashing/156151
powerBayes_linearmodel_stan<-stan_model(file="powerBayes_linearmodel.stan")

power_pred_mu15_test<-matrix(NA,nrow=n_test,ncol=n_rep)
power_pred_var15_test<-matrix(NA,nrow=n_test,ncol=n_rep)
power_pred_beta15<-matrix(NA,nrow=p+1,ncol=n_rep)
for(j in 1:n_rep){
  powerBayes_linearmodel_data<-list(n=n,p=p,y=matrix(data_y15[[j]],nrow=n,ncol=1),X=data_X15[[j]],mu_beta=mu_beta15[1],beta_s=V_beta15[1,1],sig_p1=alpha_015,sig_p2=beta_015,w=1,alpha=0.5)
  powerBayes_linearmodel <- sampling(object=powerBayes_linearmodel_stan,data=powerBayes_linearmodel_data,iter=N+5000,warmup=5000, chains=1, cores=1,control = list(adapt_delta=0.99,stepsize=0.001),init=list(c1=list(beta=array(mu_star15,dim=p+1),sigma2=KL_pred_var15_test[1,j])))
  powerBayes_linearmodel_params<-extract(powerBayes_linearmodel)
  
  power_pred<-matrix(NA,nrow=n_test,ncol=10*N)
  for(i in 1:n_test){
    power_pred[i,]<-rnorm(10*N,data_X15_test[i,]%*%t(powerBayes_linearmodel_params$beta),sqrt(powerBayes_linearmodel_params$sigma2))
    power_pred_mu15_test[i,j]<-mean(power_pred[i,])
    power_pred_var15_test[i,j]<-var(power_pred[i,])
    
  }
  power_pred_beta15[,j]<-colMeans(powerBayes_linearmodel_params$beta)
  cat("Repeat",j,"done","\n")
  
}

rm(powerBayes_linearmodel_params)
rm(powerBayes_linearmodel)
rm(powerBayes_linearmodel_data)

```

```{r cond_density_bandwidth_Two_repeat15, include=TRUE,echo=TRUE, eval=TRUE,cache=TRUE}

library(Rcpp)
setwd("C:/Users/jack/Documents/OxWaSP_Yr3/Entropy_paper")
sourceCpp("condKDEfuncs.cpp")

data_density15<-list()

for(j in 1:n_rep){
  LS_optim<-function(b0){
    return(LS_cpp(data_y15[[j]],data_X15[[j]],b0))
  }
  LS_select1<-optimise(LS_optim,lower=0,upper=100000)#

  m_star<-rep(NA,length(data_y15[[j]]))
  for(i in 1:length(data_y15[[j]])){
    m_star[i]<-hat_m_cpp(data_X15[[j]][i,],data_y15[[j]][-i],data_X15[[j]][-i,],LS_select1$minimum)
  }
  e_star<-data_y15[[j]]-m_star#

  Two_bandwidth_optim<-function(c){
    Two_hat_I_1_cpp(e_star,data_X15[[j]],c[1],c[2])-2*Two_hat_I_2_cpp(e_star,data_X15[[j]],c[1],c[2])
  }#

  Two_bandwidth_select1<-constrOptim(c(2,2),f=Two_bandwidth_optim,ui=matrix(c(1,0,0,1),nrow=2,ncol=2),ci=c(0,0),method = "Nelder-Mead")

  data_density15[[j]]<-Two_condKDE_cpp(data_y15[[j]],data_X15[[j]],LS_select1$minimum,Two_bandwidth_select1$par[1],Two_bandwidth_select1$par[2])
}

```

```{r Hell_Bayes_repeats15, include=TRUE,echo=TRUE, eval=TRUE,cache=TRUE}
N<-10000

library(rstan)
setwd("C:/Users/jack/Documents/OxWaSP_Yr3/Entropy_paper")

#http://discourse.mc-stan.org/t/stan-recompile-to-avoid-r-from-crashing/156151
HellBayes_linearmodel_stan<-stan_model(file="HBayes_linearmodel.stan")

Hell_pred_mu15_test<-matrix(NA,nrow=n_test,ncol=n_rep)
Hell_pred_var15_test<-matrix(NA,nrow=n_test,ncol=n_rep)
Hell_pred_beta15<-matrix(NA,nrow=p+1,ncol=n_rep)
for(j in 1:n_rep){
  HellBayes_linearmodel_data<-list(n=n,p=p,y=matrix(data_y15[[j]],nrow=n,ncol=1),X=data_X15[[j]],y_dense=matrix(data_density15[[j]],nrow=n,ncol=1),mu_beta=mu_beta15[1],beta_s=V_beta15[1,1],sig_p1=alpha_015,sig_p2=beta_015,w=1)
  HellBayes_linearmodel <- sampling(object=HellBayes_linearmodel_stan,data=HellBayes_linearmodel_data,iter=N+5000,warmup=5000, chains=1, cores=1,control = list(adapt_delta=0.99,stepsize=0.001),init=list(c1=list(beta=array(mu_star,dim=p+1),sigma2=KL_pred_var15_test[1,j])))
  HellBayes_linearmodel_params<-extract(HellBayes_linearmodel)
  
  Hell_pred<-matrix(NA,nrow=n_test,ncol=10*N)
  for(i in 1:n_test){
    Hell_pred[i,]<-rnorm(10*N,data_X15_test[i,]%*%t(HellBayes_linearmodel_params$beta),sqrt(HellBayes_linearmodel_params$sigma2))
    Hell_pred_mu15_test[i,j]<-mean(Hell_pred[i,])
    Hell_pred_var15_test[i,j]<-var(Hell_pred[i,])
  }
  Hell_pred_beta15[,j]<-colMeans(HellBayes_linearmodel_params$beta)
  cat("Repeat",j,"done","\n")
  
}

rm(HellBayes_linearmodel_params)
rm(HellBayes_linearmodel)
rm(HellBayes_linearmodel_data)
```

```{r TV_Bayes_repeats15, include=TRUE,echo=TRUE, eval=TRUE,cache=TRUE}
N<-10000

library(rstan)
setwd("C:/Users/jack/Documents/OxWaSP_Yr3/Entropy_paper")

#http://discourse.mc-stan.org/t/stan-recompile-to-avoid-r-from-crashing/156151
TVBayes_linearmodel_stan<-stan_model(file="TVBayes_linearmodel.stan")

TV_pred_mu15_test<-matrix(NA,nrow=n_test,ncol=n_rep)
TV_pred_var15_test<-matrix(NA,nrow=n_test,ncol=n_rep)
TV_pred_beta15<-matrix(NA,nrow=p+1,ncol=n_rep)
for(j in 1:n_rep){
  TVBayes_linearmodel_data<-list(n=n,p=p,y=matrix(data_y15[[j]],nrow=n,ncol=1),X=data_X15[[j]],y_dense=matrix(data_density15[[j]],nrow=n,ncol=1),mu_beta=mu_beta15[1],beta_s=V_beta15[1,1],sig_p1=alpha_015,sig_p2=beta_015,w=1)
  TVBayes_linearmodel <- sampling(object=TVBayes_linearmodel_stan,data=TVBayes_linearmodel_data,iter=N+5000,warmup=5000, chains=1, cores=1,control = list(adapt_delta=0.99,stepsize=0.001),init=list(c1=list(beta=array(mu_star15,dim=p+1),sigma2=KL_pred_var15_test[1,j])))
  TVBayes_linearmodel_params<-extract(TVBayes_linearmodel)
  
  TV_pred<-matrix(NA,nrow=n_test,ncol=10*N)
  for(i in 1:n_test){
    TV_pred[i,]<-rnorm(10*N,data_X15_test[i,]%*%t(TVBayes_linearmodel_params$beta),sqrt(TVBayes_linearmodel_params$sigma2))
    TV_pred_mu15_test[i,j]<-mean(TV_pred[i,])
    TV_pred_var15_test[i,j]<-var(TV_pred[i,])
  }
  TV_pred_beta15[,j]<-colMeans(TVBayes_linearmodel_params$beta)
  cat("Repeat",j,"done","\n")
  
}

rm(TVBayes_linearmodel_params)
rm(TVBayes_linearmodel)
rm(TVBayes_linearmodel_data)
```

Using Amari notation with $\frac{1-\alpha_A}{2}$, instead of $(1-\alpha)$ for the power of $f$ resulted in a more efficent MCMC sampler and therefore we implment this here. $\alpha=0.75$ resulted in $\alpha_A=0.5$.

```{r alpha_Bayes_repeats15, include=TRUE,echo=TRUE, eval=TRUE,cache=TRUE}
N<-10000

library(rstan)
setwd("C:/Users/jack/Documents/OxWaSP_Yr3/Entropy_paper")

#http://discourse.mc-stan.org/t/stan-recompile-to-avoid-r-from-crashing/156151
alphaBayes_linearmodel_stan<-stan_model(file="alphaBayes_linearmodel.stan")

alpha_pred_mu15_test<-matrix(NA,nrow=n_test,ncol=n_rep)
alpha_pred_var15_test<-matrix(NA,nrow=n_test,ncol=n_rep)
alpha_pred_beta15<-matrix(NA,nrow=p+1,ncol=n_rep)
for(j in 1:n_rep){
  alphaBayes_linearmodel_data<-list(n=n,p=p,y=matrix(data_y15[[j]],nrow=n,ncol=1),X=data_X15[[j]],y_dense=matrix(data_density15[[j]],nrow=n,ncol=1),mu_beta=mu_beta15[1],beta_s=V_beta15[1,1],sig_p1=alpha_015,sig_p2=beta_015,w=1,alpha=0.5)
  alphaBayes_linearmodel <- sampling(object=alphaBayes_linearmodel_stan,data=alphaBayes_linearmodel_data,iter=N+5000,warmup=5000, chains=1, cores=1,control = list(adapt_delta=0.99,stepsize=0.001),init=list(c1=list(beta=array(mu_star15,dim=p+1),sigma2=KL_pred_var15_test[1,j])))
  alphaBayes_linearmodel_params<-extract(alphaBayes_linearmodel)
  
  alpha_pred<-matrix(NA,nrow=n_test,ncol=10*N)
  for(i in 1:n_test){
    alpha_pred[i,]<-rnorm(10*N,data_X15_test[i,]%*%t(alphaBayes_linearmodel_params$beta),sqrt(alphaBayes_linearmodel_params$sigma2))
    alpha_pred_mu15_test[i,j]<-mean(alpha_pred[i,])
    alpha_pred_var15_test[i,j]<-var(alpha_pred[i,])
  }
  alpha_pred_beta15[,j]<-colMeans(alphaBayes_linearmodel_params$beta)
  cat("Repeat",j,"done","\n")
  
}

rm(alphaBayes_linearmodel_params)
rm(alphaBayes_linearmodel)
rm(alphaBayes_linearmodel_data)
```

```{r comparison_Bayes_repeats15, include=TRUE,echo=TRUE, eval=TRUE,cache=TRUE}

KL15_beta_error<-c()
power15_beta_error<-c()
Hell15_beta_error<-c()
TV15_beta_error<-c()
alpha15_beta_error<-c()
KL15_var<-c()
power15_var<-c()
Hell15_var<-c()
TV15_var<-c()
alpha15_var<-c()
KL15_pred_error<-c()
power15_pred_error<-c()
Hell15_pred_error<-c()
TV15_pred_error<-c()
alpha15_pred_error<-c()
for(j in 1:n_rep){
  KL15_beta_error[j]<-sum((mu_star15[j,]-beta15)^2)
  power15_beta_error[j]<-sum((power_pred_beta15[,j]-beta15)^2)
  Hell15_beta_error[j]<-sum((Hell_pred_beta15[,j]-beta15)^2)
  TV15_beta_error[j]<-sum((TV_pred_beta15[,j]-beta15)^2)
  alpha15_beta_error[j]<-sum((alpha_pred_beta15[,j]-beta15)^2)
  KL15_var[j]<-mean(KL_pred_var15_test[,j])
  power15_var[j]<-mean(power_pred_var15_test[,j])
  Hell15_var[j]<-mean(Hell_pred_var15_test[,j])
  TV15_var[j]<-mean(TV_pred_var15_test[,j])
  alpha15_var[j]<-mean(alpha_pred_var15_test[,j])
  KL15_pred_error[j]<-sum((KL_pred_mu15_test[,j]-data_y15_mean_test)^2)
  power15_pred_error[j]<-sum((power_pred_mu15_test[,j]-data_y15_mean_test)^2)
  Hell15_pred_error[j]<-sum((Hell_pred_mu15_test[,j]-data_y15_mean_test)^2)
  TV15_pred_error[j]<-sum((TV_pred_mu15_test[,j]-data_y15_mean_test)^2)
  alpha15_pred_error[j]<-sum((alpha_pred_mu15_test[,j]-data_y15_mean_test)^2)
}

```

### p=20

```{r data_sim20, include=TRUE,echo=TRUE, eval=TRUE,cache=TRUE}
library(mvtnorm)
n_rep<-50

set.seed(51)

n<-200
n_test<-100
p<-20
beta20<-beta[1:(p+1)]
data_X20<-list()
data_y20<-list()
  for(j in 1:n_rep){
    X20<-rmvnorm(n,rep(0,p),diag(1,p))
    data_X20[[j]]<-cbind(rep(1,n),X20)
    y_mean<-beta20[1:(p+1)]%*%t(data_X20[[j]])
    sigma<-exp(X20[,1]/1.5)
    data_y20[[j]]<-t(y_mean+rnorm(n,0,sigma))
}

data_X20_test<-cbind(rep(1,n_test),rmvnorm(n_test,rep(0,p),diag(1,p)))
data_y20_mean_test<-beta[1:(p+1)]%*%t(data_X20_test)


```

```{r KL_Bayes_repeats20, include=TRUE,echo=TRUE, eval=TRUE,cache=TRUE}
mu_beta20<-rep(0,p+1)
V_beta20<-diag(5,p+1)
alpha_020<-2
beta_020<-0.5
V_betam120<-solve(V_beta20)

alpha_star20<-c()
beta_star20<-c()
mu_star20<-matrix(NA,nrow=n_rep,ncol=p+1)
V_star20<-array(NA,dim=c(n_rep,p+1,p+1))
KL_pred_mu20_test<-matrix(NA,nrow=n_test,ncol=n_rep)
KL_pred_var20_test<-matrix(NA,nrow=n_test,ncol=n_rep)
for(j in 1:n_rep){
  mu_star20[j,]<-solve(V_betam120+t(data_X20[[j]])%*%data_X20[[j]])%*%(V_betam120%*%mu_beta20+t(data_X20[[j]])%*%data_y20[[j]])
  V_star20[j,,]<-solve(V_betam120+t(data_X20[[j]])%*%data_X20[[j]])
  alpha_star20[j]<-alpha_020+n/2
  beta_star20[j]<-beta_020+0.5*(t(mu_beta20)%*%V_betam120%*%mu_beta20+t(data_y20[[j]])%*%data_y20[[j]]-t(mu_star20[j,])%*%solve(V_star20[j,,])%*%mu_star20[j,])
  for(i in 1:n_test){
      KL_pred_mu20_test[i,j]<-data_X20_test[i,]%*%mu_star20[j,]
      KL_pred_var20_test[i,j]<-((beta_star20[j]/alpha_star20[j]*(1+(t(data_X20_test[i,])%*%V_star20[j,,]%*%(data_X20_test[i,])))))*2*alpha_star20[j]/(2*alpha_star20[j]-2)
  }
  cat("Repeat",j,"done","\n")
}

        
```

```{r power_Bayes_repeats20, include=TRUE,echo=TRUE, eval=TRUE,cache=TRUE}
N<-10000

library(rstan)
setwd("C:/Users/jack/Documents/OxWaSP_Yr3/Entropy_paper")

#http://discourse.mc-stan.org/t/stan-recompile-to-avoid-r-from-crashing/206201
powerBayes_linearmodel_stan<-stan_model(file="powerBayes_linearmodel.stan")

power_pred_mu20_test<-matrix(NA,nrow=n_test,ncol=n_rep)
power_pred_var20_test<-matrix(NA,nrow=n_test,ncol=n_rep)
power_pred_beta20<-matrix(NA,nrow=p+1,ncol=n_rep)
for(j in 1:n_rep){
  powerBayes_linearmodel_data<-list(n=n,p=p,y=matrix(data_y20[[j]],nrow=n,ncol=1),X=data_X20[[j]],mu_beta=mu_beta20[1],beta_s=V_beta20[1,1],sig_p1=alpha_020,sig_p2=beta_020,w=1,alpha=0.5)
  powerBayes_linearmodel <- sampling(object=powerBayes_linearmodel_stan,data=powerBayes_linearmodel_data,iter=N+5000,warmup=5000, chains=1, cores=1,control = list(adapt_delta=0.99,stepsize=0.001),init=list(c1=list(beta=array(mu_star20,dim=p+1),sigma2=KL_pred_var20_test[1,j])))
  powerBayes_linearmodel_params<-extract(powerBayes_linearmodel)
  
  power_pred<-matrix(NA,nrow=n_test,ncol=10*N)
  for(i in 1:n_test){
    power_pred[i,]<-rnorm(10*N,data_X20_test[i,]%*%t(powerBayes_linearmodel_params$beta),sqrt(powerBayes_linearmodel_params$sigma2))
    power_pred_mu20_test[i,j]<-mean(power_pred[i,])
    power_pred_var20_test[i,j]<-var(power_pred[i,])
    
  }
  power_pred_beta20[,j]<-colMeans(powerBayes_linearmodel_params$beta)
  cat("Repeat",j,"done","\n")
  
}

rm(powerBayes_linearmodel_params)
rm(powerBayes_linearmodel)
rm(powerBayes_linearmodel_data)

```

```{r cond_density_bandwidth_Two_repeat20, include=TRUE,echo=TRUE, eval=TRUE,cache=TRUE}

library(Rcpp)
setwd("C:/Users/jack/Documents/OxWaSP_Yr3/Entropy_paper")
sourceCpp("condKDEfuncs.cpp")

data_density20<-list()

for(j in 1:n_rep){
  LS_optim<-function(b0){
    return(LS_cpp(data_y20[[j]],data_X20[[j]],b0))
  }
  LS_select1<-optimise(LS_optim,lower=0,upper=100000)

  m_star<-rep(NA,length(data_y20[[j]]))
  for(i in 1:length(data_y20[[j]])){
    m_star[i]<-hat_m_cpp(data_X20[[j]][i,],data_y20[[j]][-i],data_X20[[j]][-i,],LS_select1$minimum)
  }
  e_star<-data_y20[[j]]-m_star#

  Two_bandwidth_optim<-function(c){
    Two_hat_I_1_cpp(e_star,data_X20[[j]],c[1],c[2])-2*Two_hat_I_2_cpp(e_star,data_X20[[j]],c[1],c[2])
  }#

  Two_bandwidth_select1<-constrOptim(c(2,2),f=Two_bandwidth_optim,ui=matrix(c(1,0,0,1),nrow=2,ncol=2),ci=c(0,0),method = "Nelder-Mead")

  data_density20[[j]]<-Two_condKDE_cpp(data_y20[[j]],data_X20[[j]],LS_select1$minimum,Two_bandwidth_select1$par[1],Two_bandwidth_select1$par[2])
}

```

```{r Hell_Bayes_repeats20, include=TRUE,echo=TRUE, eval=TRUE,cache=TRUE}
N<-10000

library(rstan)
setwd("C:/Users/jack/Documents/OxWaSP_Yr3/Entropy_paper")

#http://discourse.mc-stan.org/t/stan-recompile-to-avoid-r-from-crashing/206201
HellBayes_linearmodel_stan<-stan_model(file="HBayes_linearmodel.stan")

Hell_pred_mu20_test<-matrix(NA,nrow=n_test,ncol=n_rep)
Hell_pred_var20_test<-matrix(NA,nrow=n_test,ncol=n_rep)
Hell_pred_beta20<-matrix(NA,nrow=p+1,ncol=n_rep)
for(j in 1:n_rep){
  HellBayes_linearmodel_data<-list(n=n,p=p,y=matrix(data_y20[[j]],nrow=n,ncol=1),X=data_X20[[j]],y_dense=matrix(data_density20[[j]],nrow=n,ncol=1),mu_beta=mu_beta20[1],beta_s=V_beta20[1,1],sig_p1=alpha_020,sig_p2=beta_020,w=1)
  HellBayes_linearmodel <- sampling(object=HellBayes_linearmodel_stan,data=HellBayes_linearmodel_data,iter=N+5000,warmup=5000, chains=1, cores=1,control = list(adapt_delta=0.99,stepsize=0.001),init=list(c1=list(beta=array(mu_star,dim=p+1),sigma2=KL_pred_var20_test[1,j])))
  HellBayes_linearmodel_params<-extract(HellBayes_linearmodel)
  
  Hell_pred<-matrix(NA,nrow=n_test,ncol=10*N)
  for(i in 1:n_test){
    Hell_pred[i,]<-rnorm(10*N,data_X20_test[i,]%*%t(HellBayes_linearmodel_params$beta),sqrt(HellBayes_linearmodel_params$sigma2))
    Hell_pred_mu20_test[i,j]<-mean(Hell_pred[i,])
    Hell_pred_var20_test[i,j]<-var(Hell_pred[i,])
  }
  Hell_pred_beta20[,j]<-colMeans(HellBayes_linearmodel_params$beta)
  cat("Repeat",j,"done","\n")
  
}

rm(HellBayes_linearmodel_params)
rm(HellBayes_linearmodel)
rm(HellBayes_linearmodel_data)
```

```{r TV_Bayes_repeats20, include=TRUE,echo=TRUE, eval=TRUE,cache=TRUE}
N<-10000

library(rstan)
setwd("C:/Users/jack/Documents/OxWaSP_Yr3/Entropy_paper")

#http://discourse.mc-stan.org/t/stan-recompile-to-avoid-r-from-crashing/206201
TVBayes_linearmodel_stan<-stan_model(file="TVBayes_linearmodel.stan")

TV_pred_mu20_test<-matrix(NA,nrow=n_test,ncol=n_rep)
TV_pred_var20_test<-matrix(NA,nrow=n_test,ncol=n_rep)
TV_pred_beta20<-matrix(NA,nrow=p+1,ncol=n_rep)
for(j in 1:n_rep){
  TVBayes_linearmodel_data<-list(n=n,p=p,y=matrix(data_y20[[j]],nrow=n,ncol=1),X=data_X20[[j]],y_dense=matrix(data_density20[[j]],nrow=n,ncol=1),mu_beta=mu_beta20[1],beta_s=V_beta20[1,1],sig_p1=alpha_020,sig_p2=beta_020,w=1)
  TVBayes_linearmodel <- sampling(object=TVBayes_linearmodel_stan,data=TVBayes_linearmodel_data,iter=N+5000,warmup=5000, chains=1, cores=1,control = list(adapt_delta=0.99,stepsize=0.001),init=list(c1=list(beta=array(mu_star20,dim=p+1),sigma2=KL_pred_var20_test[1,j])))
  TVBayes_linearmodel_params<-extract(TVBayes_linearmodel)
  
  TV_pred<-matrix(NA,nrow=n_test,ncol=10*N)
  for(i in 1:n_test){
    TV_pred[i,]<-rnorm(10*N,data_X20_test[i,]%*%t(TVBayes_linearmodel_params$beta),sqrt(TVBayes_linearmodel_params$sigma2))
    TV_pred_mu20_test[i,j]<-mean(TV_pred[i,])
    TV_pred_var20_test[i,j]<-var(TV_pred[i,])
  }
  TV_pred_beta20[,j]<-colMeans(TVBayes_linearmodel_params$beta)
  cat("Repeat",j,"done","\n")
  
}

rm(TVBayes_linearmodel_params)
rm(TVBayes_linearmodel)
rm(TVBayes_linearmodel_data)
```

Using Amari notation with $\frac{1-\alpha_A}{2}$, instead of $(1-\alpha)$ for the power of $f$ resulted in a more efficent MCMC sampler and therefore we implment this here. $\alpha=0.75$ resulted in $\alpha_A=0.5$.

```{r alpha_Bayes_repeats20, include=TRUE,echo=TRUE, eval=TRUE,cache=TRUE}
N<-10000

library(rstan)
setwd("C:/Users/jack/Documents/OxWaSP_Yr3/Entropy_paper")

#http://discourse.mc-stan.org/t/stan-recompile-to-avoid-r-from-crashing/206201
alphaBayes_linearmodel_stan<-stan_model(file="alphaBayes_linearmodel.stan")

alpha_pred_mu20_test<-matrix(NA,nrow=n_test,ncol=n_rep)
alpha_pred_var20_test<-matrix(NA,nrow=n_test,ncol=n_rep)
alpha_pred_beta20<-matrix(NA,nrow=p+1,ncol=n_rep)
for(j in 1:n_rep){
  alphaBayes_linearmodel_data<-list(n=n,p=p,y=matrix(data_y20[[j]],nrow=n,ncol=1),X=data_X20[[j]],y_dense=matrix(data_density20[[j]],nrow=n,ncol=1),mu_beta=mu_beta20[1],beta_s=V_beta20[1,1],sig_p1=alpha_020,sig_p2=beta_020,w=1,alpha=0.5)
  alphaBayes_linearmodel <- sampling(object=alphaBayes_linearmodel_stan,data=alphaBayes_linearmodel_data,iter=N+5000,warmup=5000, chains=1, cores=1,control = list(adapt_delta=0.99,stepsize=0.001),init=list(c1=list(beta=array(mu_star20,dim=p+1),sigma2=KL_pred_var20_test[1,j])))
  alphaBayes_linearmodel_params<-extract(alphaBayes_linearmodel)
  
  alpha_pred<-matrix(NA,nrow=n_test,ncol=10*N)
  for(i in 1:n_test){
    alpha_pred[i,]<-rnorm(10*N,data_X20_test[i,]%*%t(alphaBayes_linearmodel_params$beta),sqrt(alphaBayes_linearmodel_params$sigma2))
    alpha_pred_mu20_test[i,j]<-mean(alpha_pred[i,])
    alpha_pred_var20_test[i,j]<-var(alpha_pred[i,])
  }
  alpha_pred_beta20[,j]<-colMeans(alphaBayes_linearmodel_params$beta)
  cat("Repeat",j,"done","\n")
  
}

rm(alphaBayes_linearmodel_params)
rm(alphaBayes_linearmodel)
rm(alphaBayes_linearmodel_data)
```

```{r comparison_Bayes_repeats20, include=TRUE,echo=TRUE, eval=TRUE,cache=TRUE}

KL20_beta_error<-c()
power20_beta_error<-c()
Hell20_beta_error<-c()
TV20_beta_error<-c()
alpha20_beta_error<-c()
KL20_var<-c()
power20_var<-c()
Hell20_var<-c()
TV20_var<-c()
alpha20_var<-c()
KL20_pred_error<-c()
power20_pred_error<-c()
Hell20_pred_error<-c()
TV20_pred_error<-c()
alpha20_pred_error<-c()
for(j in 1:n_rep){
  KL20_beta_error[j]<-sum((mu_star20[j,]-beta20)^2)
  power20_beta_error[j]<-sum((power_pred_beta20[,j]-beta20)^2)
  Hell20_beta_error[j]<-sum((Hell_pred_beta20[,j]-beta20)^2)
  TV20_beta_error[j]<-sum((TV_pred_beta20[,j]-beta20)^2)
  alpha20_beta_error[j]<-sum((alpha_pred_beta20[,j]-beta20)^2)
  KL20_var[j]<-mean(KL_pred_var20_test[,j])
  power20_var[j]<-mean(power_pred_var20_test[,j])
  Hell20_var[j]<-mean(Hell_pred_var20_test[,j])
  TV20_var[j]<-mean(TV_pred_var20_test[,j])
  alpha20_var[j]<-mean(alpha_pred_var20_test[,j])
  KL20_pred_error[j]<-sum((KL_pred_mu20_test[,j]-data_y20_mean_test)^2)
  power20_pred_error[j]<-sum((power_pred_mu20_test[,j]-data_y20_mean_test)^2)
  Hell20_pred_error[j]<-sum((Hell_pred_mu20_test[,j]-data_y20_mean_test)^2)
  TV20_pred_error[j]<-sum((TV_pred_mu20_test[,j]-data_y20_mean_test)^2)
  alpha20_pred_error[j]<-sum((alpha_pred_mu20_test[,j]-data_y20_mean_test)^2)
}


```

Tables comparing the MSEs and predictive variances for the different divergences for different numbers of covariates.

```{r comparison_Bayes_repeats_all, include=TRUE,echo=TRUE, eval=TRUE,cache=TRUE}

library(knitr)
library(xtable)
out1<-matrix(c(c(mean(KL1_beta_error),mean(KL5_beta_error),mean(KL10_beta_error),mean(KL15_beta_error),mean(KL20_beta_error)),c(mean(KL1_pred_error),mean(KL5_pred_error),mean(KL10_pred_error),mean(KL15_pred_error),mean(KL20_pred_error)),c(mean(Hell1_beta_error),mean(Hell5_beta_error),mean(Hell10_beta_error),mean(Hell15_beta_error),mean(Hell20_beta_error)),c(mean(Hell1_pred_error),mean(Hell5_pred_error),mean(Hell10_pred_error),mean(Hell15_pred_error),mean(Hell20_pred_error)),c(mean(TV1_beta_error),mean(TV5_beta_error),mean(TV10_beta_error),mean(TV15_beta_error),mean(TV20_beta_error)),c(mean(TV1_pred_error),mean(TV5_pred_error),mean(TV10_pred_error),mean(TV15_pred_error),mean(TV20_pred_error)),c(mean(alpha1_beta_error),mean(alpha5_beta_error),mean(alpha10_beta_error),mean(alpha15_beta_error),mean(alpha20_beta_error)),c(mean(alpha1_pred_error),mean(alpha5_pred_error),mean(alpha10_pred_error),mean(alpha15_pred_error),mean(alpha20_pred_error)),c(mean(power1_beta_error),mean(power5_beta_error),mean(power10_beta_error),mean(power15_beta_error),mean(power20_beta_error)),c(mean(power1_pred_error),mean(power5_pred_error),mean(power10_pred_error),mean(power15_pred_error),mean(power20_pred_error))),ncol=10,nrow=5)
out1<-round(out1,2)
rownames(out1)<-c("p=1","p=5","p=10","p=15","p=20")
colnames(out1)<-c("KL Beta error","KL pred error", "Hell Beta error","Hell pred error","TV Beta error","TV pred error","alpha Beta error","alpha pred error","power Beta error","power pred error")
print(xtable(out1),
      comment = FALSE)
kable(out1)

library(knitr)
library(xtable)
out1<-matrix(c(c(mean(KL1_var),mean(KL5_var),mean(KL10_var),mean(KL15_var),mean(KL20_var)),c(mean(Hell1_var),mean(Hell5_var),mean(Hell10_var),mean(Hell15_var),mean(Hell20_var)),c(mean(TV1_var),mean(TV5_var),mean(TV10_var),mean(TV15_var),mean(TV20_var)),c(mean(alpha1_var),mean(alpha5_var),mean(alpha10_var),mean(alpha15_var),mean(alpha20_var)),c(mean(power1_var),mean(power5_var),mean(power10_var),mean(power15_var),mean(power20_var))),ncol=5,nrow=5)
out1<-round(out1,2)
rownames(out1)<-c("p=1","p=5","p=10","p=15","p=20")
colnames(out1)<-c("KL var", "Hell var","TV var","alpha var","power var")
print(xtable(out1),
      comment = FALSE)
kable(out1)


```


## Time Series Analysis

Experiments from Section 4.3, fitting AR models to data simulated with additive GARCH errors. 

Throughout we calculate the predictive mean, variance and observed likelihood of 100 time point long test set simulated from the underlying AR model. 

### AR correctly specified

Firstly data simulated from an AR(3) model, here the model is correctly specified. 

```{r AR_true_process, include=TRUE,echo=TRUE, eval=TRUE,cache=TRUE}
set.seed(18)
L<-3
mu_0<-0.25
mu1<-0.4
mu2<-0.2
mu3<-0.3
n<-500
y_proc_true<-rep(0,n)
for(i in 1:(n)){
  if(L<i){
    y_proc_true[i]<-mu_0+c(mu1,mu2,mu3)%*%y_proc_true[(i-1):(i-L)]+rnorm(1,0,0.5)
  }
  else{
    y_proc_true[i]<-mu_0+c(mu1,mu2,mu3)%*%c(y_proc_true[(i-1):0],rep(0,length(c(mu1,mu2,mu3))-length(y_proc_true[(i-1):0])))+rnorm(1,0,0.5)
  }
  
}

plot(1:(n),y_proc_true,xlab="time",ylab="y",type="l")

n_test<-100
y_proc_true_test<-rep(0,n_test)
for(i in 1:(n_test)){
  if(L<i){
    y_proc_true_test[i]<-mu_0+c(mu1,mu2,mu3)%*%y_proc_true_test[(i-1):(i-L)]+rnorm(1,0,0.5)
  }
  else{
    y_proc_true_test[i]<-mu_0+c(mu1,mu2,mu3)%*%c(y_proc_true_test[(i-1):0],y_proc_true[n:(n-(L-length(y_proc_true_test[(i-1):0]))+1)])+rnorm(1,0,0.5)
  }
  
}
plot(1:(n_test),y_proc_true_test,xlab="time",ylab="y",type="l")

```

```{r KL_AR_true, include=TRUE,echo=TRUE, eval=TRUE,cache=TRUE}


### L=1 ### 
L<-3
mu_beta_true<-rep(0,L+1)
V_beta_true<-diag(5,L+1)
alpha_0_true<-2
beta_0_true<-0.5

X_true<-matrix(0,nrow=n,ncol=L+1)
for(k in 1:(n)){
  if(L<k){
    X_true[k,]<-c(1,y_proc_true[(k-1):(k-L)])
  } 
  else{X_true[k,]<-c(1,y_proc_true[(k-1):0],rep(0,L-length(y_proc_true[(k-1):0])))}
}


V_betam1_true<-solve(V_beta_true)
        
mu_star_true<-solve(V_betam1_true+t(X_true)%*%X_true)%*%(V_betam1_true%*%mu_beta_true+t(X_true)%*%y_proc_true)
V_star_true<-solve(V_betam1_true+t(X_true)%*%X_true)## Need to double check this!
alpha_star_true<-alpha_0_true+n/2
beta_star_true<-beta_0_true+0.5*(t(mu_beta_true)%*%V_betam1_true%*%mu_beta_true+t(y_proc_true)%*%y_proc_true-t(mu_star_true)%*%solve(V_star_true)%*%mu_star_true)

```


```{r power_AR_true, include=TRUE,echo=TRUE, eval=TRUE,cache=TRUE}
N<-10000

library(rstan)
setwd("C:/Users/jack/Documents/OxWaSP_Yr3/Entropy_paper")

#http://discourse.mc-stan.org/t/stan-recompile-to-avoid-r-from-crashing/_true631
powerBayes_linearmodel_stan<-stan_model(file="powerBayes_linearmodel.stan")


### L=1 ###
L<-3
powerBayes_true_linearmodel_data<-list(n=n,p=L,y=matrix(y_proc_true,nrow=n,ncol=1),X=X_true,mu_beta=mu_beta_true[1],beta_s=V_beta_true[1,1],sig_p1=alpha_0_true,sig_p2=beta_0_true,w=1,alpha=0.5)
powerBayes_true_linearmodel <- sampling(object=powerBayes_linearmodel_stan,data=powerBayes_true_linearmodel_data,iter=N+5000,warmup=5000, chains=1, cores=1,control = list(adapt_delta=0.9,stepsize=0.001),init=list(c1=list(beta=array(mu_star_true,dim=L+1),sigma_true=as.numeric(pred_var_true[1]))))
powerBayes_true_linearmodel_params<-extract(powerBayes_true_linearmodel)


```

Estimating the data generating density using a conditional KDE

```{r cond_density_bandwidth_Two_1_cppAR_true, include=TRUE,echo=TRUE, eval=TRUE,cache=TRUE}
library(Rcpp)
setwd("C:/Users/jack/Documents/OxWaSP_Yr3/Entropy_paper")
sourceCpp("condKDEfuncs.cpp")

LS_optim_true_cpp<-function(b0){
  return(LS_cpp(y_proc_true,X_true,b0))
}

LS_select_true_cpp<-optimise(LS_optim_true_cpp,lower=0,upper=100000)

m_star_true_cpp<-rep(NA,length(y_proc_true))
for(i in 1:length(y_proc_true)){
  m_star_true_cpp[i]<-hat_m_cpp(X_true[i,],y_proc_true[-i],X_true[-i,],LS_select_true_cpp$minimum)
}
e_star_true_cpp<-y_proc_true-m_star_true_cpp


Two_bandwidth_optim_true_cpp<-function(c){
  Two_hat_I_1_cpp(e_star_true_cpp,X_true,c[1],c[2])-2*Two_hat_I_2_cpp(e_star_true_cpp,X_true,c[1],c[2])
}


Two_bandwidth_select_true_cpp<-constrOptim(c(2,2),f=Two_bandwidth_optim_true_cpp,ui=matrix(c(1,0,0,1),nrow=2,ncol=2),ci=c(0,0),method = "Nelder-Mead")

emp_density_true_cpp<-Two_condKDE_cpp(y_proc_true,X_true,LS_select_true_cpp$minimum,Two_bandwidth_select_true_cpp$par[1],Two_bandwidth_select_true_cpp$par[2])


```

```{r Hell_AR_true, include=TRUE,echo=TRUE, eval=TRUE,cache=TRUE}
N<-10000

library(rstan)
setwd("C:/Users/jack/Documents/OxWaSP_Yr3/Entropy_paper")

#http://discourse.mc-stan.org/t/stan-recompile-to-avoid-r-from-crashing/2_true31
HellBayes_linearmodel_stan<-stan_model(file="HBayes_linearmodel.stan")

HellBayes_true_linearmodel_data<-list(n=n,p=L,y=matrix(y_proc_true,nrow=n,ncol=1),y_dense=matrix(emp_density_true_cpp,nrow=n,ncol=1),X=X_true,mu_beta=mu_beta_true[1],beta_s=V_beta_true[1,1],sig_p1=alpha_0_true,sig_p2=beta_0_true,w=1)
HellBayes_true_linearmodel <- sampling(object=HellBayes_linearmodel_stan,data=HellBayes_true_linearmodel_data,iter=2*N, chains=1, cores=1,control = list(adapt_delta=0.9,stepsize=0.001),init=list(c1=list(beta=array(mu_star_true,dim=L+1),sigma2=as.numeric(pred_var_true[1]))))
HellBayes_true_linearmodel_params<-extract(HellBayes_true_linearmodel)


```

```{r TV_AR_true, include=TRUE,echo=TRUE, eval=TRUE,cache=TRUE}
N<-10000

library(rstan)
setwd("C:/Users/jack/Documents/OxWaSP_Yr3/Entropy_paper")

#http://discourse.mc-stan.org/t/stan-recompile-to-avoid-r-from-crashing/2_true31
TVBayes_linearmodel_stan<-stan_model(file="TVBayes_linearmodel.stan")

TVBayes_true_linearmodel_data<-list(n=n,p=L,y=matrix(y_proc_true,nrow=n,ncol=1),y_dense=matrix(emp_density_true_cpp,nrow=n,ncol=1),X=X_true,mu_beta=mu_beta_true[1],beta_s=V_beta_true[1,1],sig_p1=alpha_0_true,sig_p2=beta_0_true,w=1)
TVBayes_true_linearmodel <- sampling(object=TVBayes_linearmodel_stan,data=TVBayes_true_linearmodel_data,iter=2*N, chains=1, cores=1,control = list(adapt_delta=0.9,stepsize=0.001),init=list(c1=list(beta=array(mu_star_true,dim=L+1),sigma2=as.numeric(pred_var_true[1]))))
TVBayes_true_linearmodel_params<-extract(TVBayes_true_linearmodel)


```

Using Amari notation with $\frac{1-\alpha_A}{2}$, instead of $(1-\alpha)$ for the power of $f$ resulted in a more efficent MCMC sampler and therefore we implment this here. $\alpha=0.75$ resulted in $\alpha_A=0.5$.

```{r alpha_AR_true, include=TRUE,echo=TRUE, eval=TRUE,cache=TRUE}
N<-10000

library(rstan)
setwd("C:/Users/jack/Documents/OxWaSP_Yr3/Entropy_paper")

#http://discourse.mc-stan.org/t/stan-recompile-to-avoid-r-from-crashing/2_true31
alphaBayes_linearmodel_stan<-stan_model(file="alphaBayes_linearmodel.stan")

alphaBayes_true_linearmodel_data<-list(n=n,p=L,y=matrix(y_proc_true,nrow=n,ncol=1),y_dense=matrix(emp_density_true_cpp,nrow=n,ncol=1),X=X_true,mu_beta=mu_beta_true[1],beta_s=V_beta_true[1,1],sig_p1=alpha_0_true,sig_p2=beta_0_true,w=1,alpha=0.5)
alphaBayes_true_linearmodel <- sampling(object=alphaBayes_linearmodel_stan,data=alphaBayes_true_linearmodel_data,iter=2*N, chains=1, cores=1,control = list(adapt_delta=0.9,stepsize=0.001),init=list(c1=list(beta=array(mu_star_true,dim=L+1),sigma2=as.numeric(pred_var_true[1]))))
alphaBayes_true_linearmodel_params<-extract(alphaBayes_true_linearmodel)


```

Evaluating the predictive means, variances and observation likelihood for the test set simulated from the AR model. 

```{r comp_AR_true, include=TRUE,echo=TRUE, eval=TRUE,cache=TRUE}

X_true_test<-matrix(0,nrow=n_test,ncol=L+1)
for(k in 1:(n_test)){
  if(L<k){
    X_true_test[k,]<-c(1,y_proc_true_test[(k-1):(k-L)])
  } 
  else{X_true_test[k,]<-c(1,y_proc_true_test[(k-1):0],y_proc_true[n:(n-(L-length(y_proc_true_test[(k-1):0]))+1)])}
}

pred_var_true_test<-c()
for(i in 1:(n_test)){
  pred_var_true_test[i]<-((beta_star_true/alpha_star_true*(1+(t(X_true_test[i,])%*%V_star_true%*%(X_true_test[i,])))))*2*alpha_star_true/(2*alpha_star_true-2)
}


power_true_pred_mu_test<-c()
power_true_pred_var_test<-c()
for(i in 1:(n_test)){
  power_samp<-rnorm(10*N,powerBayes_true_linearmodel_params$beta%*%X_true_test[i,],sqrt(powerBayes_true_linearmodel_params$sigma2))
  power_true_pred_mu_test[i]<-mean(power_samp)
  power_true_pred_var_test[i]<-var(power_samp)
}

Hell_true_pred_mu_test<-c()
Hell_true_pred_var_test<-c()
for(i in 1:(n_test)){
  Hell_samp<-rnorm(10*N,HellBayes_true_linearmodel_params$beta%*%X_true_test[i,],sqrt(HellBayes_true_linearmodel_params$sigma2))
  Hell_true_pred_mu_test[i]<-mean(Hell_samp)
  Hell_true_pred_var_test[i]<-var(Hell_samp)
}

TV_true_pred_mu_test<-c()
TV_true_pred_var_test<-c()
for(i in 1:(n_test)){
  TV_samp<-rnorm(10*N,TVBayes_true_linearmodel_params$beta%*%X_true_test[i,],sqrt(TVBayes_true_linearmodel_params$sigma2))
  TV_true_pred_mu_test[i]<-mean(TV_samp)
  TV_true_pred_var_test[i]<-var(TV_samp)
}


alpha_true_pred_mu_test<-c()
alpha_true_pred_var_test<-c()
for(i in 1:(n_test)){
  alpha_samp<-rnorm(10*N,alphaBayes_true_linearmodel_params$beta%*%X_true_test[i,],sqrt(alphaBayes_true_linearmodel_params$sigma2))
  alpha_true_pred_mu_test[i]<-mean(alpha_samp)
  alpha_true_pred_var_test[i]<-var(alpha_samp)
}

power_true_pred_lik<-c()
for(i in 1:(n_test)){
  power_true_pred_lik[i]<-mean(dnorm(y_proc_true_test[i],powerBayes_true_linearmodel_params$beta%*%X_true_test[i,],sqrt(powerBayes_true_linearmodel_params$sigma2)))
}

Hell_true_pred_lik<-c()
for(i in 1:(n_test)){
  Hell_true_pred_lik[i]<-mean(dnorm(y_proc_true_test[i],HellBayes_true_linearmodel_params$beta%*%X_true_test[i,],sqrt(HellBayes_true_linearmodel_params$sigma2)))
}

TV_true_pred_lik<-c()
for(i in 1:(n_test)){
  TV_true_pred_lik[i]<-mean(dnorm(y_proc_true_test[i],TVBayes_true_linearmodel_params$beta%*%X_true_test[i,],sqrt(TVBayes_true_linearmodel_params$sigma2)))
}

alpha_true_pred_lik<-c()
for(i in 1:(n_test)){
  alpha_true_pred_lik[i]<-mean(dnorm(y_proc_true_test[i],alphaBayes_true_linearmodel_params$beta%*%X_true_test[i,],sqrt(alphaBayes_true_linearmodel_params$sigma2)))
}

```

## High volaitility GARCH

Data simulated from an AR(1) process but then polluted with independent high volatility GARCH noise 

```{r GARCH1_sim_error, include=TRUE,echo=TRUE, eval=TRUE,cache=TRUE}
L_error_GARCH1<-1
set.seed(19)
alpha1<-0.99
beta1<-0.01 
omega<-2 
n<-1000
y_error_GARCH1<-rep(0,n)
sigma2<-rep(0,n)
epsilon<-rep(0,n)
for(i in 1:(n)){
  if(L_error_GARCH1<i){
      sigma2[i]<-omega+alpha1*y_error_GARCH1[i-1]^2+beta1*sigma2[i-1]
      epsilon[i]<-rnorm(1,0,1)
      y_error_GARCH1[i]<-sqrt(sigma2[i])*epsilon[i]
  }
  else{
      sigma2[i]<-omega+alpha1%*%c(y_error_GARCH1[(i-1):0]^2,rep(0,length(alpha1)-length(y_error_GARCH1[(i-1):0])))+beta1*c(sigma2[(i-1):0]^2,rep(0,length(beta1)-length(sigma2[(i-1):0])))
      epsilon[i]<-rnorm(1,0,1)
      y_error_GARCH1[i]<-sqrt(sigma2[i])*epsilon[i]
  }
}


L<-1
mu_0<-0
mu1<-0.9
y_main_GARCH1<-rep(0,n)
for(i in 1:(n)){
  if(L<i){
    y_main_GARCH1[i]<-mu_0+c(mu1)%*%y_main_GARCH1[(i-1):(i-L)]+rnorm(1,0,1)
  }
  else{
    y_main_GARCH1[i]<-mu_0+c(mu1)%*%c(y_main_GARCH1[(i-1):0],rep(0,length(c(mu1))-length(y_main_GARCH1[(i-1):0])))+rnorm(1,0,1)
  }
  
}


n_test<-100
y_proc_GARCH1_test<-rep(0,n_test)
for(i in 1:(n_test)){
  if(L<i){
    y_proc_GARCH1_test[i]<-mu_0+c(mu1)%*%y_proc_GARCH1_test[(i-1):(i-L)]+rnorm(1,0,1)
  }
  else{
    y_proc_GARCH1_test[i]<-mu_0+c(mu1)%*%c(y_proc_GARCH1_test[(i-1):0],y_proc_GARCH1[n:(n-(L-length(y_proc_GARCH1_test[(i-1):0]))+1)])+rnorm(1,0,1)
  }
  
}
```


```{r KL_AR_GARCH1, include=TRUE,echo=TRUE, eval=TRUE,cache=TRUE}


### L=1 ### 
L<-1
mu_beta_GARCH1<-rep(0,L+1)
V_beta_GARCH1<-diag(5,L+1)
alpha_0_GARCH1<-2
beta_0_GARCH1<-0.5

X_GARCH1<-matrix(0,nrow=n,ncol=L+1)
for(k in 1:(n)){
  if(L<k){
    X_GARCH1[k,]<-c(1,y_proc_GARCH1[(k-1):(k-L)])
  } 
  else{X_GARCH1[k,]<-c(1,y_proc_GARCH1[(k-1):0],rep(0,L-length(y_proc_GARCH1[(k-1):0])))}
}


V_betam1_GARCH1<-solve(V_beta_GARCH1)
        
mu_star_GARCH1<-solve(V_betam1_GARCH1+t(X_GARCH1)%*%X_GARCH1)%*%(V_betam1_GARCH1%*%mu_beta_GARCH1+t(X_GARCH1)%*%y_proc_GARCH1)
V_star_GARCH1<-solve(V_betam1_GARCH1+t(X_GARCH1)%*%X_GARCH1)## Need to double check this!
alpha_star_GARCH1<-alpha_0_GARCH1+n/2
beta_star_GARCH1<-beta_0_GARCH1+0.5*(t(mu_beta_GARCH1)%*%V_betam1_GARCH1%*%mu_beta_GARCH1+t(y_proc_GARCH1)%*%y_proc_GARCH1-t(mu_star_GARCH1)%*%solve(V_star_GARCH1)%*%mu_star_GARCH1)

X_GARCH1_test<-matrix(0,nrow=n_test,ncol=L+1)
for(k in 1:(n_test)){
  if(L<k){
    X_GARCH1_test[k,]<-c(1,y_proc_GARCH1_test[(k-1):(k-L)])
  } 
  else{X_GARCH1_test[k,]<-c(1,y_proc_GARCH1_test[(k-1):0],y_proc_GARCH1[n:(n-(L-length(y_proc_GARCH1_test[(k-1):0]))+1)])}
}

pred_var_GARCH1_test<-c()
for(i in 1:(n_test)){
  pred_var_GARCH1_test[i]<-((beta_star_GARCH1/alpha_star_GARCH1*(1+(t(X_GARCH1_test[i,])%*%V_star_GARCH1%*%(X_GARCH1_test[i,])))))*2*alpha_star_GARCH1/(2*alpha_star_GARCH1-2)
}

```


```{r power_AR_GARCH1, include=TRUE,echo=TRUE, eval=TRUE,cache=TRUE}
N<-10000

library(rstan)
setwd("C:/Users/jack/Documents/OxWaSP_Yr3/Entropy_paper")

#http://discourse.mc-stan.org/t/stan-recompile-to-avoid-r-from-crashing/2_GARCH131
powerBayes_linearmodel_stan<-stan_model(file="powerBayes_linearmodel.stan")


### L=1 ###
L<-1
powerBayes_GARCH1_linearmodel_data<-list(n=n,p=L,y=matrix(y_proc_GARCH1,nrow=n,ncol=1),X=X_GARCH1,mu_beta=mu_beta_GARCH1[1],beta_s=V_beta_GARCH1[1,1],sig_p1=alpha_0_GARCH1,sig_p2=beta_0_GARCH1,w=1,alpha=0.5)
powerBayes_GARCH1_linearmodel <- sampling(object=powerBayes_linearmodel_stan,data=powerBayes_GARCH1_linearmodel_data,iter=N+5000,warmup=5000, chains=1, cores=1,control = list(adapt_delta=0.9,stepsize=0.001),init=list(c1=list(beta=array(mu_star_GARCH1,dim=L+1),sigma2=as.numeric(pred_var_GARCH1[1]))))
powerBayes_GARCH1_linearmodel_params<-extract(powerBayes_GARCH1_linearmodel)


power_GARCH1_pred_mu_test<-c()
power_GARCH1_pred_var_test<-c()
for(i in 1:(n_test)){
  power_samp<-rnorm(10*N,powerBayes_GARCH1_linearmodel_params$beta%*%X_GARCH1_test[i,],sqrt(powerBayes_GARCH1_linearmodel_params$sigma2))
  power_GARCH1_pred_mu_test[i]<-mean(power_samp)
  power_GARCH1_pred_var_test[i]<-var(power_samp)
}

power_GARCH1_pred_lik<-c()
for(i in 1:(n_test)){
  power_GARCH1_pred_lik[i]<-mean(dnorm(y_proc_GARCH1_test[i],powerBayes_GARCH1_linearmodel_params$beta%*%X_GARCH1_test[i,],sqrt(powerBayes_GARCH1_linearmodel_params$sigma2)))
}

```


```{r cond_density_bandwidth_Two_1_cpp_GARCH1, include=TRUE,echo=TRUE, eval=TRUE,cache=TRUE}
library(Rcpp)
setwd("C:/Users/jack/Documents/OxWaSP_Yr3")
sourceCpp("condKDEfuncs.cpp")

LS_optim_GARCH1_cpp<-function(b0){
  return(LS_cpp(y_proc_GARCH1,X_GARCH1,b0))
}

LS_select_GARCH1_cpp<-optimise(LS_optim_GARCH1_cpp,lower=0,upper=100000)

m_star_GARCH1_cpp<-rep(NA,length(y_proc_GARCH1))
for(i in 1:length(y_proc_GARCH1)){
  m_star_GARCH1_cpp[i]<-hat_m_cpp(X_GARCH1[i,],y_proc_GARCH1[-i],X_GARCH1[-i,],LS_select_GARCH1_cpp$minimum)
}
e_star_GARCH1_cpp<-y_proc_GARCH1-m_star_GARCH1_cpp


Two_bandwidth_optim_GARCH1_cpp<-function(c){
  Two_hat_I_1_cpp(e_star_GARCH1_cpp,X_GARCH1,c[1],c[2])-2*Two_hat_I_2_cpp(e_star_GARCH1_cpp,X_GARCH1,c[1],c[2])
}


Two_bandwidth_select_GARCH1_cpp<-constrOptim(c(2,2),f=Two_bandwidth_optim_GARCH1_cpp,ui=matrix(c(1,0,0,1),nrow=2,ncol=2),ci=c(0,0),method = "Nelder-Mead")

emp_density_GARCH1_cpp<-Two_condKDE_cpp(y_proc_GARCH1,X_GARCH1,LS_select_GARCH1_cpp$minimum,Two_bandwidth_select_GARCH1_cpp$par[1],Two_bandwidth_select_GARCH1_cpp$par[2])


```

```{r Hell_AR_GARCH1, include=TRUE,echo=TRUE, eval=TRUE,cache=TRUE}
N<-10000

library(rstan)
setwd("C:/Users/jack/Documents/OxWaSP_Yr3/Entropy_paper")

#http://discourse.mc-stan.org/t/stan-recompile-to-avoid-r-from-crashing/2_GARCH131
HellBayes_linearmodel_stan<-stan_model(file="HBayes_linearmodel.stan")

HellBayes_GARCH1_linearmodel_data<-list(n=n,p=1,y=matrix(y_proc_GARCH1,nrow=n,ncol=1),y_dense=matrix(emp_density_GARCH1_cpp,nrow=n,ncol=1),X=X_GARCH1,mu_beta=mu_beta_GARCH1[1],beta_s=V_beta_GARCH1[1,1],sig_p1=alpha_0_GARCH1,sig_p2=beta_0_GARCH1,w=1)
HellBayes_GARCH1_linearmodel <- sampling(object=HellBayes_linearmodel_stan,data=HellBayes_GARCH1_linearmodel_data,iter=2*N, chains=1, cores=1,control = list(adapt_delta=0.9,stepsize=0.001),init=list(c1=list(beta=array(mu_star_GARCH1,dim=L+1),sigma2=as.numeric(pred_var_GARCH1[1]))))
HellBayes_GARCH1_linearmodel_params<-extract(HellBayes_GARCH1_linearmodel)


Hell_GARCH1_pred_mu_test<-c()
Hell_GARCH1_pred_var_test<-c()
for(i in 1:(n_test)){
  Hell_samp<-rnorm(10*N,HellBayes_GARCH1_linearmodel_params$beta%*%X_GARCH1_test[i,],sqrt(HellBayes_GARCH1_linearmodel_params$sigma2))
  Hell_GARCH1_pred_mu_test[i]<-mean(Hell_samp)
  Hell_GARCH1_pred_var_test[i]<-var(Hell_samp)
}

Hell_GARCH1_pred_lik<-c()
for(i in 1:(n_test)){
  Hell_GARCH1_pred_lik[i]<-mean(dnorm(y_proc_GARCH1_test[i],HellBayes_GARCH1_linearmodel_params$beta%*%X_GARCH1_test[i,],sqrt(HellBayes_GARCH1_linearmodel_params$sigma2)))
}

```

```{r TV_AR_GARCH1, include=TRUE,echo=TRUE, eval=TRUE,cache=TRUE}
N<-10000

library(rstan)
setwd("C:/Users/jack/Documents/OxWaSP_Yr3/Entropy_paper")

#http://discourse.mc-stan.org/t/stan-recompile-to-avoid-r-from-crashing/2_GARCH131
TVBayes_linearmodel_stan<-stan_model(file="TVBayes_linearmodel.stan")

TVBayes_GARCH1_linearmodel_data<-list(n=n,p=1,y=matrix(y_proc_GARCH1,nrow=n,ncol=1),y_dense=matrix(emp_density_GARCH1_cpp,nrow=n,ncol=1),X=X_GARCH1,mu_beta=mu_beta_GARCH1[1],beta_s=V_beta_GARCH1[1,1],sig_p1=alpha_0_GARCH1,sig_p2=beta_0_GARCH1,w=1)
TVBayes_GARCH1_linearmodel <- sampling(object=TVBayes_linearmodel_stan,data=TVBayes_GARCH1_linearmodel_data,iter=2*N, chains=1, cores=1,control = list(adapt_delta=0.9,stepsize=0.001),init=list(c1=list(beta=array(mu_star_GARCH1,dim=L+1),sigma2=as.numeric(pred_var_GARCH1[1]))))
TVBayes_GARCH1_linearmodel_params<-extract(TVBayes_GARCH1_linearmodel)


TV_GARCH1_pred_mu_test<-c()
TV_GARCH1_pred_var_test<-c()
for(i in 1:(n_test)){
  TV_samp<-rnorm(10*N,TVBayes_GARCH1_linearmodel_params$beta%*%X_GARCH1_test[i,],sqrt(TVBayes_GARCH1_linearmodel_params$sigma2))
  TV_GARCH1_pred_mu_test[i]<-mean(TV_samp)
  TV_GARCH1_pred_var_test[i]<-var(TV_samp)
}


TV_GARCH1_pred_lik<-c()
for(i in 1:(n_test)){
  TV_GARCH1_pred_lik[i]<-mean(dnorm(y_proc_GARCH1_test[i],TVBayes_GARCH1_linearmodel_params$beta%*%X_GARCH1_test[i,],sqrt(TVBayes_GARCH1_linearmodel_params$sigma2)))
}

```

Using Amari notation with $\frac{1-\alpha_A}{2}$, instead of $(1-\alpha)$ for the power of $f$ resulted in a more efficent MCMC sampler and therefore we implment this here. $\alpha=0.75$ resulted in $\alpha_A=0.5$.

```{r alpha_AR_GARCH1, include=TRUE,echo=TRUE, eval=TRUE,cache=TRUE}
N<-10000

library(rstan)
setwd("C:/Users/jack/Documents/OxWaSP_Yr3/Entropy_paper")

#http://discourse.mc-stan.org/t/stan-recompile-to-avoid-r-from-crashing/2_GARCH131
alphaBayes_linearmodel_stan<-stan_model(file="alphaBayes_linearmodel.stan")

alphaBayes_GARCH1_linearmodel_data<-list(n=n,p=1,y=matrix(y_proc_GARCH1,nrow=n,ncol=1),y_dense=matrix(emp_density_GARCH1_cpp,nrow=n,ncol=1),X=X_GARCH1,mu_beta=mu_beta_GARCH1[1],beta_s=V_beta_GARCH1[1,1],sig_p1=alpha_0_GARCH1,sig_p2=beta_0_GARCH1,w=1,alpha=0.5)
alphaBayes_GARCH1_linearmodel <- sampling(object=alphaBayes_linearmodel_stan,data=alphaBayes_GARCH1_linearmodel_data,iter=2*N, chains=1, cores=1,control = list(adapt_delta=0.9,stepsize=0.001),init=list(c1=list(beta=array(mu_star_GARCH1,dim=L+1),sigma2=as.numeric(pred_var_GARCH1[1]))))
alphaBayes_GARCH1_linearmodel_params<-extract(alphaBayes_GARCH1_linearmodel)


alpha_GARCH1_pred_mu_test<-c()
alpha_GARCH1_pred_var_test<-c()
for(i in 1:(n_test)){
  alpha_samp<-rnorm(10*N,alphaBayes_GARCH1_linearmodel_params$beta%*%X_GARCH1_test[i,],sqrt(alphaBayes_GARCH1_linearmodel_params$sigma2))
  alpha_GARCH1_pred_mu_test[i]<-mean(alpha_samp)
  alpha_GARCH1_pred_var_test[i]<-var(alpha_samp)
}

alpha_GARCH1_pred_lik<-c()
for(i in 1:(n_test)){
  alpha_GARCH1_pred_lik[i]<-mean(dnorm(y_proc_GARCH1_test[i],alphaBayes_GARCH1_linearmodel_params$beta%*%X_GARCH1_test[i,],sqrt(alphaBayes_GARCH1_linearmodel_params$sigma2)))
}

```

## Lower volaitility

Data simulated from an AR(1) process but then polluted with independent lower volatility GARCH noise 

```{r GARCH_sim_error_GARCH2, include=TRUE,echo=TRUE, eval=TRUE,cache=TRUE}
L_error_GARCH2<-1
set.seed(19)
alpha1<-0.75
beta1<-0.01 
omega<-1
n<-1000
y_error_GARCH2<-rep(0,n)
sigma2<-rep(0,n)
epsilon<-rep(0,n)
for(i in 1:(n)){
  if(L_error_GARCH2<i){
      sigma2[i]<-omega+alpha1*y_error_GARCH2[i-1]^2+beta1*sigma2[i-1]
      epsilon[i]<-rnorm(1,0,1)
      y_error_GARCH2[i]<-sqrt(sigma2[i])*epsilon[i]
  }
  else{
      sigma2[i]<-omega+alpha1%*%c(y_error_GARCH2[(i-1):0]^2,rep(0,length(alpha1)-length(y_error_GARCH2[(i-1):0])))+beta1*c(sigma2[(i-1):0]^2,rep(0,length(beta1)-length(sigma2[(i-1):0])))
      epsilon[i]<-rnorm(1,0,1)
      y_error_GARCH2[i]<-sqrt(sigma2[i])*epsilon[i]
  }
}

L<-1
mu_0<-0
mu1<-0.9
y_main_GARCH2<-rep(0,n)
for(i in 1:(n)){
  if(L<i){
    y_main_GARCH2[i]<-mu_0+c(mu1)%*%y_main_GARCH2[(i-1):(i-L)]+rnorm(1,0,1)
  }
  else{
    y_main_GARCH2[i]<-mu_0+c(mu1)%*%c(y_main_GARCH2[(i-1):0],rep(0,length(c(mu1))-length(y_main_GARCH2[(i-1):0])))+rnorm(1,0,1)
  }
  
}


n_test<-100
y_proc_GARCH2_test<-rep(0,n_test)
for(i in 1:(n_test)){
  if(L<i){
    y_proc_GARCH2_test[i]<-mu_0+c(mu1)%*%y_proc_GARCH2_test[(i-1):(i-L)]+rnorm(1,0,1)
  }
  else{
    y_proc_GARCH2_test[i]<-mu_0+c(mu1)%*%c(y_proc_GARCH2_test[(i-1):0],y_proc_GARCH2[n:(n-(L-length(y_proc_GARCH2_test[(i-1):0]))+1)])+rnorm(1,0,1)
  }
  
}
```


```{r KL_AR_GARCH2, include=TRUE,echo=TRUE, eval=TRUE,cache=TRUE}


### L=1 ### 
L<-1
mu_beta_GARCH2<-rep(0,L+1)
V_beta_GARCH2<-diag(5,L+1)
alpha_0_GARCH2<-2
beta_0_GARCH2<-0.5

X_GARCH2<-matrix(0,nrow=n,ncol=L+1)
for(k in 1:(n)){
  if(L<k){
    X_GARCH2[k,]<-c(1,y_proc_GARCH2[(k-1):(k-L)])
  } 
  else{X_GARCH2[k,]<-c(1,y_proc_GARCH2[(k-1):0],rep(0,L-length(y_proc_GARCH2[(k-1):0])))}
}


V_betam1_GARCH2<-solve(V_beta_GARCH2)
        
mu_star_GARCH2<-solve(V_betam1_GARCH2+t(X_GARCH2)%*%X_GARCH2)%*%(V_betam1_GARCH2%*%mu_beta_GARCH2+t(X_GARCH2)%*%y_proc_GARCH2)
V_star_GARCH2<-solve(V_betam1_GARCH2+t(X_GARCH2)%*%X_GARCH2)## Need to double check this!
alpha_star_GARCH2<-alpha_0_GARCH2+n/2
beta_star_GARCH2<-beta_0_GARCH2+0.5*(t(mu_beta_GARCH2)%*%V_betam1_GARCH2%*%mu_beta_GARCH2+t(y_proc_GARCH2)%*%y_proc_GARCH2-t(mu_star_GARCH2)%*%solve(V_star_GARCH2)%*%mu_star_GARCH2)


X_GARCH2_test<-matrix(0,nrow=n_test,ncol=L+1)
for(k in 1:(n_test)){
  if(L<k){
    X_GARCH2_test[k,]<-c(1,y_proc_GARCH2_test[(k-1):(k-L)])
  } 
  else{X_GARCH2_test[k,]<-c(1,y_proc_GARCH2_test[(k-1):0],y_proc_GARCH2[n:(n-(L-length(y_proc_GARCH2_test[(k-1):0]))+1)])}
}

pred_var_GARCH2_test<-c()
for(i in 1:(n_test)){
  pred_var_GARCH2_test[i]<-((beta_star_GARCH2/alpha_star_GARCH2*(1+(t(X_GARCH2_test[i,])%*%V_star_GARCH2%*%(X_GARCH2_test[i,])))))*2*alpha_star_GARCH2/(2*alpha_star_GARCH2-2)
}

```


```{r power_AR_GARCH2, include=TRUE,echo=TRUE, eval=TRUE,cache=TRUE}
N<-10000

library(rstan)
setwd("C:/Users/jack/Documents/OxWaSP_Yr3/Entropy_paper")

#http://discourse.mc-stan.org/t/stan-recompile-to-avoid-r-from-crashing/2_GARCH231
powerBayes_linearmodel_stan<-stan_model(file="powerBayes_linearmodel.stan")


### L=1 ###
L<-1
powerBayes_GARCH2_linearmodel_data<-list(n=n,p=L,y=matrix(y_proc_GARCH2,nrow=n,ncol=1),X=X_GARCH2,mu_beta=mu_beta_GARCH2[1],beta_s=V_beta_GARCH2[1,1],sig_p1=alpha_0_GARCH2,sig_p2=beta_0_GARCH2,w=1,alpha=0.5)
powerBayes_GARCH2_linearmodel <- sampling(object=powerBayes_linearmodel_stan,data=powerBayes_GARCH2_linearmodel_data,iter=N+5000,warmup=5000, chains=1, cores=1,control = list(adapt_delta=0.9,stepsize=0.001),init=list(c1=list(beta=array(mu_star_GARCH2,dim=L+1),sigma2=as.numeric(pred_var_GARCH2[1]))))
powerBayes_GARCH2_linearmodel_params<-extract(powerBayes_GARCH2_linearmodel)


power_GARCH2_pred_mu_test<-c()
power_GARCH2_pred_var_test<-c()
for(i in 1:(n_test)){
  power_samp<-rnorm(10*N,powerBayes_GARCH2_linearmodel_params$beta%*%X_GARCH2_test[i,],sqrt(powerBayes_GARCH2_linearmodel_params$sigma2))
  power_GARCH2_pred_mu_test[i]<-mean(power_samp)
  power_GARCH2_pred_var_test[i]<-var(power_samp)
}

power_GARCH2_pred_lik<-c()
for(i in 1:(n_test)){
  power_GARCH2_pred_lik[i]<-mean(dnorm(y_proc_GARCH2_test[i],powerBayes_GARCH2_linearmodel_params$beta%*%X_GARCH2_test[i,],sqrt(powerBayes_GARCH2_linearmodel_params$sigma2)))
}


```


```{r cond_density_bandwidth_Two_1_cpp_GARCH2, include=TRUE,echo=TRUE, eval=TRUE,cache=TRUE}
library(Rcpp)
setwd("C:/Users/jack/Documents/OxWaSP_Yr3/Entropy_paper")
sourceCpp("condKDEfuncs.cpp")

LS_optim_GARCH2_cpp<-function(b0){
  return(LS_cpp(y_proc_GARCH2,X_GARCH2,b0))
}

LS_select_GARCH2_cpp<-optimise(LS_optim_GARCH2_cpp,lower=0,upper=100000)

m_star_GARCH2_cpp<-rep(NA,length(y_proc_GARCH2))
for(i in 1:length(y_proc_GARCH2)){
  m_star_GARCH2_cpp[i]<-hat_m_cpp(X_GARCH2[i,],y_proc_GARCH2[-i],X_GARCH2[-i,],LS_select_GARCH2_cpp$minimum)
}
e_star_GARCH2_cpp<-y_proc_GARCH2-m_star_GARCH2_cpp


Two_bandwidth_optim_GARCH2_cpp<-function(c){
  Two_hat_I_1_cpp(e_star_GARCH2_cpp,X_GARCH2,c[1],c[2])-2*Two_hat_I_2_cpp(e_star_GARCH2_cpp,X_GARCH2,c[1],c[2])
}

Two_bandwidth_select_GARCH2_cpp<-constrOptim(c(2,2),f=Two_bandwidth_optim_GARCH2_cpp,ui=matrix(c(1,0,0,1),nrow=2,ncol=2),ci=c(0,0),method = "Nelder-Mead")

emp_density_GARCH2_cpp<-Two_condKDE_cpp(y_proc_GARCH2,X_GARCH2,LS_select_GARCH2_cpp$minimum,Two_bandwidth_select_GARCH2_cpp$par[1],Two_bandwidth_select_GARCH2_cpp$par[2])


```

```{r Hell_AR_GARCH2, include=TRUE,echo=TRUE, eval=TRUE,cache=TRUE}
N<-10000

library(rstan)
setwd("C:/Users/jack/Documents/OxWaSP_Yr3/Entropy_paper")

#http://discourse.mc-stan.org/t/stan-recompile-to-avoid-r-from-crashing/2_GARCH231
HellBayes_linearmodel_stan<-stan_model(file="HBayes_linearmodel.stan")

HellBayes_GARCH2_linearmodel_data<-list(n=n,p=1,y=matrix(y_proc_GARCH2,nrow=n,ncol=1),y_dense=matrix(emp_density_GARCH2_cpp,nrow=n,ncol=1),X=X_GARCH2,mu_beta=mu_beta_GARCH2[1],beta_s=V_beta_GARCH2[1,1],sig_p1=alpha_0_GARCH2,sig_p2=beta_0_GARCH2,w=1)
HellBayes_GARCH2_linearmodel <- sampling(object=HellBayes_linearmodel_stan,data=HellBayes_GARCH2_linearmodel_data,iter=2*N, chains=1, cores=1,control = list(adapt_delta=0.9,stepsize=0.001),init=list(c1=list(beta=array(mu_star_GARCH2,dim=L+1),sigma2=as.numeric(pred_var_GARCH2[1]))))
HellBayes_GARCH2_linearmodel_params<-extract(HellBayes_GARCH2_linearmodel)


Hell_GARCH2_pred_mu_test<-c()
Hell_GARCH2_pred_var_test<-c()
for(i in 1:(n_test)){
  Hell_samp<-rnorm(10*N,HellBayes_GARCH2_linearmodel_params$beta%*%X_GARCH2_test[i,],sqrt(HellBayes_GARCH2_linearmodel_params$sigma2))
  Hell_GARCH2_pred_mu_test[i]<-mean(Hell_samp)
  Hell_GARCH2_pred_var_test[i]<-var(Hell_samp)
}

Hell_GARCH2_pred_lik<-c()
for(i in 1:(n_test)){
  Hell_GARCH2_pred_lik[i]<-mean(dnorm(y_proc_GARCH2_test[i],HellBayes_GARCH2_linearmodel_params$beta%*%X_GARCH2_test[i,],sqrt(HellBayes_GARCH2_linearmodel_params$sigma2)))
}

```

```{r TV_AR_GARCH2, include=TRUE,echo=TRUE, eval=TRUE,cache=TRUE}
N<-10000

library(rstan)
setwd("C:/Users/jack/Documents/OxWaSP_Yr3/Entropy_paper")

#http://discourse.mc-stan.org/t/stan-recompile-to-avoid-r-from-crashing/2_GARCH231
TVBayes_linearmodel_stan<-stan_model(file="TVBayes_linearmodel.stan")

TVBayes_GARCH2_linearmodel_data<-list(n=n,p=1,y=matrix(y_proc_GARCH2,nrow=n,ncol=1),y_dense=matrix(emp_density_GARCH2_cpp,nrow=n,ncol=1),X=X_GARCH2,mu_beta=mu_beta_GARCH2[1],beta_s=V_beta_GARCH2[1,1],sig_p1=alpha_0_GARCH2,sig_p2=beta_0_GARCH2,w=1)
TVBayes_GARCH2_linearmodel <- sampling(object=TVBayes_linearmodel_stan,data=TVBayes_GARCH2_linearmodel_data,iter=2*N, chains=1, cores=1,control = list(adapt_delta=0.9,stepsize=0.001),init=list(c1=list(beta=array(mu_star_GARCH2,dim=L+1),sigma2=as.numeric(pred_var_GARCH2[1]))))
TVBayes_GARCH2_linearmodel_params<-extract(TVBayes_GARCH2_linearmodel)


TV_GARCH2_pred_mu_test<-c()
TV_GARCH2_pred_var_test<-c()
for(i in 1:(n_test)){
  TV_samp<-rnorm(10*N,TVBayes_GARCH2_linearmodel_params$beta%*%X_GARCH2_test[i,],sqrt(TVBayes_GARCH2_linearmodel_params$sigma2))
  TV_GARCH2_pred_mu_test[i]<-mean(TV_samp)
  TV_GARCH2_pred_var_test[i]<-var(TV_samp)
}


TV_GARCH2_pred_lik<-c()
for(i in 1:(n_test)){
  TV_GARCH2_pred_lik[i]<-mean(dnorm(y_proc_GARCH2_test[i],TVBayes_GARCH2_linearmodel_params$beta%*%X_GARCH2_test[i,],sqrt(TVBayes_GARCH2_linearmodel_params$sigma2)))
}
```

Using Amari notation with $\frac{1-\alpha_A}{2}$, instead of $(1-\alpha)$ for the power of $f$ resulted in a more efficent MCMC sampler and therefore we implment this here. $\alpha=0.75$ resulted in $\alpha_A=0.5$.

```{r alpha_AR_GARCH2, include=TRUE,echo=TRUE, eval=TRUE,cache=TRUE}
N<-10000

library(rstan)
setwd("C:/Users/jack/Documents/OxWaSP_Yr3")
#setwd("C:/Users/JeJewson/Documents/OxWaSP-Yr3")

#http://discourse.mc-stan.org/t/stan-recompile-to-avoid-r-from-crashing/2_GARCH231
alphaBayes_linearmodel_stan<-stan_model(file="alphaBayes_linearmodel.stan")

alphaBayes_GARCH2_linearmodel_data<-list(n=n,p=1,y=matrix(y_proc_GARCH2,nrow=n,ncol=1),y_dense=matrix(emp_density_GARCH2_cpp,nrow=n,ncol=1),X=X_GARCH2,mu_beta=mu_beta_GARCH2[1],beta_s=V_beta_GARCH2[1,1],sig_p1=alpha_0_GARCH2,sig_p2=beta_0_GARCH2,w=1,alpha=0.5)
alphaBayes_GARCH2_linearmodel <- sampling(object=alphaBayes_linearmodel_stan,data=alphaBayes_GARCH2_linearmodel_data,iter=2*N, chains=1, cores=1,control = list(adapt_delta=0.9,stepsize=0.001),init=list(c1=list(beta=array(mu_star_GARCH2,dim=L+1),sigma2=as.numeric(pred_var_GARCH2[1]))))
alphaBayes_GARCH2_linearmodel_params<-extract(alphaBayes_GARCH2_linearmodel)


alpha_GARCH2_pred_mu_test<-c()
alpha_GARCH2_pred_var_test<-c()
for(i in 1:(n_test)){
  alpha_samp<-rnorm(10*N,alphaBayes_GARCH2_linearmodel_params$beta%*%X_GARCH2_test[i,],sqrt(alphaBayes_GARCH2_linearmodel_params$sigma2))
  alpha_GARCH2_pred_mu_test[i]<-mean(alpha_samp)
  alpha_GARCH2_pred_var_test[i]<-var(alpha_samp)
}


alpha_GARCH2_pred_lik<-c()
for(i in 1:(n_test)){
  alpha_GARCH2_pred_lik[i]<-mean(dnorm(y_proc_GARCH2_test[i],alphaBayes_GARCH2_linearmodel_params$beta%*%X_GARCH2_test[i,],sqrt(alphaBayes_GARCH2_linearmodel_params$sigma2)))
}


```

```{r GARCH_plots, include=TRUE,echo=TRUE, eval=TRUE,cache=TRUE}

plot(1:(n_test),y_proc_true_test,xlab="time",ylab="y",type="l",main="Correctly specified",cex.lab=2,cex.axis = 2,cex.main=2,ylim=c(1,4))
points(1:(n_test),X_true_test%*%mu_star_true,type="l",lwd=2,col="red")
#points(1:(n_test),X_true_test%*%mu_star_true+1*sqrt(pred_var_true_test),type="l",lwd=2,lty=2,col="red")
#points(1:(n_test),X_true_test%*%mu_star_true-1*sqrt(pred_var_true_test),type="l",lwd=2,lty=2,col="red")
points(1:(n_test),power_true_pred_mu_test,type="l",lwd=2,col="orange")
#points(1:(n_test),power_true_pred_mu_test+1*sqrt(power_true_pred_var_test),type="l",lwd=2,lty=2,col="orange")
#points(1:(n_test),power_true_pred_mu_test-1*sqrt(power_true_pred_var_test),type="l",lwd=2,lty=2,col="orange")
points(1:(n_test),TV_true_pred_mu_test,type="l",lwd=2,col="pink")
#points(1:(n_test),TV_true_pred_mu_test+1*sqrt(TV_true_pred_var_test),type="l",lwd=2,lty=2,col="pink")
#points(1:(n_test),TV_true_pred_mu_test-1*sqrt(TV_true_pred_var_test),type="l",lwd=2,lty=2,col="pink")
points(1:(n_test),Hell_true_pred_mu_test,type="l",lwd=2,col="blue")
#points(1:(n_test),Hell_true_pred_mu_test+1*sqrt(Hell_true_pred_var_test),type="l",lwd=2,lty=2,col="blue")
#points(1:(n_test),Hell_true_pred_mu_test-1*sqrt(Hell_true_pred_var_test),type="l",lwd=2,lty=2,col="blue")
points(1:(n_test),alpha_true_pred_mu_test,type="l",lwd=2,col="green")
#points(1:(n_test),alpha_true_pred_mu_test+1*sqrt(alpha_true_pred_var_test),type="l",lwd=2,lty=2,col="green")
#points(1:(n_test),alpha_true_pred_mu_test-1*sqrt(alpha_true_pred_var_test),type="l",lwd=2,lty=2,col="green")
legend(50,2.9,c("test","KL","Hell","alpha", "power","TV"),lty=c(1,1,1,1,1,1), lwd=c(2,2,2,2,2,2), col=c("black","red","blue","green","orange","pink"),bty="n",cex=1.5)


plot(1:(n_test),y_proc_GARCH1_test,xlab="time",ylab="y",type="l",main="High volatility GARCH")
points(1:(n_test),X_GARCH1_test%*%mu_star_GARCH1,type="l",lwd=2,col="red")
#points(1:(n_test),X_GARCH1_test%*%mu_star_GARCH1+1*sqrt(pred_var_GARCH1_test),type="l",lwd=2,lty=2,col="red")
#points(1:(n_test),X_GARCH1_test%*%mu_star_GARCH1-1*sqrt(pred_var_GARCH1_test),type="l",lwd=2,lty=2,col="red")
points(1:(n_test),Hell_GARCH1_pred_mu_test,type="l",lwd=2,col="blue")
#points(1:(n_test),Hell_GARCH1_pred_mu_test+1*sqrt(Hell_GARCH1_pred_var_test),type="l",lwd=2,lty=2,col="blue")
#points(1:(n_test),Hell_GARCH1_pred_mu_test-1*sqrt(Hell_GARCH1_pred_var_test),type="l",lwd=2,lty=2,col="blue")
### This picture looks fantastic!

plot(1:(n_test),y_proc_GARCH2_test,xlab="time",ylab="y",type="l",main="Lower volatility GARCH")
points(1:(n_test),X_GARCH2_test%*%mu_star_GARCH2,type="l",lwd=2,col="red")
#points(1:(n_test),X_GARCH2_test%*%mu_star_GARCH2+1*sqrt(pred_var_GARCH2_test),type="l",lwd=2,lty=2,col="red")
#points(1:(n_test),X_GARCH2_test%*%mu_star_GARCH2-1*sqrt(pred_var_GARCH2_test),type="l",lwd=2,lty=2,col="red")
points(1:(n_test),Hell_GARCH2_pred_mu_test,type="l",lwd=2,col="blue")
#points(1:(n_test),Hell_GARCH2_pred_mu_test+1*sqrt(Hell_GARCH2_pred_var_test),type="l",lwd=2,lty=2,col="blue")
#points(1:(n_test),Hell_GARCH2_pred_mu_test-1*sqrt(Hell_GARCH2_pred_var_test),type="l",lwd=2,lty=2,col="blue")
### This picture looks fantastic!

plot(1:(n_test),(y_proc_true_test-X_true_test%*%mu_star_true)^2-(y_proc_true_test-Hell_true_pred_mu_test)^2,type="l",col="blue",xlab="time",ylab="KL error - Hell error",lwd=2,main="Correctly specified")
abline(h=0,lwd=2,col="black",lty=2)

plot(1:(n_test),(y_proc_GARCH1_test-X_GARCH1_test%*%mu_star_GARCH1)^2-(y_proc_GARCH1_test-Hell_GARCH1_pred_mu_test)^2,type="l",col="blue",xlab="time",ylab="KL error - Hell error",lwd=2,main="High volatility GARCH")
abline(h=0,lwd=2,col="black",lty=2)

plot(1:(n_test),(y_proc_GARCH2_test-X_GARCH2_test%*%mu_star_GARCH2)^2-(y_proc_GARCH2_test-Hell_GARCH2_pred_mu_test)^2,type="l",col="blue",xlab="time",ylab="KL error - Hell error",lwd=2,main="Lower volatility GARCH")
abline(h=0,lwd=2,col="black",lty=2)


```

```{r GARCH_plots_pdf, include=TRUE,echo=TRUE, eval=TRUE,cache=TRUE,dev=tikzDevice::tikz()}
par(mar=c(5,5,4,1))
plot(1:(n_test),y_proc_true_test,xlab="time",ylab="y",type="l",main="Correctly specified",cex.lab=2,cex.axis = 2,cex.main=2,ylim=c(1,4))
points(1:(n_test),X_true_test%*%mu_star_true,type="l",lwd=2,col="red")
#points(1:(n_test),X_true_test%*%mu_star_true+1*sqrt(pred_var_true_test),type="l",lwd=2,lty=2,col="red")
#points(1:(n_test),X_true_test%*%mu_star_true-1*sqrt(pred_var_true_test),type="l",lwd=2,lty=2,col="red")
points(1:(n_test),power_true_pred_mu_test,type="l",lwd=2,col="orange")
#points(1:(n_test),power_true_pred_mu_test+1*sqrt(power_true_pred_var_test),type="l",lwd=2,lty=2,col="orange")
#points(1:(n_test),power_true_pred_mu_test-1*sqrt(power_true_pred_var_test),type="l",lwd=2,lty=2,col="orange")
points(1:(n_test),TV_true_pred_mu_test,type="l",lwd=2,col="pink")
#points(1:(n_test),TV_true_pred_mu_test+1*sqrt(TV_true_pred_var_test),type="l",lwd=2,lty=2,col="pink")
#points(1:(n_test),TV_true_pred_mu_test-1*sqrt(TV_true_pred_var_test),type="l",lwd=2,lty=2,col="pink")
points(1:(n_test),Hell_true_pred_mu_test,type="l",lwd=2,col="blue")
#points(1:(n_test),Hell_true_pred_mu_test+1*sqrt(Hell_true_pred_var_test),type="l",lwd=2,lty=2,col="blue")
#points(1:(n_test),Hell_true_pred_mu_test-1*sqrt(Hell_true_pred_var_test),type="l",lwd=2,lty=2,col="blue")
points(1:(n_test),alpha_true_pred_mu_test,type="l",lwd=2,col="green")
#points(1:(n_test),alpha_true_pred_mu_test+1*sqrt(alpha_true_pred_var_test),type="l",lwd=2,lty=2,col="green")
#points(1:(n_test),alpha_true_pred_mu_test-1*sqrt(alpha_true_pred_var_test),type="l",lwd=2,lty=2,col="green")
legend(50,2.9,c("test","KL","Hell","alpha", "power","TV"),lty=c(1,1,1,1,1,1), lwd=c(2,2,2,2,2,2), col=c("black","red","blue","green","orange","pink"),bty="n",cex=1.5)


plot(1:(n_test),y_proc_GARCH1_test,xlab="time",ylab="y",type="l",main="High volatility GARCH",cex.lab=2,cex.axis = 2,cex.main=2)
points(1:(n_test),X_GARCH1_test%*%mu_star_GARCH1,type="l",lwd=2,col="red")
#points(1:(n_test),X_GARCH1_test%*%mu_star_GARCH1+1*sqrt(pred_var_GARCH1_test),type="l",lwd=2,lty=2,col="red")
#points(1:(n_test),X_GARCH1_test%*%mu_star_GARCH1-1*sqrt(pred_var_GARCH1_test),type="l",lwd=2,lty=2,col="red")
points(1:(n_test),Hell_GARCH1_pred_mu_test,type="l",lwd=2,col="blue")
#points(1:(n_test),Hell_GARCH1_pred_mu_test+1*sqrt(Hell_GARCH1_pred_var_test),type="l",lwd=2,lty=2,col="blue")
#points(1:(n_test),Hell_GARCH1_pred_mu_test-1*sqrt(Hell_GARCH1_pred_var_test),type="l",lwd=2,lty=2,col="blue")
### This picture looks fantastic!

plot(1:(n_test),y_proc_GARCH2_test,xlab="time",ylab="y",type="l",main="Lower volatility GARCH",cex.lab=2,cex.axis = 2,cex.main=2)
points(1:(n_test),X_GARCH2_test%*%mu_star_GARCH2,type="l",lwd=2,col="red")
#points(1:(n_test),X_GARCH2_test%*%mu_star_GARCH2+1*sqrt(pred_var_GARCH2_test),type="l",lwd=2,lty=2,col="red")
#points(1:(n_test),X_GARCH2_test%*%mu_star_GARCH2-1*sqrt(pred_var_GARCH2_test),type="l",lwd=2,lty=2,col="red")
points(1:(n_test),Hell_GARCH2_pred_mu_test,type="l",lwd=2,col="blue")
#points(1:(n_test),Hell_GARCH2_pred_mu_test+1*sqrt(Hell_GARCH2_pred_var_test),type="l",lwd=2,lty=2,col="blue")
#points(1:(n_test),Hell_GARCH2_pred_mu_test-1*sqrt(Hell_GARCH2_pred_var_test),type="l",lwd=2,lty=2,col="blue")
### This picture looks fantastic!

plot(1:(n_test),(y_proc_true_test-X_true_test%*%mu_star_true)^2-(y_proc_true_test-Hell_true_pred_mu_test)^2,type="l",col="blue",xlab="time",ylab="KL error - Hell error",lwd=2,main="Correctly specified",cex.lab=2,cex.axis = 2,cex.main=2)
abline(h=0,lwd=2,col="black",lty=2)

plot(1:(n_test),(y_proc_GARCH1_test-X_GARCH1_test%*%mu_star_GARCH1)^2-(y_proc_GARCH1_test-Hell_GARCH1_pred_mu_test)^2,type="l",col="blue",xlab="time",ylab="KL error - Hell error",lwd=2,main="High volatility GARCH",cex.lab=2,cex.axis = 2,cex.main=2)
abline(h=0,lwd=2,col="black",lty=2)

plot(1:(n_test),(y_proc_GARCH2_test-X_GARCH2_test%*%mu_star_GARCH2)^2-(y_proc_GARCH2_test-Hell_GARCH2_pred_mu_test)^2,type="l",col="blue",xlab="time",ylab="KL error - Hell error",lwd=2,main="Lower volatility GARCH",cex.lab=2,cex.axis = 2,cex.main=2)
abline(h=0,lwd=2,col="black",lty=2)


```

```{r RMSE_errors, include=TRUE,echo=TRUE, eval=TRUE,cache=TRUE,dev=tikzDevice::tikz()}

library(knitr)
library(xtable)
out1<-matrix(c(c(sqrt(mean((y_proc_true_test-X_true_test%*%mu_star_true)^2)),sqrt(mean((y_proc_true_test-Hell_true_pred_mu_test)^2))),c(sqrt(mean((y_proc_GARCH1_test-(X_GARCH1_test%*%mu_star_GARCH1))^2)),sqrt(mean((y_proc_GARCH1_test-Hell_GARCH1_pred_mu_test)^2))),c(sqrt(mean((y_proc_GARCH2_test-(X_GARCH2_test%*%mu_star_GARCH2))^2)),sqrt(mean((y_proc_GARCH2_test-Hell_GARCH2_pred_mu_test)^2)))),ncol=3,nrow=2)
out1<-round(out1,2)
rownames(out1)<-c("KL","Hell")
colnames(out1)<-c("Correctly Specified","High Volatility", "Low Volatility")
print(xtable(out1),
      comment = FALSE)
kable(out1)


```


# Appendix: Efficiency 

Examples from Appendix A, testing the small sample efficiency (mean squared error) of the minimum divergence methods when the data generating densityis within the model class.

## Prior around the data (gp)

Firstly when the prior for $\mu$ is specified around the data. $g=\mathcal{N}(0,10^2)$ and $f(\cdot;\theta)=\mathcal{N}(\mu,\sigma^2)$ with prior distributions $\mu\sim\mathcal{N}(0,5^2)$ and $\sigma\sim\mathcal{G}(0.01,0.01)$


```{r synth_datagp, include=TRUE,echo=TRUE, eval=TRUE,cache=TRUE,results='hide'}

M<-50 # number of repeats 
N<-500 # max number of samples
set.seed(1)
datagp<-matrix(NA,nrow=N,ncol=M)
for( i in 1:M){
  datagp[,i]<-rnorm(N,0,10)
}

n<-c(50,100,200,500)


empdensegp<-list()
n_temp<-list()
for(k in 1:M){
  for(j in 1:length(n)){
    temp<-approxfun(density(datagp[1:n[j],k]))
    n_temp[[j]]<-temp(datagp[1:n[j],k])
  }
  empdensegp[[k]]<-n_temp
}

library(rstan)
#setwd("C:/Users/jack/Documents/OxWaSP_Yr3/Entropy_paper")

KLgp_theta<-array(NA,dim=c(2,length(n),M))
KLgp_var<-array(NA,dim=c(2,length(n),M))
for(k in 1:M){
  for(j in 1:length(n)){
    KL_datagp<-list(n=n[j],y=datagp[1:n[j],k],y_dense=empdensegp[[k]][[j]],mu_m=0,mu_s=5,sig_p1=0.01,sig_p2=0.01,w=1)
    KLgp <- stan(file="KLBayesnorm.stan",data=KL_datagp,iter=5000,warmup=2000, chains=1, cores=1,control = list(max_treedepth = 20, adapt_delta=0.95))
    KLgp_params<-extract(KLgp)
    KLgp_theta[,j,k]<-c(mean(KLgp_params$mu),mean(KLgp_params$sigma))
    KLgp_var[,j,k]<-c(var(KLgp_params$mu),var(KLgp_params$sigma))
  }
}

```

```{r synth_datagp_H, include=TRUE,echo=TRUE, eval=TRUE,cache=TRUE,results='hide'}
library(rstan)
#setwd("C:/Users/jack/Documents/OxWaSP_Yr3/Entropy_paper")

Hgp_theta<-array(NA,dim=c(2,length(n),M))
Hgp_var<-array(NA,dim=c(2,length(n),M))
for(k in 1:M){
  for(j in 1:length(n)){
    H_datagp<-list(n=n[j],y=datagp[1:n[j],k],y_dense=empdensegp[[k]][[j]],mu_m=0,mu_s=5,sig_p1=0.01,sig_p2=0.01,w=1)
    Hgp <- stan(file="HBayesnorm.stan",data=H_datagp,iter=5000,warmup=2000, chains=1, cores=1,control = list(max_treedepth = 20, adapt_delta=0.95))
    Hgp_params<-extract(Hgp)
    Hgp_theta[,j,k]<-c(mean(Hgp_params$mu),mean(Hgp_params$sigma))
    Hgp_var[,j,k]<-c(var(Hgp_params$mu),var(Hgp_params$sigma))
  }
}
```

```{r synth_datagp_TV, include=TRUE,echo=TRUE, eval=TRUE,cache=TRUE}
library(rstan)
#setwd("C:/Users/jack/Documents/OxWaSP_Yr3/Entropy_paper")

TVgp_theta<-array(NA,dim=c(2,length(n),M))
TVgp_var<-array(NA,dim=c(2,length(n),M))
for(k in 1:M){
  for(j in 1:length(n)){
    TV_datagp<-list(n=n[j],y=datagp[1:n[j],k],y_dense=empdensegp[[k]][[j]],mu_m=0,mu_s=5,sig_p1=0.01,sig_p2=0.01,w=1)
    TVgp <- stan(file="TVBayesnorm.stan",data=TV_datagp,iter=5000,warmup=2000, chains=1, cores=1,control = list(adapt_delta=0.99,max_treedepth = 20,stepsize=0.0001))
    TVgp_params<-extract(TVgp)
    TVgp_theta[,j,k]<-c(mean(TVgp_params$mu),mean(TVgp_params$sigma))
    TVgp_var[,j,k]<-c(var(TVgp_params$mu),var(TVgp_params$sigma))
  }
}

```

Using Amari notation with $\frac{1-\alpha_A}{2}$, instead of $(1-\alpha)$ for the power of $f$ resulted in a more efficent MCMC sampler and therefore we implment this here. $\alpha=0.75$ resulted in $\alpha_A=0.5$.

```{r synth_datagp_alpha, include=TRUE,echo=TRUE, eval=TRUE,cache=TRUE}
library(rstan)
#setwd("C:/Users/jack/Documents/OxWaSP_Yr3/Entropy_paper")

alphagp_theta<-array(NA,dim=c(2,length(n),M))
alphagp_var<-array(NA,dim=c(2,length(n),M))
for(k in 1:M){
  for(j in 1:length(n)){
    alpha_datagp<-list(n=n[j],y=datagp[1:n[j],k],y_dense=empdensegp[[k]][[j]],mu_m=0,mu_s=5,sig_p1=0.01,sig_p2=0.01,w=1,alpha=0.5)
    alphagp <- stan(file="alphaBayesnorm.stan",data=alpha_datagp,iter=5000,warmup=2000, chains=1, cores=1,control = list(max_treedepth = 20, adapt_delta=0.95))
    alphagp_params<-extract(alphagp)
    alphagp_theta[,j,k]<-c(mean(alphagp_params$mu),mean(alphagp_params$sigma))
    alphagp_var[,j,k]<-c(var(alphagp_params$mu),var(alphagp_params$sigma))
  }
}

```

```{r synth_datagp_power, include=TRUE,echo=TRUE, eval=TRUE,cache=TRUE,results='hide'}
library(rstan)
#setwd("C:/Users/jack/Documents/OxWaSP_Yr3/Entropy_paper")

powergp_theta<-array(NA,dim=c(2,length(n),M))
powergp_var<-array(NA,dim=c(2,length(n),M))
for(k in 1:M){
  for(j in 1:length(n)){
    power_datagp<-list(n=n[j],y=datagp[1:n[j],k],y_dense=empdensegp[[k]][[j]],mu_m=0,mu_s=5,sig_p1=0.01,sig_p2=0.01,w=1,alpha=0.5)
    powergp <- stan(file="powerBayesnorm.stan",data=power_datagp,iter=5000,warmup=2000, chains=1, cores=1,control = list(max_treedepth = 20, adapt_delta=0.95))
    powergp_params<-extract(powergp)
    powergp_theta[,j,k]<-c(mean(powergp_params$mu),mean(powergp_params$sigma))
    powergp_var[,j,k]<-c(var(powergp_params$mu),var(powergp_params$sigma))
  }
}

```


## Prior not around the data (bp)

Next when the prior for $\mu$ is specified around the data. $g=\mathcal{N}(15,10^2)$ and $f(\cdot;\theta)=\mathcal{N}(\mu,\sigma^2)$ with prior distributions $\mu\sim\mathcal{N}(0,5^2)$ and $\sigma\sim\mathcal{G}(0.01,0.01)$


```{r synth_databp, include=TRUE,echo=TRUE, eval=TRUE,cache=TRUE,results='hide'}

M<-50 # number of repeats 
N<-500 # max number of samples
set.seed(1)
databp<-matrix(NA,nrow=N,ncol=M)
for( i in 1:M){
  databp[,i]<-rnorm(N,15,10)
}

n<-c(50,100,200,500)


empdensebp<-list()
n_temp<-list()
for(k in 1:M){
  for(j in 1:length(n)){
    temp<-approxfun(density(databp[1:n[j],k]))
    n_temp[[j]]<-temp(databp[1:n[j],k])
  }
  empdensebp[[k]]<-n_temp
}

library(rstan)
#setwd("C:/Users/jack/Documents/OxWaSP_Yr3/Entropy_paper")

KLbp_theta<-array(NA,dim=c(2,length(n),M))
KLbp_var<-array(NA,dim=c(2,length(n),M))
for(k in 1:M){
  for(j in 1:length(n)){
    KL_databp<-list(n=n[j],y=databp[1:n[j],k],y_dense=empdensebp[[k]][[j]],mu_m=0,mu_s=5,sig_p1=0.01,sig_p2=0.01,w=1)
    KLbp <- stan(file="KLBayesnorm.stan",data=KL_databp,iter=5000,warmup=2000 , chains=1, cores=1,control = list(max_treedepth = 20, adapt_delta=0.95))
    KLbp_params<-extract(KLbp)
    KLbp_theta[,j,k]<-c(mean(KLbp_params$mu),mean(KLbp_params$sigma))
    KLbp_var[,j,k]<-c(var(KLbp_params$mu),var(KLbp_params$sigma))
  }
}

```

```{r synth_databp_Hbp, include=TRUE,echo=TRUE, eval=TRUE,cache=TRUE,results='hide'}
library(rstan)
#setwd("C:/Users/jack/Documents/OxWaSP_Yr3/Entropy_paper")

Hbp_theta<-array(NA,dim=c(2,length(n),M))
Hbp_var<-array(NA,dim=c(2,length(n),M))
for(k in 1:M){
  for(j in 1:length(n)){
    H_databp<-list(n=n[j],y=databp[1:n[j],k],y_dense=empdensebp[[k]][[j]],mu_m=0,mu_s=5,sig_p1=0.01,sig_p2=0.01,w=1)
    Hbp <- stan(file="HBayesnorm.stan",data=H_databp,iter=5000,warmup=2000, chains=1, cores=1,control = list(max_treedepth = 20, adapt_delta=0.95))
    Hbp_params<-extract(Hbp)
    Hbp_theta[,j,k]<-c(mean(Hbp_params$mu),mean(Hbp_params$sigma))
    Hbp_var[,j,k]<-c(var(Hbp_params$mu),var(Hbp_params$sigma))
  }
}

```

```{r synth_databp_TVbp, include=TRUE,echo=TRUE, eval=TRUE,cache=TRUE}
library(rstan)
#setwd("C:/Users/jack/Documents/OxWaSP_Yr3/Entropy_paper")

TVbp_theta<-array(NA,dim=c(2,length(n),M))
TVbp_var<-array(NA,dim=c(2,length(n),M))
for(k in 1:M){
  for(j in 1:length(n)){
    TV_databp<-list(n=n[j],y=databp[1:n[j],k],y_dense=empdensebp[[k]][[j]],mu_m=0,mu_s=5,sig_p1=0.01,sig_p2=0.01,w=1)
    TVbp <- stan(file="TVBayesnorm.stan",data=TV_databp,iter=5000,warmup=2000, chains=1, cores=1,control = list(adapt_delta=0.99,max_treedepth = 20,stepsize=0.0001))
    TVbp_params<-extract(TVbp)
    TVbp_theta[,j,k]<-c(mean(TVbp_params$mu),mean(TVbp_params$sigma))
    TVbp_var[,j,k]<-c(var(TVbp_params$mu),var(TVbp_params$sigma))
  }
}


```

Using Amari notation with $\frac{1-\alpha_A}{2}$, instead of $(1-\alpha)$ for the power of $f$ resulted in a more efficent MCMC sampler and therefore we implment this here. $\alpha=0.75$ resulted in $\alpha_A=0.5$.

```{r synth_databp_alphabp, include=TRUE,echo=TRUE, eval=TRUE,cache=TRUE}
library(rstan)
#setwd("C:/Users/jack/Documents/OxWaSP_Yr3/Entropy_paper")

alphabp_theta<-array(NA,dim=c(2,length(n),M))
alphabp_var<-array(NA,dim=c(2,length(n),M))
for(k in 1:M){
  for(j in 1:length(n)){
    alpha_databp<-list(n=n[j],y=databp[1:n[j],k],y_dense=empdensebp[[k]][[j]],mu_m=0,mu_s=5,sig_p1=0.01,sig_p2=0.01,w=1,alpha=0.5)
    alphabp <- stan(file="alphaBayesnorm.stan",data=alpha_databp,iter=5000,warmup=2000, chains=1, cores=1,control = list(adapt_delta=0.99,max_treedepth = 15))
    alphabp_params<-extract(alphabp)
    alphabp_theta[,j,k]<-c(mean(alphabp_params$mu),mean(alphabp_params$sigma))
    alphabp_var[,j,k]<-c(var(alphabp_params$mu),var(alphabp_params$sigma))
  }
}


```

```{r synth_databp_powerbp, include=TRUE,echo=TRUE, eval=TRUE,cache=TRUE,results='hide'}
library(rstan)
#setwd("C:/Users/jack/Documents/OxWaSP_Yr3/Entropy_paper")

powerbp_theta<-array(NA,dim=c(2,length(n),M))
powerbp_var<-array(NA,dim=c(2,length(n),M))
for(k in 1:M){
  for(j in 1:length(n)){
    power_databp<-list(n=n[j],y=databp[1:n[j],k],y_dense=empdensebp[[k]][[j]],mu_m=0,mu_s=5,sig_p1=0.01,sig_p2=0.01,w=1,alpha=0.5)
    powerbp <- stan(file="powerBayesnorm.stan",data=power_databp,iter=5000,warmup=2000, chains=1, cores=1,control = list(adapt_delta=0.95))
    powerbp_params<-extract(powerbp)
    powerbp_theta[,j,k]<-c(mean(powerbp_params$mu),mean(powerbp_params$sigma))
    powerbp_var[,j,k]<-c(var(powerbp_params$mu),var(powerbp_params$sigma))
  }
}


```

```{r synth_databp_comparison, include=TRUE,echo=TRUE, eval=TRUE,cache=FALSE}

## Removing those experiments where the stan code did not produce a sufficently good sample 

TVgp_samp<-c(1,2,13,14,19,21,29,43,44,47,48,49,50,58,62,63,68,77,79,82,84,90,112,117,121,134,139,145,166,175,176,178,180,194)
TVbp_samp<-c(1,7,13,14,19,23,24,30,33,34,35,43,44,48,50,54,56,62,64,67,70,73,77,89,90,91,92,98,100,102,114,117,121,128,134,135,139,142,146,147,153,160,161,163,167,168,175,176,178,180,188,190,191,194,197,198)

TVgp_samp_n<-TVgp_samp%%4
TVgp_samp_n[which(TVgp_samp_n==0)]<-4
TVgp_samp_M<-as.integer(TVgp_samp/4)+1*(1-as.numeric(abs(TVgp_samp/4-round(TVgp_samp/4))==0))

TVbp_samp_n<-TVbp_samp%%4
TVbp_samp_n[which(TVbp_samp_n==0)]<-4
TVbp_samp_M<-as.integer(TVbp_samp/4)+1*(1-as.numeric(abs(TVbp_samp/4-round(TVbp_samp/4))==0))

for(i in 1:length(TVgp_samp)){
  TVgp_theta[1,TVgp_samp_n[i],TVgp_samp_M[i]]<-NA
  TVgp_theta[2,TVgp_samp_n[i],TVgp_samp_M[i]]<-NA
}
for(i in 1:length(TVbp_samp)){
  TVbp_theta[1,TVbp_samp_n[i],TVbp_samp_M[i]]<-NA
  TVbp_theta[2,TVbp_samp_n[i],TVbp_samp_M[i]]<-NA
}


rowVars<-function(mat){
  n<-nrow(mat)
  ret<-c()
  for(i in 1:n){
    ret[i]<-var(mat[i,],na.rm=TRUE)
  }
  return(ret)
}

rowMeds<-function(mat){
  n<-nrow(mat)
  ret<-c()
  for(i in 1:n){
    ret[i]<-median(mat[i,],na.rm=TRUE)
  }
  return(ret)
}

rowSign<-function(mat){
  n<-nrow(mat)
  ret<-c()
  for(i in 1:n){
    ret[i]<-sum(sign(mat[i,]),na.rm=TRUE)
  }
  return(ret)
}

library(knitr)
library(xtable)
out1<-matrix(c(c(rowMeans((KLgp_theta[1,,]-0)^2),rowMeans((KLgp_theta[2,,]-10)^2),rowMeans((KLbp_theta[1,,]-15)^2),rowMeans((KLbp_theta[2,,]-10)^2)),c(rowMeans((Hgp_theta[1,,]-0)^2),rowMeans((Hgp_theta[2,,]-10)^2),rowMeans((Hbp_theta[1,,]-15)^2),rowMeans((Hbp_theta[2,,]-10)^2)),c(rowMeans((TVgp_theta[1,,]-0)^2,na.rm=TRUE),rowMeans((TVgp_theta[2,,]-10)^2,na.rm=TRUE),rowMeans((TVbp_theta[1,,]-15)^2,na.rm=TRUE),rowMeans((TVbp_theta[2,,]-10)^2,na.rm=TRUE)),c(rowMeans((alphagp_theta[1,,]-0)^2),rowMeans((alphagp_theta[2,,]-10)^2),rowMeans((alphabp_theta[1,,]-15)^2),rowMeans((alphabp_theta[2,,]-10)^2)),c(rowMeans((powergp_theta[1,,]-0)^2),rowMeans((powergp_theta[2,,]-10)^2),rowMeans((powerbp_theta[1,,]-15)^2),rowMeans((powerbp_theta[2,,]-10)^2))),ncol=10,nrow=8)
out1<-round(out1,2)
rownames(out1)<-c("mu n=50", "mu n=100","mu n=200", "mu n=500","sigma n=50", "sigma n=100","sigma n=200", "sigma n=500")
colnames(out1)<-c("KL1", "KL2","H1","H2","TV1","TV2","alpha1","alpha2","power1", "power2")
print(xtable(out1),
      comment = FALSE)
kable(out1)

((TVbp_theta[1,,]-15)^2)


library(knitr)
library(xtable)
out1<-matrix(c(c(rowMeds((KLgp_theta[1,,]-0)^2),rowMeds((KLgp_theta[2,,]-10)^2),rowMeds((KLbp_theta[1,,]-15)^2),rowMeds((KLbp_theta[2,,]-10)^2)),c(rowMeds((Hgp_theta[1,,]-0)^2),rowMeds((Hgp_theta[2,,]-10)^2),rowMeds((Hbp_theta[1,,]-15)^2),rowMeds((Hbp_theta[2,,]-10)^2)),c(rowMeds((TVgp_theta[1,,]-0)^2),rowMeds((TVgp_theta[2,,]-10)^2),rowMeds((TVbp_theta[1,,]-15)^2),rowMeds((TVbp_theta[2,,]-10)^2)),c(rowMeds((alphagp_theta[1,,]-0)^2),rowMeds((alphagp_theta[2,,]-10)^2),rowMeds((alphabp_theta[1,,]-15)^2),rowMeds((alphabp_theta[2,,]-10)^2)),c(rowMeds((powergp_theta[1,,]-0)^2),rowMeds((powergp_theta[2,,]-10)^2),rowMeds((powerbp_theta[1,,]-15)^2),rowMeds((powerbp_theta[2,,]-10)^2))),ncol=10,nrow=8)
out1<-round(out1,2)
rownames(out1)<-c("mu n=50", "mu n=100","mu n=200", "mu n=500","sigma n=50", "sigma n=100","sigma n=200", "sigma n=500")
colnames(out1)<-c("KL1", "KL2","H1","H2","TV1","TV2","alpha1","alpha2","power1", "power2")
print(xtable(out1),
      comment = FALSE)
kable(out1)

library(knitr)
library(xtable)
out1<-matrix(c(c(rowSign((KLgp_theta[1,,]-0)),rowSign((KLgp_theta[2,,]-10)),rowSign((KLbp_theta[1,,]-15)),rowSign((KLbp_theta[2,,]-10))),c(rowSign((Hgp_theta[1,,]-0)),rowSign((Hgp_theta[2,,]-10)),rowSign((Hbp_theta[1,,]-15)),rowSign((Hbp_theta[2,,]-10))),c(rowSign((TVgp_theta[1,,]-0)),rowSign((TVgp_theta[2,,]-10)),rowSign((TVbp_theta[1,,]-15)),rowSign((TVbp_theta[2,,]-10))),c(rowSign((alphagp_theta[1,,]-0)),rowSign((alphagp_theta[2,,]-10)),rowSign((alphabp_theta[1,,]-15)),rowSign((alphabp_theta[2,,]-10))),c(rowSign((powergp_theta[1,,]-0)),rowSign((powergp_theta[2,,]-10)),rowSign((powerbp_theta[1,,]-15)),rowSign((powerbp_theta[2,,]-10)))),ncol=10,nrow=8)
out1<-round(out1)
rownames(out1)<-c("mu n=50", "mu n=100","mu n=200", "mu n=500","sigma n=50", "sigma n=100","sigma n=200", "sigma n=500")
colnames(out1)<-c("KL1", "KL2","H1","H2","TV1","TV2","alpha1","alpha2","power1", "power2")
print(xtable(out1),
      comment = FALSE)
kable(out1)

```

# Divergence score comparisons 

Plots the score associated with each divergence in order to compare their convexity and boundedness

```{r score_convexity_comparison, include=TRUE,echo=TRUE, eval=TRUE,cache=FALSE,dev.args = list(type = 'cairo')}
f<-seq(0,1,length.out=50000)
par(mar=c(5,5,4,1))
plot(f,-log(f),type="l",xlab="f",ylab="score",col="red",lwd=2,ylim=c(0,10),cex.lab=2,cex.axis = 2,cex.main=2)
legend(0.35,10.5,c("KL","Hell","alpha=0.6","alpha=0.75","alpha=0.85"),lty=c(1,1,1,2,3), lwd=c(2,2,2,2,2), col=c("red","blue","green","green","green","black"),bty="n",cex = 2.5)
g<-0.25
plot(f,-sqrt(f/g),type="l",col="blue",lwd=2,ylab="score",ylim=c(-10,0),cex.lab=2,cex.axis = 2)
title(main="g=0.25",cex.main=2.5)
alpha<-0.6
points(f,-1/(alpha*(1-alpha))*f^(1-alpha)*g^(alpha-1),type="l",col="green",lwd=2)
alpha<-0.75
points(f,-1/(alpha*(1-alpha))*f^(1-alpha)*g^(alpha-1),type="l",col="green",lwd=2,lty=2)
alpha<-0.85
points(f,-1/(alpha*(1-alpha))*f^(1-alpha)*g^(alpha-1),type="l",col="green",lwd=2,lty=3)
g<-0.5
plot(f,-sqrt(f/g),type="l",col="blue",lwd=2,ylab="score",ylim=c(-10,0),cex.lab=2,cex.axis = 2)
title(main="g=0.5",cex.main=2.5)
alpha<-0.6
points(f,-1/(alpha*(1-alpha))*f^(1-alpha)*g^(alpha-1),type="l",col="green",lwd=2)
alpha<-0.75
points(f,-1/(alpha*(1-alpha))*f^(1-alpha)*g^(alpha-1),type="l",col="green",lwd=2,lty=2)
alpha<-0.85
points(f,-1/(alpha*(1-alpha))*f^(1-alpha)*g^(alpha-1),type="l",col="green",lwd=2,lty=3)
g<-0.75
plot(f,-sqrt(f/g),type="l",col="blue",lwd=2,ylab="score",ylim=c(-10,0),cex.lab=2,cex.axis = 2)
title(main="g=0.75",cex.main=2.55)
alpha<-0.6
points(f,-1/(alpha*(1-alpha))*f^(1-alpha)*g^(alpha-1),type="l",col="green",lwd=2)
alpha<-0.75
points(f,-1/(alpha*(1-alpha))*f^(1-alpha)*g^(alpha-1),type="l",col="green",lwd=2,lty=2)
alpha<-0.85
points(f,-1/(alpha*(1-alpha))*f^(1-alpha)*g^(alpha-1),type="l",col="green",lwd=2,lty=3)

```


```{r score_convexity_comparison_pdf, include=FALSE,echo=TRUE, eval=TRUE,cache=FALSE,dev=tikzDevice::tikz()}
f<-seq(0,1,length.out=50000)
par(mar=c(5,5,4,1))
plot(f,-log(f),type="l",xlab="f",ylab="score",col="red",lwd=2,ylim=c(0,10),cex.lab=2,cex.axis = 2,cex.main=2)
legend(0.35,10.5,c("KL","Hell","alpha=0.6","alpha=0.75","alpha=0.85"),lty=c(1,1,1,2,3), lwd=c(2,2,2,2,2), col=c("red","blue","green","green","green","black"),bty="n",cex = 2.5)
g<-0.25
plot(f,-sqrt(f/g),type="l",col="blue",lwd=2,ylab="score",ylim=c(-10,0),cex.lab=2,cex.axis = 2)
title(main="g=0.25",cex.main=2.5)
alpha<-0.6
points(f,-1/(alpha*(1-alpha))*f^(1-alpha)*g^(alpha-1),type="l",col="green",lwd=2)
alpha<-0.75
points(f,-1/(alpha*(1-alpha))*f^(1-alpha)*g^(alpha-1),type="l",col="green",lwd=2,lty=2)
alpha<-0.85
points(f,-1/(alpha*(1-alpha))*f^(1-alpha)*g^(alpha-1),type="l",col="green",lwd=2,lty=3)
g<-0.5
plot(f,-sqrt(f/g),type="l",col="blue",lwd=2,ylab="score",ylim=c(-10,0),cex.lab=2,cex.axis = 2)
title(main="g=0.5",cex.main=2.5)
alpha<-0.6
points(f,-1/(alpha*(1-alpha))*f^(1-alpha)*g^(alpha-1),type="l",col="green",lwd=2)
alpha<-0.75
points(f,-1/(alpha*(1-alpha))*f^(1-alpha)*g^(alpha-1),type="l",col="green",lwd=2,lty=2)
alpha<-0.85
points(f,-1/(alpha*(1-alpha))*f^(1-alpha)*g^(alpha-1),type="l",col="green",lwd=2,lty=3)
g<-0.75
plot(f,-sqrt(f/g),type="l",col="blue",lwd=2,ylab="score",ylim=c(-10,0),cex.lab=2,cex.axis = 2)
title(main="g=0.75",cex.main=2.5)
alpha<-0.6
points(f,-1/(alpha*(1-alpha))*f^(1-alpha)*g^(alpha-1),type="l",col="green",lwd=2)
alpha<-0.75
points(f,-1/(alpha*(1-alpha))*f^(1-alpha)*g^(alpha-1),type="l",col="green",lwd=2,lty=2)
alpha<-0.85
points(f,-1/(alpha*(1-alpha))*f^(1-alpha)*g^(alpha-1),type="l",col="green",lwd=2,lty=3)


```


## The size of the divergences 

Comparing the magnitude of the various scores associated with the divergences in different scenarios. 

```{r score_size_comparison, include=TRUE,echo=TRUE, eval=TRUE,cache=FALSE,dev.args = list(type = 'cairo')}
f<-seq(0,1,length.out=100)
g<-0.01
plot(f,0.5*abs(1-f/g),type="l",xlab="f",ylab="score",col="pink",lwd=2)
points(f,sqrt(f/g),type="l",col="blue",lwd=2)
alpha<-0.75
points(f,1/(alpha*(1-alpha))*f^((1-alpha))*g^((alpha-1)),type="l",col="green",lwd=2)
alpha<-0.5
points(f,(1/alpha)*f^(alpha),type="l",col="orange",lwd=2)


g<-0.1
plot(f,0.5*abs(1-f/g),type="l",xlab="f",ylab="score",col="pink",lwd=2)
points(f,sqrt(f/g),type="l",col="blue",lwd=2)
alpha<-0.75
points(f,1/(alpha*(1-alpha))*f^((1-alpha))*g^((alpha-1)),type="l",col="green",lwd=2)
alpha<-0.5
points(f,(1/alpha)*f^(alpha),type="l",col="orange",lwd=2)

g<-0.25
plot(f,0.5*abs(1-f/g),type="l",xlab="f",ylab="score",col="pink",lwd=2)
points(f,sqrt(f/g),type="l",col="blue",lwd=2)
alpha<-0.75
points(f,1/(alpha*(1-alpha))*f^((1-alpha))*g^((alpha-1)),type="l",col="green",lwd=2)
alpha<-0.5
points(f,(1/alpha)*f^(alpha),type="l",col="orange",lwd=2)

g<-0.3
plot(f,0.5*abs(1-f/g),type="l",xlab="f",ylab="score",col="pink",lwd=2)
points(f,sqrt(f/g),type="l",col="blue",lwd=2)
alpha<-0.75
points(f,1/(alpha*(1-alpha))*f^((1-alpha))*g^((alpha-1)),type="l",col="green",lwd=2)
alpha<-0.5
points(f,(1/alpha)*f^(alpha),type="l",col="orange",lwd=2)

g<-0.4
plot(f,0.5*abs(1-f/g),type="l",xlab="f",ylab="score",col="pink",lwd=2)
points(f,sqrt(f/g),type="l",col="blue",lwd=2)
alpha<-0.75
points(f,1/(alpha*(1-alpha))*f^((1-alpha))*g^((alpha-1)),type="l",col="green",lwd=2)
alpha<-0.5
points(f,(1/alpha)*f^(alpha),type="l",col="orange",lwd=2)
title(main="g=0.4", cex.main=3)
```
